# Supplementary material for: Population‐specific transcriptional differences associated with freeze tolerance in a terrestrial worm
Source: Ecol Evol. 2018 Mar 11;8(7):3774–86. doi: 10.1002/ece3.3602 (PMC5901168; doi:10.1002/ece3.3602)
Supplement: Supplementary file 3 [file ECE3-8-3774-s003.xlsx]

## Sheet: Germany_up_GOBP
GO.ID	Term	Annotated	Significant	Expected	Rank.in.classic	classic	classic_FDR	allRes.weight
GO:0030193	regulation of blood coagulation	89	28	8.15	30	2.7e-09	1.0672e-06	6.8e-10
GO:0006766	vitamin metabolic process	257	57	23.55	20	1.9e-10	1.1086e-07	2e-08
GO:0042133	neurotransmitter metabolic process	51	19	4.67	38	4.6e-08	1.48326e-05	4.6e-08
GO:0001676	long-chain fatty acid metabolic process	130	32	11.91	43	1.5e-07	4.2743e-05	4.1e-07
GO:0002002	regulation of angiotensin levels in bloo...	25	12	2.29	56	5.6e-07	0.00012253	5.6e-07
GO:0007595	lactation	60	19	5.5	59	8.7e-07	0.000177669	8.7e-07
GO:0016486	peptide hormone processing	37	14	3.39	69	2.2e-06	0.000390675	2.2e-06
GO:0043171	peptide catabolic process	47	18	4.31	40	6.3e-08	1.92985e-05	4.4e-06
GO:0001867	complement activation, lectin pathway	28	13	2.57	50	3e-07	7.3518e-05	7.6e-06
GO:0051384	response to glucocorticoid	159	33	14.57	81	5.9e-06	0.000881618	7.8e-06
GO:0042447	hormone catabolic process	23	10	2.11	98	1.5e-05	0.00185652	1.5e-05
GO:0015846	polyamine transport	43	14	3.94	100	1.7e-05	0.00206239	1.7e-05
GO:0008228	opsonization	15	8	1.37	101	1.7e-05	0.00206239	1.7e-05
GO:0009083	branched-chain amino acid catabolic proc...	74	19	6.78	106	2.6e-05	0.00300545	2.6e-05
GO:1903825	organic acid transmembrane transport	76	20	6.96	93	1.1e-05	0.00144928	2.7e-05
GO:0008206	bile acid metabolic process	65	18	5.96	97	1.4e-05	0.00176847	5.4e-05
GO:0017144	drug metabolic process	85	20	7.79	120	6.3e-05	0.00643282	6.2e-05
GO:0042221	response to chemical	4252	488	389.58	19	1.2e-10	7.73874e-08	8.1e-05
GO:0001990	regulation of systemic arterial blood pr...	50	22	4.58	18	8.7e-11	5.92228e-08	8.6e-05
GO:0043605	cellular amide catabolic process	10	6	0.92	123	8.9e-05	0.00872414	8.9e-05
GO:0015893	drug transport	74	18	6.78	126	9.2e-05	0.00887619	9.2e-05
GO:0097164	ammonium ion metabolic process	189	35	17.32	115	4.1e-05	0.00436846	0.00015
GO:0006635	fatty acid beta-oxidation	111	23	10.17	143	0.00015	0.0126755	0.00015
GO:0061028	establishment of endothelial barrier	15	7	1.37	150	0.00018	0.0143217	0.00018
GO:0009804	coumarin metabolic process	20	8	1.83	157	0.00022	0.0171698	0.00022
GO:0030198	extracellular matrix organization	328	52	30.05	119	6e-05	0.00617798	0.00024
GO:2000366	positive regulation of STAT protein impo...	8	5	0.73	163	0.00028	0.020793	0.00028
GO:0006814	sodium ion transport	249	41	22.81	145	0.00015	0.0126755	0.00031
GO:0072337	modified amino acid transport	26	9	2.38	169	0.00033	0.0236461	0.00033
GO:0015807	L-amino acid transport	74	18	6.78	127	9.2e-05	0.00887619	0.00033
GO:0044242	cellular lipid catabolic process	308	56	28.22	53	4.3e-07	9.94111e-05	0.00038
GO:0002237	response to molecule of bacterial origin	199	33	18.23	190	0.00057	0.0365665	0.00042
GO:0015722	canalicular bile acid transport	22	8	2.02	182	0.00048	0.032139	0.00048
GO:0050910	detection of mechanical stimulus involve...	13	6	1.19	189	0.00057	0.0365665	0.00057
GO:0042713	sperm ejaculation	9	5	0.82	192	0.00059	0.0376524	0.00059
GO:0048265	response to pain	46	12	4.21	197	0.00068	0.042081	0.00068
GO:0015800	acidic amino acid transport	57	15	5.22	135	0.00014	0.0123412	0.00077
GO:0006507	GPI anchor release	3	3	0.27	201	0.00077	0.046707	0.00077
GO:0048143	astrocyte activation	3	3	0.27	202	0.00077	0.046707	0.00077
GO:0015718	monocarboxylic acid transport	146	36	13.38	34	2.4e-08	8.64918e-06	0.00078
GO:0043627	response to estrogen	180	31	16.49	179	0.00043	0.0292711	0.00082
GO:0002480	antigen processing and presentation of e...	6	4	0.55	207	0.0009	0.0532739	0.0009
GO:0021543	pallium development	198	32	18.14	211	0.00108	0.0626898	0.00108
GO:0042523	positive regulation of tyrosine phosphor...	10	5	0.92	212	0.00109	0.0626898	0.00109
GO:0006584	catecholamine metabolic process	69	17	6.32	132	0.00012	0.0111391	0.00132
GO:0042572	retinol metabolic process	43	11	3.94	222	0.00134	0.0739595	0.00134
GO:0042220	response to cocaine	51	12	4.67	248	0.0018	0.0889331	0.0018
GO:0016337	single organismal cell-cell adhesion	558	69	51.13	354	0.00594	0.205601	0.00193
GO:0019853	L-ascorbic acid biosynthetic process	7	4	0.64	251	0.00196	0.0927254	0.00196
GO:0043006	activation of phospholipase A2 activity ...	7	4	0.64	252	0.00196	0.0927254	0.00196
GO:0042904	9-cis-retinoic acid biosynthetic process	21	7	1.92	258	0.00196	0.0927254	0.00196
GO:0008202	steroid metabolic process	390	68	35.73	41	1.3e-07	3.8851e-05	0.00259
GO:0051180	vitamin transport	31	10	2.84	166	0.0003	0.0220114	0.00262
GO:0070141	response to UV-A	22	7	2.02	276	0.00265	0.117222	0.00265
GO:0044281	small molecule metabolic process	3261	431	298.78	1	1.1e-19	1.34783e-15	0.00277
GO:0044243	multicellular organismal catabolic proce...	30	9	2.75	209	0.00107	0.062432	0.00283
GO:0021941	negative regulation of cerebellar granul...	4	3	0.37	281	0.00286	0.123393	0.00286
GO:0032227	negative regulation of synaptic transmis...	4	3	0.37	282	0.00286	0.123393	0.00286
GO:0050667	homocysteine metabolic process	17	6	1.56	290	0.00298	0.125048	0.00298
GO:0001503	ossification	292	45	26.75	173	0.00035	0.0246468	0.00302
GO:0007599	hemostasis	512	86	46.91	33	1.7e-08	6.31215e-06	0.00324
GO:0070482	response to oxygen levels	374	52	34.27	234	0.0015	0.0785449	0.00339
GO:0006665	sphingolipid metabolic process	128	24	11.73	184	0.00053	0.0351032	0.00345
GO:0051181	cofactor transport	30	11	2.75	114	3.9e-05	0.00419182	0.00345
GO:0009624	response to nematode	23	7	2.11	298	0.00351	0.144322	0.00351
GO:0010814	substance P catabolic process	8	4	0.73	300	0.00363	0.14631	0.00363
GO:0071888	macrophage apoptotic process	8	4	0.73	301	0.00363	0.14631	0.00363
GO:0031214	biomineral tissue development	88	16	8.06	349	0.0058	0.203632	0.00397
GO:0050896	response to stimulus	7302	770	669.03	16	5.6e-11	4.28855e-08	0.00406
GO:0009991	response to extracellular stimulus	523	70	47.92	200	0.00074	0.0453361	0.00408
GO:0006081	cellular aldehyde metabolic process	145	25	13.29	233	0.00145	0.0762526	0.00408
GO:0001504	neurotransmitter uptake	36	9	3.3	319	0.00427	0.163884	0.00427
GO:0042178	xenobiotic catabolic process	37	10	3.39	226	0.0014	0.0753215	0.00451
GO:0021761	limbic system development	125	22	11.45	260	0.00208	0.0973717	0.00452
GO:0006566	threonine metabolic process	71	14	6.51	327	0.00455	0.170493	0.00455
GO:0007586	digestion	84	17	7.7	225	0.00139	0.0753215	0.00472
GO:0045664	regulation of neuron differentiation	563	70	51.58	332	0.00493	0.18195	0.00476
GO:0002042	cell migration involved in sprouting ang...	37	9	3.39	335	0.00519	0.188703	0.00519
GO:0048146	positive regulation of fibroblast prolif...	37	9	3.39	336	0.00519	0.188703	0.00519
GO:0097066	response to thyroid hormone	37	9	3.39	337	0.00519	0.188703	0.00519
GO:0050806	positive regulation of synaptic transmis...	103	18	9.44	341	0.00549	0.19727	0.00549
GO:0007162	negative regulation of cell adhesion	198	28	18.14	482	0.01362	0.341387	0.00578
GO:0015695	organic cation transport	25	7	2.29	350	0.00585	0.203637	0.00585
GO:0045540	regulation of cholesterol biosynthetic p...	14	5	1.28	363	0.00634	0.209957	0.00634
GO:0002250	adaptive immune response	96	17	8.8	355	0.00598	0.206403	0.00649
GO:0001818	negative regulation of cytokine producti...	164	26	15.03	312	0.00395	0.155126	0.00653
GO:0046113	nucleobase catabolic process	8	5	0.73	164	0.00028	0.020793	0.00663
GO:0033327	Leydig cell differentiation	5	3	0.46	375	0.00666	0.215317	0.00666
GO:0055088	lipid homeostasis	108	19	9.9	314	0.00408	0.159211	0.00727
GO:0051957	positive regulation of amino acid transp...	20	6	1.83	382	0.00735	0.233345	0.00735
GO:0043552	positive regulation of phosphatidylinosi...	26	7	2.38	388	0.00739	0.233375	0.00739
GO:0002779	antibacterial peptide secretion	2	2	0.18	394	0.00839	0.250104	0.00839
GO:0019556	histidine catabolic process to glutamate...	2	2	0.18	395	0.00839	0.250104	0.00839
GO:0019557	histidine catabolic process to glutamate...	2	2	0.18	396	0.00839	0.250104	0.00839
GO:0060137	maternal process involved in parturition	2	2	0.18	397	0.00839	0.250104	0.00839
GO:0061026	cardiac muscle tissue regeneration	2	2	0.18	398	0.00839	0.250104	0.00839
GO:0006116	NADH oxidation	15	5	1.37	416	0.0088	0.25612	0.0088
GO:0045945	positive regulation of transcription fro...	15	5	1.37	417	0.0088	0.25612	0.0088
GO:0060136	embryonic process involved in female pre...	15	5	1.37	418	0.0088	0.25612	0.0088
GO:0015804	neutral amino acid transport	40	9	3.66	422	0.00891	0.258034	0.00891
GO:0006577	amino-acid betaine metabolic process	27	7	2.47	428	0.0092	0.262768	0.0092
GO:0032930	positive regulation of superoxide anion ...	10	4	0.92	430	0.00938	0.265435	0.00938
GO:0032228	regulation of synaptic transmission, GAB...	34	8	3.12	442	0.01016	0.281653	0.01016
GO:0019319	hexose biosynthetic process	238	33	21.81	444	0.0105	0.289767	0.01039
GO:0030510	regulation of BMP signaling pathway	78	14	7.15	447	0.01064	0.291282	0.01064
GO:0006563	L-serine metabolic process	71	13	6.51	453	0.01152	0.311599	0.01152
GO:0015698	inorganic anion transport	123	20	11.27	389	0.00806	0.250104	0.0116
GO:0035637	multicellular organismal signaling	216	30	19.79	495	0.0139	0.344074	0.01177
GO:0072348	sulfur compound transport	44	13	4.03	128	0.0001	0.00957266	0.01189
GO:0009072	aromatic amino acid family metabolic pro...	212	33	19.42	243	0.00173	0.0872333	0.01197
GO:0006691	leukotriene metabolic process	49	10	4.49	460	0.01208	0.31969	0.01208
GO:0019482	beta-alanine metabolic process	35	8	3.21	464	0.01214	0.319896	0.01214
GO:0009970	cellular response to sulfate starvation	6	3	0.55	468	0.01241	0.320801	0.01241
GO:0045602	negative regulation of endothelial cell ...	6	3	0.55	469	0.01241	0.320801	0.01241
GO:0060644	mammary gland epithelial cell differenti...	6	3	0.55	470	0.01241	0.320801	0.01241
GO:0042886	amide transport	322	45	29.5	278	0.00273	0.120326	0.01311
GO:1903555	regulation of tumor necrosis factor supe...	76	13	6.96	566	0.01983	0.419334	0.01318
GO:0009403	toxin biosynthetic process	17	6	1.56	291	0.00298	0.125048	0.01362
GO:0042789	mRNA transcription from RNA polymerase I...	11	4	1.01	485	0.01368	0.341387	0.01368
GO:0048511	rhythmic process	230	38	21.07	161	0.00025	0.018909	0.01411
GO:0010039	response to iron ion	43	9	3.94	500	0.01434	0.351058	0.01434
GO:0050680	negative regulation of epithelial cell p...	130	20	11.91	505	0.01456	0.353275	0.01456
GO:0021953	central nervous system neuron differenti...	211	31	19.33	347	0.00568	0.200568	0.01465
GO:0006739	NADP metabolic process	81	14	7.42	508	0.01468	0.353387	0.01468
GO:0014074	response to purine-containing compound	147	24	13.47	307	0.00375	0.149184	0.01488
GO:0050729	positive regulation of inflammatory resp...	23	6	2.11	513	0.01511	0.359501	0.01511
GO:0060292	long term synaptic depression	17	5	1.56	520	0.01554	0.366176	0.01554
GO:0015918	sterol transport	95	15	8.7	661	0.02555	0.469729	0.01566
GO:0010631	epithelial cell migration	260	39	23.82	229	0.00142	0.0753215	0.01654
GO:0010288	response to lead ion	30	7	2.75	533	0.01658	0.379661	0.01658
GO:0050817	coagulation	502	81	45.99	47	2.6e-07	6.77826e-05	0.01705
GO:0052548	regulation of endopeptidase activity	274	37	25.1	446	0.01063	0.291282	0.01841
GO:0042661	regulation of mesodermal cell fate speci...	24	6	2.2	551	0.01862	0.412569	0.01862
GO:0060037	pharyngeal system development	24	6	2.2	552	0.01862	0.412569	0.01862
GO:0031639	plasminogen activation	12	4	1.1	554	0.01906	0.418534	0.01906
GO:0048853	forebrain morphogenesis	12	4	1.1	555	0.01906	0.418534	0.01906
GO:0060547	negative regulation of necrotic cell dea...	12	4	1.1	556	0.01906	0.418534	0.01906
GO:0071493	cellular response to UV-B	12	4	1.1	557	0.01906	0.418534	0.01906
GO:0055114	oxidation-reduction process	875	114	80.17	117	5.5e-05	0.00575996	0.01949
GO:0006110	regulation of glycolytic process	33	8	3.02	411	0.00843	0.250104	0.01969
GO:0006559	L-phenylalanine catabolic process	18	5	1.65	572	0.01994	0.419334	0.01994
GO:0010743	regulation of macrophage derived foam ce...	18	5	1.65	573	0.01994	0.419334	0.01994
GO:0015851	nucleobase transport	18	5	1.65	574	0.01994	0.419334	0.01994
GO:0043653	mitochondrial fragmentation involved in ...	18	5	1.65	575	0.01994	0.419334	0.01994
GO:0071372	cellular response to follicle-stimulatin...	18	5	1.65	576	0.01994	0.419334	0.01994
GO:0043368	positive T cell selection	14	4	1.28	744	0.03327	0.544996	0.02024
GO:0001957	intramembranous ossification	7	3	0.64	580	0.02026	0.419334	0.02026
GO:0009252	peptidoglycan biosynthetic process	7	3	0.64	581	0.02026	0.419334	0.02026
GO:0043562	cellular response to nitrogen levels	7	3	0.64	582	0.02026	0.419334	0.02026
GO:0060235	lens induction in camera-type eye	7	3	0.64	583	0.02026	0.419334	0.02026
GO:0060837	blood vessel endothelial cell differenti...	7	3	0.64	584	0.02026	0.419334	0.02026
GO:0030334	regulation of cell migration	520	66	47.64	311	0.00388	0.152867	0.02135
GO:0044238	primary metabolic process	8224	818	753.5	87	9.2e-06	0.00129572	0.02206
GO:0035924	cellular response to vascular endothelia...	40	9	3.66	423	0.00891	0.258034	0.02251
GO:0045429	positive regulation of nitric oxide bios...	32	7	2.93	612	0.02336	0.448897	0.02336
GO:1901381	positive regulation of potassium ion tra...	32	7	2.93	613	0.02336	0.448897	0.02336
GO:0006909	phagocytosis	275	40	25.2	268	0.00222	0.101499	0.02337
GO:0006090	pyruvate metabolic process	234	36	21.44	223	0.00136	0.0747268	0.02343
GO:0007181	transforming growth factor beta receptor...	3	2	0.27	617	0.02363	0.448897	0.02363
GO:0007597	blood coagulation, intrinsic pathway	3	2	0.27	618	0.02363	0.448897	0.02363
GO:0009115	xanthine catabolic process	3	2	0.27	619	0.02363	0.448897	0.02363
GO:0009253	peptidoglycan catabolic process	3	2	0.27	620	0.02363	0.448897	0.02363
GO:0015866	ADP transport	3	2	0.27	621	0.02363	0.448897	0.02363
GO:0017143	insecticide metabolic process	3	2	0.27	622	0.02363	0.448897	0.02363
GO:0021610	facial nerve morphogenesis	3	2	0.27	623	0.02363	0.448897	0.02363
GO:0035349	coenzyme A transmembrane transport	3	2	0.27	624	0.02363	0.448897	0.02363
GO:0035621	ER to Golgi ceramide transport	3	2	0.27	625	0.02363	0.448897	0.02363
GO:0061060	negative regulation of peptidoglycan rec...	3	2	0.27	626	0.02363	0.448897	0.02363
GO:0097421	liver regeneration	3	2	0.27	627	0.02363	0.448897	0.02363
GO:1903209	positive regulation of oxidative stress-...	3	2	0.27	628	0.02363	0.448897	0.02363
GO:2001213	negative regulation of vasculogenesis	3	2	0.27	629	0.02363	0.448897	0.02363
GO:0044106	cellular amine metabolic process	298	48	27.3	121	7.6e-05	0.0076961	0.02475
GO:0003183	mitral valve morphogenesis	19	5	1.74	654	0.02507	0.465428	0.02507
GO:0060022	hard palate development	19	5	1.74	655	0.02507	0.465428	0.02507
GO:0097090	presynaptic membrane organization	16	5	1.47	454	0.01185	0.31772	0.02552
GO:0045943	positive regulation of transcription fro...	13	4	1.19	662	0.02557	0.469729	0.02557
GO:0046135	pyrimidine nucleoside catabolic process	13	4	1.19	663	0.02557	0.469729	0.02557
GO:0048714	positive regulation of oligodendrocyte d...	13	4	1.19	664	0.02557	0.469729	0.02557
GO:0051085	chaperone mediated protein folding requi...	13	4	1.19	665	0.02557	0.469729	0.02557
GO:0002286	T cell activation involved in immune res...	42	6	3.85	2155	0.18269	1	0.02562
GO:0050673	epithelial cell proliferation	322	47	29.5	206	0.00089	0.0529377	0.02664
GO:0071559	response to transforming growth factor b...	232	32	21.26	475	0.01248	0.321931	0.02686
GO:0001714	endodermal cell fate specification	26	6	2.38	677	0.02724	0.489401	0.02724
GO:0031657	regulation of cyclin-dependent protein s...	26	6	2.38	678	0.02724	0.489401	0.02724
GO:0021536	diencephalon development	117	19	10.72	439	0.00979	0.27325	0.02741
GO:0022405	hair cycle process	76	13	6.96	567	0.01983	0.419334	0.0295
GO:0042742	defense response to bacterium	206	31	18.87	313	0.00397	0.155413	0.03009
GO:0001553	luteinization	10	4	0.92	431	0.00938	0.265435	0.03018
GO:0000103	sulfate assimilation	8	3	0.73	698	0.03024	0.520152	0.03024
GO:0001946	lymphangiogenesis	8	3	0.73	699	0.03024	0.520152	0.03024
GO:0002213	defense response to insect	8	3	0.73	700	0.03024	0.520152	0.03024
GO:0007092	activation of APC-Cdc20 complex activity	8	3	0.73	701	0.03024	0.520152	0.03024
GO:0043097	pyrimidine nucleoside salvage	8	3	0.73	702	0.03024	0.520152	0.03024
GO:1902309	negative regulation of peptidyl-serine d...	8	3	0.73	703	0.03024	0.520152	0.03024
GO:0045987	positive regulation of smooth muscle con...	20	5	1.83	717	0.03097	0.525589	0.03097
GO:0000038	very long-chain fatty acid metabolic pro...	49	9	4.49	729	0.03197	0.535148	0.03197
GO:0009820	alkaloid metabolic process	49	9	4.49	730	0.03197	0.535148	0.03197
GO:0061564	axon development	798	91	73.11	521	0.01564	0.367825	0.03252
GO:0043112	receptor metabolic process	166	27	15.21	269	0.00232	0.105676	0.03273
GO:0019530	taurine metabolic process	14	4	1.28	745	0.03327	0.544996	0.03327
GO:2001027	negative regulation of endothelial cell ...	14	4	1.28	746	0.03327	0.544996	0.03327
GO:0007178	transmembrane receptor protein serine/th...	371	50	33.99	297	0.0035	0.144322	0.03597
GO:0046326	positive regulation of glucose import	35	7	3.21	768	0.03676	0.585722	0.03676
GO:0030218	erythrocyte differentiation	117	17	10.72	771	0.03767	0.597274	0.03767
GO:0006544	glycine metabolic process	86	14	7.88	646	0.02389	0.453133	0.04126
GO:0045861	negative regulation of proteolysis	212	30	19.42	450	0.01084	0.295161	0.04147
GO:0045471	response to ethanol	172	23	15.76	788	0.04177	0.620197	0.04177
GO:0019400	alditol metabolic process	16	6	1.47	261	0.00209	0.0973717	0.04209
GO:0003207	cardiac chamber formation	15	4	1.37	793	0.04217	0.620197	0.04217
GO:2000188	regulation of cholesterol homeostasis	15	4	1.37	794	0.04217	0.620197	0.04217
GO:0003064	regulation of heart rate by hormone	9	3	0.82	801	0.04232	0.620197	0.04232
GO:0032803	regulation of low-density lipoprotein pa...	9	3	0.82	802	0.04232	0.620197	0.04232
GO:0046449	creatinine metabolic process	9	3	0.82	803	0.04232	0.620197	0.04232
GO:0060134	prepulse inhibition	9	3	0.82	804	0.04232	0.620197	0.04232
GO:0060391	positive regulation of SMAD protein impo...	9	3	0.82	805	0.04232	0.620197	0.04232
GO:0070072	vacuolar proton-transporting V-type ATPa...	9	3	0.82	806	0.04232	0.620197	0.04232
GO:0071321	cellular response to cGMP	9	3	0.82	807	0.04232	0.620197	0.04232
GO:1902175	regulation of oxidative stress-induced i...	9	3	0.82	808	0.04232	0.620197	0.04232
GO:0001951	intestinal D-glucose absorption	4	2	0.37	821	0.0444	0.620197	0.0444
GO:0003051	angiotensin-mediated drinking behavior	4	2	0.37	822	0.0444	0.620197	0.0444
GO:0009992	cellular water homeostasis	4	2	0.37	823	0.0444	0.620197	0.0444
GO:0010051	xylem and phloem pattern formation	4	2	0.37	824	0.0444	0.620197	0.0444
GO:0010954	positive regulation of protein processin...	4	2	0.37	825	0.0444	0.620197	0.0444
GO:0010956	negative regulation of calcidiol 1-monoo...	4	2	0.37	826	0.0444	0.620197	0.0444
GO:0015819	lysine transport	4	2	0.37	827	0.0444	0.620197	0.0444
GO:0015867	ATP transport	4	2	0.37	828	0.0444	0.620197	0.0444
GO:0032827	negative regulation of natural killer ce...	4	2	0.37	829	0.0444	0.620197	0.0444
GO:0042332	gravitaxis	4	2	0.37	830	0.0444	0.620197	0.0444
GO:0043306	positive regulation of mast cell degranu...	4	2	0.37	831	0.0444	0.620197	0.0444
GO:0045138	nematode male tail tip morphogenesis	4	2	0.37	832	0.0444	0.620197	0.0444
GO:0050973	detection of mechanical stimulus involve...	4	2	0.37	833	0.0444	0.620197	0.0444
GO:0061443	endocardial cushion cell differentiation	4	2	0.37	834	0.0444	0.620197	0.0444
GO:0070779	D-aspartate import	4	2	0.37	835	0.0444	0.620197	0.0444
GO:1900127	positive regulation of hyaluronan biosyn...	4	2	0.37	836	0.0444	0.620197	0.0444
GO:1900745	positive regulation of p38MAPK cascade	4	2	0.37	837	0.0444	0.620197	0.0444
GO:2000345	regulation of hepatocyte proliferation	4	2	0.37	838	0.0444	0.620197	0.0444
GO:2000680	regulation of rubidium ion transport	4	2	0.37	839	0.0444	0.620197	0.0444
GO:0045662	negative regulation of myoblast differen...	29	6	2.66	871	0.0445	0.620197	0.0445
GO:0045907	positive regulation of vasoconstriction	29	6	2.66	872	0.0445	0.620197	0.0445
GO:0048935	peripheral nervous system neuron develop...	29	6	2.66	873	0.0445	0.620197	0.0445
GO:0046887	positive regulation of hormone secretion	90	15	8.25	528	0.01623	0.376144	0.04461
GO:0019233	sensory perception of pain	60	10	5.5	879	0.04468	0.620197	0.04468
GO:0001921	positive regulation of receptor recyclin...	22	5	2.02	882	0.0452	0.620197	0.0452
GO:0016540	protein autoprocessing	22	5	2.02	883	0.0452	0.620197	0.0452
GO:0070988	demethylation	38	6	3.48	1629	0.12983	0.965812	0.04527
GO:0034394	protein localization to cell surface	77	12	7.05	899	0.04668	0.636229	0.04668
GO:0001525	angiogenesis	353	47	32.34	348	0.00571	0.201048	0.04671
GO:0070372	regulation of ERK1 and ERK2 cascade	121	17	11.09	911	0.04949	0.664913	0.04949
GO:0051937	catecholamine transport	77	11	7.05	1259	0.09148	0.823035	0.04987
GO:0002224	toll-like receptor signaling pathway	260	33	23.82	751	0.03403	0.555219	0.05111
GO:0009084	glutamine family amino acid biosynthetic...	30	6	2.75	920	0.05148	0.683805	0.05148
GO:0060043	regulation of cardiac muscle cell prolif...	30	6	2.75	921	0.05148	0.683805	0.05148
GO:0001552	ovarian follicle atresia	16	4	1.47	926	0.05227	0.688458	0.05227
GO:0010862	positive regulation of pathway-restricte...	16	4	1.47	927	0.05227	0.688458	0.05227
GO:1902083	negative regulation of peptidyl-cysteine...	16	4	1.47	928	0.05227	0.688458	0.05227
GO:1904181	positive regulation of membrane depolari...	16	4	1.47	929	0.05227	0.688458	0.05227
GO:0051205	protein insertion into membrane	51	6	4.67	3210	0.32373	1	0.05244
GO:0007220	Notch receptor processing	23	5	2.11	938	0.05356	0.692269	0.05356
GO:0070633	transepithelial transport	23	5	2.11	939	0.05356	0.692269	0.05356
GO:0048661	positive regulation of smooth muscle cel...	38	7	3.48	951	0.05444	0.697025	0.05444
GO:2000811	negative regulation of anoikis	46	8	4.21	963	0.05541	0.702108	0.05541
GO:0060602	branch elongation of an epithelium	11	4	1.01	486	0.01368	0.341387	0.05633
GO:0000303	response to superoxide	23	5	2.11	940	0.05356	0.692269	0.05634
GO:0044416	induction by symbiont of host defense re...	13	4	1.19	666	0.02557	0.469729	0.05635
GO:0007522	visceral muscle development	10	3	0.92	969	0.05644	0.703519	0.05644
GO:0010832	negative regulation of myotube different...	10	3	0.92	970	0.05644	0.703519	0.05644
GO:0010960	magnesium ion homeostasis	10	3	0.92	971	0.05644	0.703519	0.05644
GO:0021778	oligodendrocyte cell fate specification	10	3	0.92	972	0.05644	0.703519	0.05644
GO:0090399	replicative senescence	10	3	0.92	973	0.05644	0.703519	0.05644
GO:0097338	response to clozapine	10	3	0.92	974	0.05644	0.703519	0.05644
GO:0009065	glutamine family amino acid catabolic pr...	35	8	3.21	465	0.01214	0.319896	0.05875
GO:0001822	kidney development	305	37	27.94	901	0.04689	0.637673	0.05879
GO:0014068	positive regulation of phosphatidylinosi...	31	6	2.84	988	0.05909	0.732083	0.05909
GO:0046849	bone remodeling	64	10	5.86	1024	0.06476	0.769241	0.06077
GO:0006783	heme biosynthetic process	39	7	3.57	993	0.06133	0.755499	0.06133
GO:0043650	dicarboxylic acid biosynthetic process	24	5	2.2	1000	0.06276	0.762139	0.06276
GO:0045838	positive regulation of membrane potentia...	24	5	2.2	1001	0.06276	0.762139	0.06276
GO:0060337	type I interferon signaling pathway	24	5	2.2	1002	0.06276	0.762139	0.06276
GO:1901660	calcium ion export	17	4	1.56	1010	0.06357	0.764881	0.06357
GO:0046486	glycerolipid metabolic process	377	46	34.54	676	0.02693	0.488126	0.06368
GO:0051186	cofactor metabolic process	556	83	50.94	76	4.7e-06	0.000757751	0.06447
GO:0043281	regulation of cysteine-type endopeptidas...	232	29	21.26	934	0.05267	0.690969	0.06678
GO:0051156	glucose 6-phosphate metabolic process	56	9	5.13	1029	0.06685	0.769241	0.06685
GO:0001570	vasculogenesis	76	13	6.96	568	0.01983	0.419334	0.06699
GO:0009206	purine ribonucleoside triphosphate biosy...	73	11	6.69	1038	0.06758	0.769241	0.06758
GO:0006522	alanine metabolic process	54	9	4.95	961	0.05514	0.702108	0.06819
GO:0006531	aspartate metabolic process	48	8	4.4	1045	0.06832	0.769241	0.06832
GO:0050767	regulation of neurogenesis	652	82	59.74	247	0.00178	0.088301	0.06875
GO:0001554	luteolysis	5	2	0.46	1052	0.06956	0.769241	0.06956
GO:0002268	follicular dendritic cell differentiatio...	5	2	0.46	1053	0.06956	0.769241	0.06956
GO:0003097	renal water transport	5	2	0.46	1054	0.06956	0.769241	0.06956
GO:0006038	cell wall chitin biosynthetic process	5	2	0.46	1055	0.06956	0.769241	0.06956
GO:0007147	female meiosis II	5	2	0.46	1056	0.06956	0.769241	0.06956
GO:0018094	protein polyglycylation	5	2	0.46	1057	0.06956	0.769241	0.06956
GO:0019348	dolichol metabolic process	5	2	0.46	1058	0.06956	0.769241	0.06956
GO:0034975	protein folding in endoplasmic reticulum	5	2	0.46	1059	0.06956	0.769241	0.06956
GO:0035207	negative regulation of hemocyte prolifer...	5	2	0.46	1060	0.06956	0.769241	0.06956
GO:0045036	protein targeting to chloroplast	5	2	0.46	1061	0.06956	0.769241	0.06956
GO:0046880	regulation of follicle-stimulating hormo...	5	2	0.46	1062	0.06956	0.769241	0.06956
GO:0060174	limb bud formation	5	2	0.46	1063	0.06956	0.769241	0.06956
GO:0061031	endodermal digestive tract morphogenesis	5	2	0.46	1064	0.06956	0.769241	0.06956
GO:0071405	cellular response to methanol	5	2	0.46	1065	0.06956	0.769241	0.06956
GO:0071526	semaphorin-plexin signaling pathway	5	2	0.46	1066	0.06956	0.769241	0.06956
GO:1900747	negative regulation of vascular endothel...	5	2	0.46	1067	0.06956	0.769241	0.06956
GO:1902190	2-methylbutanoyl-CoA(4-) catabolic proce...	5	2	0.46	1068	0.06956	0.769241	0.06956
GO:1902192	2-methylbut-2-enoyl-CoA(4-) metabolic pr...	5	2	0.46	1069	0.06956	0.769241	0.06956
GO:1902196	isovaleryl-CoA(4-) catabolic process	5	2	0.46	1070	0.06956	0.769241	0.06956
GO:1902198	3-methylbut-2-enoyl-CoA(4-) metabolic pr...	5	2	0.46	1071	0.06956	0.769241	0.06956
GO:2000741	positive regulation of mesenchymal stem ...	5	2	0.46	1072	0.06956	0.769241	0.06956
GO:2000777	positive regulation of proteasomal ubiqu...	5	2	0.46	1073	0.06956	0.769241	0.06956
GO:0051896	regulation of protein kinase B signaling	118	16	10.81	1114	0.072	0.783632	0.072
GO:0006072	glycerol-3-phosphate metabolic process	11	3	1.01	1116	0.07247	0.783632	0.07247
GO:0006108	malate metabolic process	11	3	1.01	1117	0.07247	0.783632	0.07247
GO:0006465	signal peptide processing	11	3	1.01	1118	0.07247	0.783632	0.07247
GO:0009616	virus induced gene silencing	11	3	1.01	1119	0.07247	0.783632	0.07247
GO:0015791	polyol transport	11	3	1.01	1120	0.07247	0.783632	0.07247
GO:0019755	one-carbon compound transport	11	3	1.01	1121	0.07247	0.783632	0.07247
GO:0048481	ovule development	11	3	1.01	1122	0.07247	0.783632	0.07247
GO:0086013	membrane repolarization during cardiac m...	11	3	1.01	1123	0.07247	0.783632	0.07247
GO:0003157	endocardium development	27	6	2.47	733	0.03239	0.539232	0.0726
GO:0003272	endocardial cushion formation	18	4	1.65	1147	0.07604	0.806174	0.07604
GO:0014072	response to isoquinoline alkaloid	41	7	3.76	1161	0.07665	0.806174	0.07665
GO:0015976	carbon utilization	41	7	3.76	1162	0.07665	0.806174	0.07665
GO:0065007	biological regulation	8644	834	791.98	264	0.00219	0.10142	0.08113
GO:0030239	myofibril assembly	208	26	19.06	1020	0.06382	0.766653	0.08119
GO:0097150	neuronal stem cell population maintenanc...	26	5	2.38	1188	0.08362	0.823035	0.08362
GO:0009744	response to sucrose	42	7	3.85	1196	0.08507	0.823035	0.08507
GO:0031589	cell-substrate adhesion	282	34	25.84	986	0.05892	0.732083	0.08565
GO:0006515	misfolded or incompletely synthesized pr...	19	4	1.74	1214	0.08963	0.823035	0.08963
GO:0010218	response to far red light	19	4	1.74	1215	0.08963	0.823035	0.08963
GO:0016045	detection of bacterium	19	4	1.74	1216	0.08963	0.823035	0.08963
GO:0043030	regulation of macrophage activation	19	4	1.74	1217	0.08963	0.823035	0.08963
GO:0060441	epithelial tube branching involved in lu...	19	4	1.74	1218	0.08963	0.823035	0.08963
GO:1901998	toxin transport	19	4	1.74	1219	0.08963	0.823035	0.08963
GO:0002228	natural killer cell mediated immunity	15	4	1.37	795	0.04217	0.620197	0.09014
GO:0042177	negative regulation of protein catabolic...	119	16	10.9	1157	0.07646	0.806174	0.09024
GO:0015746	citrate transport	12	3	1.1	1230	0.09028	0.823035	0.09028
GO:0015919	peroxisomal membrane transport	12	3	1.1	1231	0.09028	0.823035	0.09028
GO:0034369	plasma lipoprotein particle remodeling	12	3	1.1	1232	0.09028	0.823035	0.09028
GO:0042313	protein kinase C deactivation	12	3	1.1	1233	0.09028	0.823035	0.09028
GO:0042744	hydrogen peroxide catabolic process	12	3	1.1	1234	0.09028	0.823035	0.09028
GO:0045909	positive regulation of vasodilation	12	3	1.1	1235	0.09028	0.823035	0.09028
GO:0060973	cell migration involved in heart develop...	12	3	1.1	1236	0.09028	0.823035	0.09028
GO:0061029	eyelid development in camera-type eye	12	3	1.1	1237	0.09028	0.823035	0.09028
GO:0072531	pyrimidine-containing compound transmemb...	12	3	1.1	1238	0.09028	0.823035	0.09028
GO:0002347	response to tumor cell	3	2	0.27	630	0.02363	0.448897	0.09156
GO:0072395	signal transduction involved in cell cyc...	124	13	11.36	3311	0.34734	1	0.09156
GO:0000412	histone peptidyl-prolyl isomerization	1	1	0.09	1260	0.09162	0.823035	0.09162
GO:0001966	thigmotaxis	1	1	0.09	1261	0.09162	0.823035	0.09162
GO:0002430	complement receptor mediated signaling p...	1	1	0.09	1262	0.09162	0.823035	0.09162
GO:0002539	prostaglandin production involved in inf...	1	1	0.09	1263	0.09162	0.823035	0.09162
GO:0002932	tendon sheath development	1	1	0.09	1264	0.09162	0.823035	0.09162
GO:0003326	pancreatic A cell fate commitment	1	1	0.09	1265	0.09162	0.823035	0.09162
GO:0003327	type B pancreatic cell fate commitment	1	1	0.09	1266	0.09162	0.823035	0.09162
GO:0003329	pancreatic PP cell fate commitment	1	1	0.09	1267	0.09162	0.823035	0.09162
GO:0006001	fructose catabolic process	1	1	0.09	1268	0.09162	0.823035	0.09162
GO:0006062	sorbitol catabolic process	1	1	0.09	1269	0.09162	0.823035	0.09162
GO:0006075	(1->3)-beta-D-glucan biosynthetic proces...	1	1	0.09	1270	0.09162	0.823035	0.09162
GO:0009213	pyrimidine deoxyribonucleoside triphosph...	1	1	0.09	1271	0.09162	0.823035	0.09162
GO:0010189	vitamin E biosynthetic process	1	1	0.09	1272	0.09162	0.823035	0.09162
GO:0010616	negative regulation of cardiac muscle ad...	1	1	0.09	1273	0.09162	0.823035	0.09162
GO:0010727	negative regulation of hydrogen peroxide...	1	1	0.09	1274	0.09162	0.823035	0.09162
GO:0010983	positive regulation of high-density lipo...	1	1	0.09	1275	0.09162	0.823035	0.09162
GO:0015996	chlorophyll catabolic process	1	1	0.09	1276	0.09162	0.823035	0.09162
GO:0018931	naphthalene metabolic process	1	1	0.09	1277	0.09162	0.823035	0.09162
GO:0019310	inositol catabolic process	1	1	0.09	1278	0.09162	0.823035	0.09162
GO:0019391	glucuronoside catabolic process	1	1	0.09	1279	0.09162	0.823035	0.09162
GO:0019677	NAD catabolic process	1	1	0.09	1280	0.09162	0.823035	0.09162
GO:0019697	L-xylitol catabolic process to xylulose ...	1	1	0.09	1281	0.09162	0.823035	0.09162
GO:0021660	rhombomere 3 formation	1	1	0.09	1282	0.09162	0.823035	0.09162
GO:0021666	rhombomere 5 formation	1	1	0.09	1283	0.09162	0.823035	0.09162
GO:0030980	alpha-glucan catabolic process	1	1	0.09	1284	0.09162	0.823035	0.09162
GO:0034242	negative regulation of syncytium formati...	1	1	0.09	1285	0.09162	0.823035	0.09162
GO:0035990	tendon cell differentiation	1	1	0.09	1286	0.09162	0.823035	0.09162
GO:0042004	feminization of hermaphrodite soma	1	1	0.09	1287	0.09162	0.823035	0.09162
GO:0043042	amino acid adenylylation by nonribosomal...	1	1	0.09	1288	0.09162	0.823035	0.09162
GO:0043458	ethanol biosynthetic process involved in...	1	1	0.09	1289	0.09162	0.823035	0.09162
GO:0045201	maintenance of neuroblast polarity	1	1	0.09	1290	0.09162	0.823035	0.09162
GO:0046080	dUTP metabolic process	1	1	0.09	1291	0.09162	0.823035	0.09162
GO:0046210	nitric oxide catabolic process	1	1	0.09	1292	0.09162	0.823035	0.09162
GO:0048058	compound eye corneal lens development	1	1	0.09	1293	0.09162	0.823035	0.09162
GO:0048627	myoblast development	1	1	0.09	1294	0.09162	0.823035	0.09162
GO:0051005	negative regulation of lipoprotein lipas...	1	1	0.09	1295	0.09162	0.823035	0.09162
GO:0051122	hepoxilin biosynthetic process	1	1	0.09	1296	0.09162	0.823035	0.09162
GO:0060014	granulosa cell differentiation	1	1	0.09	1297	0.09162	0.823035	0.09162
GO:0060580	ventral spinal cord interneuron fate det...	1	1	0.09	1298	0.09162	0.823035	0.09162
GO:0061156	pulmonary artery morphogenesis	1	1	0.09	1299	0.09162	0.823035	0.09162
GO:0070845	polyubiquitinated misfolded protein tran...	1	1	0.09	1300	0.09162	0.823035	0.09162
GO:0070846	Hsp90 deacetylation	1	1	0.09	1301	0.09162	0.823035	0.09162
GO:0071401	cellular response to triglyceride	1	1	0.09	1302	0.09162	0.823035	0.09162
GO:0071500	cellular response to nitrosative stress	1	1	0.09	1303	0.09162	0.823035	0.09162
GO:0072095	regulation of branch elongation involved...	1	1	0.09	1304	0.09162	0.823035	0.09162
GO:0072193	ureter smooth muscle cell differentiatio...	1	1	0.09	1305	0.09162	0.823035	0.09162
GO:0072703	cellular response to methyl methanesulfo...	1	1	0.09	1306	0.09162	0.823035	0.09162
GO:0080155	regulation of double fertilization formi...	1	1	0.09	1307	0.09162	0.823035	0.09162
GO:1901892	negative regulation of cell septum assem...	1	1	0.09	1308	0.09162	0.823035	0.09162
GO:1901994	negative regulation of meiotic cell cycl...	1	1	0.09	1309	0.09162	0.823035	0.09162
GO:0007611	learning or memory	300	35	27.49	1178	0.08104	0.823035	0.09372
GO:0003407	neural retina development	43	7	3.94	1367	0.09399	0.836678	0.09399
GO:0061418	regulation of transcription from RNA pol...	43	7	3.94	1368	0.09399	0.836678	0.09399
GO:0046942	carboxylic acid transport	320	66	29.32	21	1.9e-10	1.1086e-07	0.09492
GO:0045739	positive regulation of DNA repair	35	6	3.21	1381	0.09586	0.836678	0.09586
GO:0060976	coronary vasculature development	35	6	3.21	1382	0.09586	0.836678	0.09586
GO:0042593	glucose homeostasis	192	23	17.59	1507	0.11055	0.898202	0.09636
GO:0032675	regulation of interleukin-6 production	69	10	6.32	1386	0.09691	0.836678	0.09691
GO:0015860	purine nucleoside transmembrane transpor...	9	4	0.82	356	0.00606	0.206833	0.09787
GO:0001967	suckling behavior	6	2	0.55	1393	0.09813	0.836678	0.09813
GO:0007296	vitellogenesis	6	2	0.55	1394	0.09813	0.836678	0.09813
GO:0009700	indole phytoalexin biosynthetic process	6	2	0.55	1395	0.09813	0.836678	0.09813
GO:0010027	thylakoid membrane organization	6	2	0.55	1396	0.09813	0.836678	0.09813
GO:0010430	fatty acid omega-oxidation	6	2	0.55	1397	0.09813	0.836678	0.09813
GO:0015822	ornithine transport	6	2	0.55	1398	0.09813	0.836678	0.09813
GO:0015864	pyrimidine nucleoside transport	6	2	0.55	1399	0.09813	0.836678	0.09813
GO:0030820	regulation of cAMP catabolic process	6	2	0.55	1400	0.09813	0.836678	0.09813
GO:0035204	negative regulation of lamellocyte diffe...	6	2	0.55	1401	0.09813	0.836678	0.09813
GO:0035428	hexose transmembrane transport	6	2	0.55	1402	0.09813	0.836678	0.09813
GO:0035999	tetrahydrofolate interconversion	6	2	0.55	1403	0.09813	0.836678	0.09813
GO:0046501	protoporphyrinogen IX metabolic process	6	2	0.55	1404	0.09813	0.836678	0.09813
GO:0046878	positive regulation of saliva secretion	6	2	0.55	1405	0.09813	0.836678	0.09813
GO:0050873	brown fat cell differentiation	6	2	0.55	1406	0.09813	0.836678	0.09813
GO:0060463	lung lobe morphogenesis	6	2	0.55	1407	0.09813	0.836678	0.09813
GO:0090166	Golgi disassembly	6	2	0.55	1408	0.09813	0.836678	0.09813
GO:0051289	protein homotetramerization	96	13	8.8	1441	0.09855	0.837983	0.09855
GO:0060759	regulation of response to cytokine stimu...	72	11	6.6	999	0.06231	0.762139	0.0988
GO:0002474	antigen processing and presentation of p...	158	23	14.48	544	0.01736	0.390747	0.09911
GO:0002763	positive regulation of myeloid leukocyte...	52	8	4.76	1443	0.09925	0.841599	0.09925
GO:0009404	toxin metabolic process	63	14	5.77	227	0.00141	0.0753215	0.1015
GO:0009749	response to glucose	203	24	18.6	1519	0.11683	0.942408	0.10388
GO:0003184	pulmonary valve morphogenesis	20	4	1.83	1457	0.1043	0.868789	0.1043
GO:0031648	protein destabilization	20	4	1.83	1458	0.1043	0.868789	0.1043
GO:0051386	regulation of neurotrophin TRK receptor ...	20	4	1.83	1459	0.1043	0.868789	0.1043
GO:0070528	protein kinase C signaling	20	4	1.83	1460	0.1043	0.868789	0.1043
GO:0009132	nucleoside diphosphate metabolic process	218	33	19.97	279	0.00275	0.120773	0.1044
GO:0007626	locomotory behavior	213	27	19.52	924	0.05196	0.688458	0.10453
GO:0014065	phosphatidylinositol 3-kinase signaling	66	12	6.05	522	0.01569	0.368294	0.10549
GO:0006013	mannose metabolic process	36	6	3.3	1476	0.1066	0.881356	0.1066
GO:0023052	signaling	4751	477	435.3	320	0.00428	0.163884	0.10671
GO:1901160	primary amino compound metabolic process	26	5	2.38	1189	0.08362	0.823035	0.10951
GO:0019673	GDP-mannose metabolic process	13	3	1.19	1489	0.10969	0.893638	0.10969
GO:0033292	T-tubule organization	13	3	1.19	1490	0.10969	0.893638	0.10969
GO:0036309	protein localization to M-band	13	3	1.19	1491	0.10969	0.893638	0.10969
GO:0036371	protein localization to T-tubule	13	3	1.19	1492	0.10969	0.893638	0.10969
GO:0007154	cell communication	4835	484	442.99	333	0.00497	0.182875	0.11123
GO:0060840	artery development	69	11	6.32	905	0.04813	0.650924	0.11652
GO:0002027	regulation of heart rate	205	27	18.78	754	0.03465	0.563085	0.11754
GO:0046579	positive regulation of Ras protein signa...	37	6	3.39	1524	0.11793	0.944442	0.11793
GO:0060412	ventricular septum morphogenesis	37	6	3.39	1525	0.11793	0.944442	0.11793
GO:0044699	single-organism process	10818	1050	991.17	28	2.5e-09	1.0672e-06	0.11976
GO:0003180	aortic valve morphogenesis	21	4	1.92	1532	0.11998	0.950617	0.11998
GO:0043936	asexual sporulation resulting in formati...	21	4	1.92	1533	0.11998	0.950617	0.11998
GO:0060317	cardiac epithelial to mesenchymal transi...	21	4	1.92	1534	0.11998	0.950617	0.11998
GO:0009651	response to salt stress	194	23	17.77	1544	0.11998	0.950617	0.11998
GO:0022029	telencephalon cell migration	72	10	6.6	1546	0.12002	0.950617	0.12002
GO:0003008	system process	1619	203	148.34	57	7.4e-07	0.000159074	0.12003
GO:0034381	plasma lipoprotein particle clearance	38	7	3.48	952	0.05444	0.697025	0.12045
GO:0006488	dolichol-linked oligosaccharide biosynth...	29	5	2.66	1548	0.12085	0.95288	0.12085
GO:0048102	autophagic cell death	46	7	4.21	1559	0.12374	0.965812	0.12374
GO:0007507	heart development	752	79	68.9	1483	0.10671	0.881671	0.12767
GO:0042554	superoxide anion generation	17	6	1.56	292	0.00298	0.125048	0.12869
GO:0072488	ammonium transmembrane transport	19	5	1.74	656	0.02507	0.465428	0.12892
GO:0006857	oligopeptide transport	7	2	0.64	1580	0.12928	0.965812	0.12928
GO:0007217	tachykinin receptor signaling pathway	7	2	0.64	1581	0.12928	0.965812	0.12928
GO:0008653	lipopolysaccharide metabolic process	7	2	0.64	1582	0.12928	0.965812	0.12928
GO:0015755	fructose transport	7	2	0.64	1583	0.12928	0.965812	0.12928
GO:0015809	arginine transport	7	2	0.64	1584	0.12928	0.965812	0.12928
GO:0015947	methane metabolic process	7	2	0.64	1585	0.12928	0.965812	0.12928
GO:0016095	polyprenol catabolic process	7	2	0.64	1586	0.12928	0.965812	0.12928
GO:0019260	1,2-dichloroethane catabolic process	7	2	0.64	1587	0.12928	0.965812	0.12928
GO:0019448	L-cysteine catabolic process	7	2	0.64	1588	0.12928	0.965812	0.12928
GO:0019470	4-hydroxyproline catabolic process	7	2	0.64	1589	0.12928	0.965812	0.12928
GO:0030214	hyaluronan catabolic process	7	2	0.64	1590	0.12928	0.965812	0.12928
GO:0030910	olfactory placode formation	7	2	0.64	1591	0.12928	0.965812	0.12928
GO:0032258	CVT pathway	7	2	0.64	1592	0.12928	0.965812	0.12928
GO:0042340	keratan sulfate catabolic process	7	2	0.64	1593	0.12928	0.965812	0.12928
GO:0060836	lymphatic endothelial cell differentiati...	7	2	0.64	1594	0.12928	0.965812	0.12928
GO:0070814	hydrogen sulfide biosynthetic process	7	2	0.64	1595	0.12928	0.965812	0.12928
GO:0071288	cellular response to mercury ion	7	2	0.64	1596	0.12928	0.965812	0.12928
GO:0044116	growth of symbiont involved in interacti...	20	3	1.83	2824	0.27558	1	0.12932
GO:0060042	retina morphogenesis in camera-type eye	38	6	3.48	1630	0.12983	0.965812	0.12983
GO:0070527	platelet aggregation	38	6	3.48	1631	0.12983	0.965812	0.12983
GO:0046068	cGMP metabolic process	56	7	5.13	2511	0.25032	1	0.13009
GO:0030593	neutrophil chemotaxis	14	3	1.28	1636	0.13053	0.965812	0.13053
GO:0031101	fin regeneration	14	3	1.28	1637	0.13053	0.965812	0.13053
GO:0045187	regulation of circadian sleep/wake cycle...	14	3	1.28	1638	0.13053	0.965812	0.13053
GO:0046251	limonene catabolic process	14	3	1.28	1639	0.13053	0.965812	0.13053
GO:1900195	positive regulation of oocyte maturation	14	3	1.28	1640	0.13053	0.965812	0.13053
GO:0043583	ear development	210	27	19.24	881	0.04486	0.620197	0.13122
GO:0006805	xenobiotic metabolic process	134	23	12.28	270	0.00234	0.105801	0.13145
GO:0033013	tetrapyrrole metabolic process	92	16	8.43	425	0.00895	0.258034	0.1324
GO:0007156	homophilic cell adhesion via plasma memb...	30	5	2.75	1673	0.13472	0.984332	0.13472
GO:0032570	response to progesterone	30	5	2.75	1674	0.13472	0.984332	0.13472
GO:0051593	response to folic acid	22	4	2.02	1681	0.13659	0.990445	0.13659
GO:0035335	peptidyl-tyrosine dephosphorylation	56	8	5.13	1688	0.13683	0.990445	0.13683
GO:0050728	negative regulation of inflammatory resp...	56	8	5.13	1689	0.13683	0.990445	0.13683
GO:0031344	regulation of cell projection organizati...	504	55	46.18	1385	0.09688	0.836678	0.13807
GO:0050801	ion homeostasis	656	67	60.1	2164	0.18586	1	0.14164
GO:0009268	response to pH	49	7	4.49	1788	0.15767	1	0.14225
GO:0070555	response to interleukin-1	84	11	7.7	1708	0.14411	1	0.14411
GO:0007568	aging	556	62	50.94	987	0.05904	0.732083	0.14778
GO:0060571	morphogenesis of an epithelial fold	34	6	3.12	1203	0.08573	0.823035	0.14898
GO:0043524	negative regulation of neuron apoptotic ...	113	14	10.35	1730	0.15122	1	0.15122
GO:2000379	positive regulation of reactive oxygen s...	62	12	5.68	437	0.00965	0.270575	0.1525
GO:0030644	cellular chloride ion homeostasis	15	3	1.37	1734	0.15262	1	0.15262
GO:0051608	histamine transport	15	3	1.37	1735	0.15262	1	0.15262
GO:0071732	cellular response to nitric oxide	15	3	1.37	1736	0.15262	1	0.15262
GO:0072602	interleukin-4 secretion	15	3	1.37	1737	0.15262	1	0.15262
GO:0009812	flavonoid metabolic process	27	5	2.47	1374	0.09527	0.836678	0.15385
GO:0045777	positive regulation of blood pressure	38	6	3.48	1632	0.12983	0.965812	0.15385
GO:0034644	cellular response to UV	55	10	5.04	670	0.02615	0.47752	0.15406
GO:0008363	larval chitin-based cuticle development	23	4	2.11	1754	0.15408	1	0.15408
GO:0045762	positive regulation of adenylate cyclase...	23	4	2.11	1755	0.15408	1	0.15408
GO:0001895	retina homeostasis	40	6	3.66	1778	0.15526	1	0.15526
GO:0045670	regulation of osteoclast differentiation	40	6	3.66	1779	0.15526	1	0.15526
GO:0006022	aminoglycan metabolic process	158	27	14.48	214	0.0011	0.0626898	0.15527
GO:0006954	inflammatory response	264	39	24.19	250	0.00189	0.0926327	0.15627
GO:0086070	SA node cell to atrial cardiac muscle ce...	81	11	7.42	1531	0.1199	0.950617	0.15747
GO:0051592	response to calcium ion	182	21	16.68	1796	0.16051	1	0.16051
GO:0006264	mitochondrial DNA replication	10	3	0.92	975	0.05644	0.703519	0.16211
GO:0043312	neutrophil degranulation	12	3	1.1	1239	0.09028	0.823035	0.16215
GO:0010761	fibroblast migration	16	3	1.47	2110	0.17578	1	0.16223
GO:0002467	germinal center formation	8	2	0.73	1801	0.1623	1	0.1623
GO:0006044	N-acetylglucosamine metabolic process	8	2	0.73	1802	0.1623	1	0.1623
GO:0014012	peripheral nervous system axon regenerat...	8	2	0.73	1803	0.1623	1	0.1623
GO:0032364	oxygen homeostasis	8	2	0.73	1804	0.1623	1	0.1623
GO:0032904	negative regulation of nerve growth fact...	8	2	0.73	1805	0.1623	1	0.1623
GO:0034198	cellular response to amino acid starvati...	8	2	0.73	1806	0.1623	1	0.1623
GO:0042512	negative regulation of tyrosine phosphor...	8	2	0.73	1807	0.1623	1	0.1623
GO:0042908	xenobiotic transport	8	2	0.73	1808	0.1623	1	0.1623
GO:0046599	regulation of centriole replication	8	2	0.73	1809	0.1623	1	0.1623
GO:0060088	auditory receptor cell stereocilium orga...	8	2	0.73	1810	0.1623	1	0.1623
GO:0070842	aggresome assembly	8	2	0.73	1811	0.1623	1	0.1623
GO:0070933	histone H4 deacetylation	8	2	0.73	1812	0.1623	1	0.1623
GO:0016485	protein processing	229	43	20.98	75	4e-06	0.000653493	0.16333
GO:0010717	regulation of epithelial to mesenchymal ...	68	9	6.23	1850	0.16719	1	0.16719
GO:0042345	regulation of NF-kappaB import into nucl...	41	6	3.76	1852	0.16874	1	0.16874
GO:0071356	cellular response to tumor necrosis fact...	64	9	5.86	1575	0.12817	0.965812	0.16876
GO:0008152	metabolic process	9182	912	841.27	42	1.4e-07	4.08433e-05	0.17002
GO:0040034	regulation of development, heterochronic	31	6	2.84	989	0.05909	0.732083	0.17181
GO:0035413	positive regulation of catenin import in...	24	4	2.2	1871	0.17234	1	0.17234
GO:0060413	atrial septum morphogenesis	24	4	2.2	1872	0.17234	1	0.17234
GO:0019520	aldonic acid metabolic process	6	2	0.55	1409	0.09813	0.836678	0.17476
GO:0000032	cell wall mannoprotein biosynthetic proc...	2	1	0.18	1884	0.17486	1	0.17486
GO:0000117	regulation of transcription involved in ...	2	1	0.18	1885	0.17486	1	0.17486
GO:0001174	transcriptional start site selection at ...	2	1	0.18	1886	0.17486	1	0.17486
GO:0001519	peptide amidation	2	1	0.18	1887	0.17486	1	0.17486
GO:0001744	optic lobe placode formation	2	1	0.18	1888	0.17486	1	0.17486
GO:0001780	neutrophil homeostasis	2	1	0.18	1889	0.17486	1	0.17486
GO:0001828	inner cell mass cellular morphogenesis	2	1	0.18	1890	0.17486	1	0.17486
GO:0002019	regulation of renal output by angiotensi...	2	1	0.18	1891	0.17486	1	0.17486
GO:0002032	desensitization of G-protein coupled rec...	2	1	0.18	1892	0.17486	1	0.17486
GO:0002236	detection of misfolded protein	2	1	0.18	1893	0.17486	1	0.17486
GO:0002651	positive regulation of tolerance inducti...	2	1	0.18	1894	0.17486	1	0.17486
GO:0002842	positive regulation of T cell mediated i...	2	1	0.18	1895	0.17486	1	0.17486
GO:0003142	cardiogenic plate morphogenesis	2	1	0.18	1896	0.17486	1	0.17486
GO:0003228	atrial cardiac muscle tissue development	2	1	0.18	1897	0.17486	1	0.17486
GO:0003331	positive regulation of extracellular mat...	2	1	0.18	1898	0.17486	1	0.17486
GO:0005986	sucrose biosynthetic process	2	1	0.18	1899	0.17486	1	0.17486
GO:0006529	asparagine biosynthetic process	2	1	0.18	1900	0.17486	1	0.17486
GO:0007113	endomitotic cell cycle	2	1	0.18	1901	0.17486	1	0.17486
GO:0007493	endodermal cell fate determination	2	1	0.18	1902	0.17486	1	0.17486
GO:0009087	methionine catabolic process	2	1	0.18	1903	0.17486	1	0.17486
GO:0009258	10-formyltetrahydrofolate catabolic proc...	2	1	0.18	1904	0.17486	1	0.17486
GO:0010077	maintenance of inflorescence meristem id...	2	1	0.18	1905	0.17486	1	0.17486
GO:0010093	specification of floral organ identity	2	1	0.18	1906	0.17486	1	0.17486
GO:0010589	leaf proximal/distal pattern formation	2	1	0.18	1907	0.17486	1	0.17486
GO:0014064	positive regulation of serotonin secreti...	2	1	0.18	1908	0.17486	1	0.17486
GO:0017186	peptidyl-pyroglutamic acid biosynthetic ...	2	1	0.18	1909	0.17486	1	0.17486
GO:0018032	protein amidation	2	1	0.18	1910	0.17486	1	0.17486
GO:0018888	3-chloroacrylic acid metabolic process	2	1	0.18	1911	0.17486	1	0.17486
GO:0019265	glycine biosynthetic process, by transam...	2	1	0.18	1912	0.17486	1	0.17486
GO:0019402	galactitol metabolic process	2	1	0.18	1913	0.17486	1	0.17486
GO:0019544	arginine catabolic process to glutamate	2	1	0.18	1914	0.17486	1	0.17486
GO:0019551	glutamate catabolic process to 2-oxoglut...	2	1	0.18	1915	0.17486	1	0.17486
GO:0021773	striatal medium spiny neuron differentia...	2	1	0.18	1916	0.17486	1	0.17486
GO:0021897	forebrain astrocyte development	2	1	0.18	1917	0.17486	1	0.17486
GO:0021933	radial glia guided migration of cerebell...	2	1	0.18	1918	0.17486	1	0.17486
GO:0021998	neural plate mediolateral regionalizatio...	2	1	0.18	1919	0.17486	1	0.17486
GO:0030038	contractile actin filament bundle assemb...	2	1	0.18	1920	0.17486	1	0.17486
GO:0031564	transcription antitermination	2	1	0.18	1921	0.17486	1	0.17486
GO:0033561	regulation of water loss via skin	2	1	0.18	1922	0.17486	1	0.17486
GO:0033685	negative regulation of luteinizing hormo...	2	1	0.18	1923	0.17486	1	0.17486
GO:0035271	ring gland development	2	1	0.18	1924	0.17486	1	0.17486
GO:0035332	positive regulation of hippo signaling	2	1	0.18	1925	0.17486	1	0.17486
GO:0035350	FAD transmembrane transport	2	1	0.18	1926	0.17486	1	0.17486
GO:0035482	gastric motility	2	1	0.18	1927	0.17486	1	0.17486
GO:0036123	histone H3-K9 dimethylation	2	1	0.18	1928	0.17486	1	0.17486
GO:0042527	negative regulation of tyrosine phosphor...	2	1	0.18	1929	0.17486	1	0.17486
GO:0042696	menarche	2	1	0.18	1930	0.17486	1	0.17486
GO:0043415	positive regulation of skeletal muscle t...	2	1	0.18	1931	0.17486	1	0.17486
GO:0043519	regulation of myosin II filament organiz...	2	1	0.18	1932	0.17486	1	0.17486
GO:0045078	positive regulation of interferon-gamma ...	2	1	0.18	1933	0.17486	1	0.17486
GO:0045112	integrin biosynthetic process	2	1	0.18	1934	0.17486	1	0.17486
GO:0045919	positive regulation of cytolysis	2	1	0.18	1935	0.17486	1	0.17486
GO:0046060	dATP metabolic process	2	1	0.18	1936	0.17486	1	0.17486
GO:0046177	D-gluconate catabolic process	2	1	0.18	1937	0.17486	1	0.17486
GO:0046836	glycolipid transport	2	1	0.18	1938	0.17486	1	0.17486
GO:0048291	isotype switching to IgG isotypes	2	1	0.18	1939	0.17486	1	0.17486
GO:0048352	paraxial mesoderm structural organizatio...	2	1	0.18	1940	0.17486	1	0.17486
GO:0048455	stamen formation	2	1	0.18	1941	0.17486	1	0.17486
GO:0048830	adventitious root development	2	1	0.18	1942	0.17486	1	0.17486
GO:0048866	stem cell fate specification	2	1	0.18	1943	0.17486	1	0.17486
GO:0048932	myelination of posterior lateral line ne...	2	1	0.18	1944	0.17486	1	0.17486
GO:0051451	myoblast migration	2	1	0.18	1945	0.17486	1	0.17486
GO:0051666	actin cortical patch localization	2	1	0.18	1946	0.17486	1	0.17486
GO:0051793	medium-chain fatty acid catabolic proces...	2	1	0.18	1947	0.17486	1	0.17486
GO:0060051	negative regulation of protein glycosyla...	2	1	0.18	1948	0.17486	1	0.17486
GO:0060434	bronchus morphogenesis	2	1	0.18	1949	0.17486	1	0.17486
GO:0060510	Type II pneumocyte differentiation	2	1	0.18	1950	0.17486	1	0.17486
GO:0070104	negative regulation of interleukin-6-med...	2	1	0.18	1951	0.17486	1	0.17486
GO:0070590	spore wall biogenesis	2	1	0.18	1952	0.17486	1	0.17486
GO:0071506	cellular response to mycophenolic acid	2	1	0.18	1953	0.17486	1	0.17486
GO:0071873	response to norepinephrine	2	1	0.18	1954	0.17486	1	0.17486
GO:0072107	positive regulation of ureteric bud form...	2	1	0.18	1955	0.17486	1	0.17486
GO:0072303	positive regulation of glomerular metane...	2	1	0.18	1956	0.17486	1	0.17486
GO:0072363	regulation of glycolytic process by posi...	2	1	0.18	1957	0.17486	1	0.17486
GO:0072366	regulation of cellular ketone metabolic ...	2	1	0.18	1958	0.17486	1	0.17486
GO:0072513	positive regulation of secondary heart f...	2	1	0.18	1959	0.17486	1	0.17486
GO:0072592	oxygen metabolic process	2	1	0.18	1960	0.17486	1	0.17486
GO:0090035	positive regulation of chaperone-mediate...	2	1	0.18	1961	0.17486	1	0.17486
GO:0090042	tubulin deacetylation	2	1	0.18	1962	0.17486	1	0.17486
GO:0090191	negative regulation of branching involve...	2	1	0.18	1963	0.17486	1	0.17486
GO:0097291	renal phosphate ion absorption	2	1	0.18	1964	0.17486	1	0.17486
GO:1900210	positive regulation of cardiolipin metab...	2	1	0.18	1965	0.17486	1	0.17486
GO:1900738	positive regulation of phospholipase C-a...	2	1	0.18	1966	0.17486	1	0.17486
GO:1901096	regulation of autophagosome maturation	2	1	0.18	1967	0.17486	1	0.17486
GO:1901165	positive regulation of trophoblast cell ...	2	1	0.18	1968	0.17486	1	0.17486
GO:1901383	negative regulation of chorionic trophob...	2	1	0.18	1969	0.17486	1	0.17486
GO:1901898	negative regulation of relaxation of car...	2	1	0.18	1970	0.17486	1	0.17486
GO:1902206	negative regulation of interleukin-2-med...	2	1	0.18	1971	0.17486	1	0.17486
GO:1902215	negative regulation of interleukin-4-med...	2	1	0.18	1972	0.17486	1	0.17486
GO:1902303	negative regulation of potassium ion exp...	2	1	0.18	1973	0.17486	1	0.17486
GO:1990046	stress-induced mitochondrial fusion	2	1	0.18	1974	0.17486	1	0.17486
GO:2000252	negative regulation of feeding behavior	2	1	0.18	1975	0.17486	1	0.17486
GO:2000293	negative regulation of defecation	2	1	0.18	1976	0.17486	1	0.17486
GO:2000630	positive regulation of miRNA metabolic p...	2	1	0.18	1977	0.17486	1	0.17486
GO:2000860	positive regulation of aldosterone secre...	2	1	0.18	1978	0.17486	1	0.17486
GO:2001111	positive regulation of lens epithelial c...	2	1	0.18	1979	0.17486	1	0.17486
GO:0060117	auditory receptor cell development	23	5	2.11	941	0.05356	0.692269	0.17534
GO:0003323	type B pancreatic cell development	16	3	1.47	2111	0.17578	1	0.17578
GO:0021531	spinal cord radial glial cell differenti...	16	3	1.47	2112	0.17578	1	0.17578
GO:0034260	negative regulation of GTPase activity	16	3	1.47	2113	0.17578	1	0.17578
GO:0035147	branch fusion, open tracheal system	16	3	1.47	2114	0.17578	1	0.17578
GO:0048712	negative regulation of astrocyte differe...	16	3	1.47	2115	0.17578	1	0.17578
GO:0060334	regulation of interferon-gamma-mediated ...	16	3	1.47	2116	0.17578	1	0.17578
GO:0060749	mammary gland alveolus development	16	3	1.47	2117	0.17578	1	0.17578
GO:0071374	cellular response to parathyroid hormone...	16	3	1.47	2118	0.17578	1	0.17578
GO:0034220	ion transmembrane transport	748	95	68.53	188	0.00057	0.0365665	0.17752
GO:0042304	regulation of fatty acid biosynthetic pr...	33	5	3.02	2146	0.18019	1	0.18019
GO:0048665	neuron fate specification	33	5	3.02	2147	0.18019	1	0.18019
GO:0060674	placenta blood vessel development	33	5	3.02	2148	0.18019	1	0.18019
GO:0042310	vasoconstriction	71	12	6.51	674	0.02683	0.487034	0.18096
GO:0021772	olfactory bulb development	42	6	3.85	2156	0.18269	1	0.18269
GO:0009308	amine metabolic process	306	50	28.04	113	3.7e-05	0.00401204	0.1827
GO:0042059	negative regulation of epidermal growth ...	98	12	8.98	2158	0.18453	1	0.18453
GO:0001934	positive regulation of protein phosphory...	764	79	70	1678	0.13613	0.990445	0.18744
GO:0050851	antigen receptor-mediated signaling path...	135	15	12.37	2717	0.25368	1	0.18849
GO:0038093	Fc receptor signaling pathway	207	22	18.97	2738	0.26253	1	0.19067
GO:0045199	maintenance of epithelial cell apical/ba...	25	4	2.29	2174	0.1913	1	0.1913
GO:0045746	negative regulation of Notch signaling p...	25	4	2.29	2175	0.1913	1	0.1913
GO:0055093	response to hyperoxia	25	4	2.29	2176	0.1913	1	0.1913
GO:0060306	regulation of membrane repolarization	61	8	5.59	2181	0.19231	1	0.19231
GO:2000737	negative regulation of stem cell differe...	52	7	4.76	2192	0.19533	1	0.19533
GO:0021697	cerebellar cortex formation	30	7	2.75	534	0.01658	0.379661	0.19574
GO:0015697	quaternary ammonium group transport	25	5	2.29	1133	0.07278	0.783632	0.19616
GO:0007310	oocyte dorsal/ventral axis specification	15	3	1.37	1738	0.15262	1	0.19645
GO:0007185	transmembrane receptor protein tyrosine ...	9	2	0.82	2202	0.19658	1	0.19658
GO:0007307	eggshell chorion gene amplification	9	2	0.82	2203	0.19658	1	0.19658
GO:0009955	adaxial/abaxial pattern specification	9	2	0.82	2204	0.19658	1	0.19658
GO:0010315	auxin efflux	9	2	0.82	2205	0.19658	1	0.19658
GO:0010996	response to auditory stimulus	9	2	0.82	2206	0.19658	1	0.19658
GO:0019343	cysteine biosynthetic process via cystat...	9	2	0.82	2207	0.19658	1	0.19658
GO:0019509	L-methionine biosynthetic process from m...	9	2	0.82	2208	0.19658	1	0.19658
GO:0030388	fructose 1,6-bisphosphate metabolic proc...	9	2	0.82	2209	0.19658	1	0.19658
GO:0032332	positive regulation of chondrocyte diffe...	9	2	0.82	2210	0.19658	1	0.19658
GO:0033235	positive regulation of protein sumoylati...	9	2	0.82	2211	0.19658	1	0.19658
GO:0035988	chondrocyte proliferation	9	2	0.82	2212	0.19658	1	0.19658
GO:0036003	positive regulation of transcription fro...	9	2	0.82	2213	0.19658	1	0.19658
GO:0048485	sympathetic nervous system development	9	2	0.82	2214	0.19658	1	0.19658
GO:0050908	detection of light stimulus involved in ...	9	2	0.82	2215	0.19658	1	0.19658
GO:0061302	smooth muscle cell-matrix adhesion	9	2	0.82	2216	0.19658	1	0.19658
GO:2000974	negative regulation of pro-B cell differ...	9	2	0.82	2217	0.19658	1	0.19658
GO:0021510	spinal cord development	108	15	9.9	1037	0.06751	0.769241	0.19786
GO:0006644	phospholipid metabolic process	351	51	32.16	193	0.00061	0.0387271	0.19883
GO:0045824	negative regulation of innate immune res...	21	6	1.92	435	0.00951	0.267262	0.19888
GO:0003143	embryonic heart tube morphogenesis	90	11	8.25	2257	0.19944	1	0.19944
GO:0010885	regulation of cholesterol storage	17	3	1.56	2261	0.19983	1	0.19983
GO:0015701	bicarbonate transport	17	3	1.56	2262	0.19983	1	0.19983
GO:0016203	muscle attachment	17	3	1.56	2263	0.19983	1	0.19983
GO:0030878	thyroid gland development	17	3	1.56	2264	0.19983	1	0.19983
GO:0032486	Rap protein signal transduction	17	3	1.56	2265	0.19983	1	0.19983
GO:0032967	positive regulation of collagen biosynth...	17	3	1.56	2266	0.19983	1	0.19983
GO:0055016	hypochord development	17	3	1.56	2267	0.19983	1	0.19983
GO:0097384	cellular lipid biosynthetic process	17	3	1.56	2268	0.19983	1	0.19983
GO:0018108	peptidyl-tyrosine phosphorylation	215	26	19.7	1212	0.08694	0.823035	0.19993
GO:0086004	regulation of cardiac muscle cell contra...	129	15	11.82	2286	0.2014	1	0.2014
GO:0007565	female pregnancy	134	20	12.28	565	0.0198	0.419334	0.20174
GO:0050773	regulation of dendrite development	158	17	14.48	2846	0.27868	1	0.20854
GO:0046323	glucose import	62	11	5.68	647	0.02396	0.453759	0.20922
GO:0016126	sterol biosynthetic process	58	11	5.31	512	0.01499	0.358735	0.20972
GO:0010883	regulation of lipid storage	46	7	4.21	1560	0.12374	0.965812	0.21036
GO:0072329	monocarboxylic acid catabolic process	169	32	15.48	118	5.6e-05	0.00581498	0.21817
GO:0051928	positive regulation of calcium ion trans...	81	9	7.42	3208	0.32295	1	0.22253
GO:0009064	glutamine family amino acid metabolic pr...	124	19	11.36	546	0.01764	0.395866	0.22353
GO:2000178	negative regulation of neural precursor ...	22	6	2.02	461	0.01208	0.31969	0.22355
GO:0052200	response to host defenses	37	7	3.39	902	0.04805	0.650924	0.22369
GO:0007031	peroxisome organization	56	8	5.13	1690	0.13683	0.990445	0.22399
GO:0009262	deoxyribonucleotide metabolic process	34	5	3.12	2197	0.19648	1	0.22437
GO:0006107	oxaloacetate metabolic process	18	3	1.65	2346	0.22458	1	0.22458
GO:0009094	L-phenylalanine biosynthetic process	18	3	1.65	2347	0.22458	1	0.22458
GO:0042474	middle ear morphogenesis	18	3	1.65	2348	0.22458	1	0.22458
GO:0060218	hematopoietic stem cell differentiation	18	3	1.65	2349	0.22458	1	0.22458
GO:0060442	branching involved in prostate gland mor...	18	3	1.65	2350	0.22458	1	0.22458
GO:0061298	retina vasculature development in camera...	18	3	1.65	2351	0.22458	1	0.22458
GO:0006692	prostanoid metabolic process	59	8	5.41	1858	0.16907	1	0.22658
GO:0010882	regulation of cardiac muscle contraction...	83	10	7.6	2367	0.227	1	0.227
GO:0031099	regeneration	157	24	14.38	415	0.00861	0.254213	0.22824
GO:0035584	calcium-mediated signaling using intrace...	36	5	3.3	2376	0.23045	1	0.23045
GO:0031017	exocrine pancreas development	27	4	2.47	2378	0.23099	1	0.23099
GO:0048169	regulation of long-term neuronal synapti...	27	4	2.47	2379	0.23099	1	0.23099
GO:0061384	heart trabecula morphogenesis	27	4	2.47	2380	0.23099	1	0.23099
GO:2000696	regulation of epithelial cell differenti...	27	4	2.47	2381	0.23099	1	0.23099
GO:0046545	development of primary female sexual cha...	92	18	8.43	238	0.00153	0.0787693	0.231
GO:0009086	methionine biosynthetic process	23	5	2.11	942	0.05356	0.692269	0.23105
GO:0060914	heart formation	19	3	1.74	2483	0.24989	1	0.23156
GO:0000712	resolution of meiotic recombination inte...	10	2	0.92	2389	0.23161	1	0.23161
GO:0001561	fatty acid alpha-oxidation	10	2	0.92	2390	0.23161	1	0.23161
GO:0001759	organ induction	10	2	0.92	2391	0.23161	1	0.23161
GO:0003256	regulation of transcription from RNA pol...	10	2	0.92	2392	0.23161	1	0.23161
GO:0006927	transformed cell apoptotic process	10	2	0.92	2393	0.23161	1	0.23161
GO:0010183	pollen tube guidance	10	2	0.92	2394	0.23161	1	0.23161
GO:0032911	negative regulation of transforming grow...	10	2	0.92	2395	0.23161	1	0.23161
GO:0035026	leading edge cell differentiation	10	2	0.92	2396	0.23161	1	0.23161
GO:0035581	sequestering of extracellular ligand fro...	10	2	0.92	2397	0.23161	1	0.23161
GO:0038063	collagen-activated tyrosine kinase recep...	10	2	0.92	2398	0.23161	1	0.23161
GO:0043181	vacuolar sequestering	10	2	0.92	2399	0.23161	1	0.23161
GO:0046386	deoxyribose phosphate catabolic process	10	2	0.92	2400	0.23161	1	0.23161
GO:0048537	mucosal-associated lymphoid tissue devel...	10	2	0.92	2401	0.23161	1	0.23161
GO:0060363	cranial suture morphogenesis	10	2	0.92	2402	0.23161	1	0.23161
GO:0071694	maintenance of protein location in extra...	10	2	0.92	2403	0.23161	1	0.23161
GO:0090076	relaxation of skeletal muscle	10	2	0.92	2404	0.23161	1	0.23161
GO:2000505	regulation of energy homeostasis	10	2	0.92	2405	0.23161	1	0.23161
GO:0008366	axon ensheathment	104	13	9.53	1772	0.15479	1	0.23359
GO:0009611	response to wounding	961	135	88.05	44	1.7e-07	4.73411e-05	0.24181
GO:0009584	detection of visible light	81	10	7.42	2294	0.20524	1	0.24196
GO:0002684	positive regulation of immune system pro...	736	91	67.43	242	0.00172	0.0870874	0.24213
GO:0009409	response to cold	124	14	11.36	2473	0.24434	1	0.24434
GO:0014032	neural crest cell development	43	6	3.94	2251	0.19707	1	0.24777
GO:0001840	neural plate development	37	5	3.39	2478	0.24803	1	0.24803
GO:0008277	regulation of G-protein coupled receptor...	112	16	10.26	908	0.04887	0.65875	0.24846
GO:0051447	negative regulation of meiotic cell cycl...	20	4	1.83	1461	0.1043	0.868789	0.2495
GO:0015858	nucleoside transport	14	5	1.28	364	0.00634	0.209957	0.24987
GO:0001773	myeloid dendritic cell activation	19	3	1.74	2484	0.24989	1	0.24989
GO:0006303	double-strand break repair via nonhomolo...	19	3	1.74	2485	0.24989	1	0.24989
GO:0007628	adult walking behavior	19	3	1.74	2486	0.24989	1	0.24989
GO:0021986	habenula development	19	3	1.74	2487	0.24989	1	0.24989
GO:0030916	otic vesicle formation	19	3	1.74	2488	0.24989	1	0.24989
GO:0044319	wound healing, spreading of cells	19	3	1.74	2489	0.24989	1	0.24989
GO:0045725	positive regulation of glycogen biosynth...	19	3	1.74	2490	0.24989	1	0.24989
GO:0048536	spleen development	19	3	1.74	2491	0.24989	1	0.24989
GO:0070536	protein K63-linked deubiquitination	19	3	1.74	2492	0.24989	1	0.24989
GO:0086046	membrane depolarization during SA node c...	19	3	1.74	2493	0.24989	1	0.24989
GO:0042551	neuron maturation	56	7	5.13	2512	0.25032	1	0.25032
GO:0000740	nuclear membrane fusion	3	1	0.27	2516	0.25047	1	0.25047
GO:0001550	ovarian cumulus expansion	3	1	0.27	2517	0.25047	1	0.25047
GO:0001746	Bolwig's organ morphogenesis	3	1	0.27	2518	0.25047	1	0.25047
GO:0002368	B cell cytokine production	3	1	0.27	2519	0.25047	1	0.25047
GO:0002666	positive regulation of T cell tolerance ...	3	1	0.27	2520	0.25047	1	0.25047
GO:0003334	keratinocyte development	3	1	0.27	2521	0.25047	1	0.25047
GO:0003357	noradrenergic neuron differentiation	3	1	0.27	2522	0.25047	1	0.25047
GO:0006003	fructose 2,6-bisphosphate metabolic proc...	3	1	0.27	2523	0.25047	1	0.25047
GO:0006042	glucosamine biosynthetic process	3	1	0.27	2524	0.25047	1	0.25047
GO:0006121	mitochondrial electron transport, succin...	3	1	0.27	2525	0.25047	1	0.25047
GO:0006228	UTP biosynthetic process	3	1	0.27	2526	0.25047	1	0.25047
GO:0006408	snRNA export from nucleus	3	1	0.27	2527	0.25047	1	0.25047
GO:0006426	glycyl-tRNA aminoacylation	3	1	0.27	2528	0.25047	1	0.25047
GO:0007138	meiotic anaphase II	3	1	0.27	2529	0.25047	1	0.25047
GO:0007295	growth of a germarium-derived egg chambe...	3	1	0.27	2530	0.25047	1	0.25047
GO:0007563	regulation of eclosion	3	1	0.27	2531	0.25047	1	0.25047
GO:0008218	bioluminescence	3	1	0.27	2532	0.25047	1	0.25047
GO:0009684	indoleacetic acid biosynthetic process	3	1	0.27	2533	0.25047	1	0.25047
GO:0009720	detection of hormone stimulus	3	1	0.27	2534	0.25047	1	0.25047
GO:0009934	regulation of meristem structural organi...	3	1	0.27	2535	0.25047	1	0.25047
GO:0010022	meristem determinacy	3	1	0.27	2536	0.25047	1	0.25047
GO:0010207	photosystem II assembly	3	1	0.27	2537	0.25047	1	0.25047
GO:0010666	positive regulation of cardiac muscle ce...	3	1	0.27	2538	0.25047	1	0.25047
GO:0010735	positive regulation of transcription via...	3	1	0.27	2539	0.25047	1	0.25047
GO:0010872	regulation of cholesterol esterification	3	1	0.27	2540	0.25047	1	0.25047
GO:0014861	regulation of skeletal muscle contractio...	3	1	0.27	2541	0.25047	1	0.25047
GO:0015916	fatty-acyl-CoA transport	3	1	0.27	2542	0.25047	1	0.25047
GO:0018272	protein-pyridoxal-5-phosphate linkage vi...	3	1	0.27	2543	0.25047	1	0.25047
GO:0019532	oxalate transport	3	1	0.27	2544	0.25047	1	0.25047
GO:0019605	butyrate metabolic process	3	1	0.27	2545	0.25047	1	0.25047
GO:0021747	cochlear nucleus development	3	1	0.27	2546	0.25047	1	0.25047
GO:0021847	ventricular zone neuroblast division	3	1	0.27	2547	0.25047	1	0.25047
GO:0030853	negative regulation of granulocyte diffe...	3	1	0.27	2548	0.25047	1	0.25047
GO:0031077	post-embryonic camera-type eye developme...	3	1	0.27	2549	0.25047	1	0.25047
GO:0032474	otolith morphogenesis	3	1	0.27	2550	0.25047	1	0.25047
GO:0034727	piecemeal microautophagy of nucleus	3	1	0.27	2551	0.25047	1	0.25047
GO:0035269	protein O-linked mannosylation	3	1	0.27	2552	0.25047	1	0.25047
GO:0035602	fibroblast growth factor receptor signal...	3	1	0.27	2553	0.25047	1	0.25047
GO:0035603	fibroblast growth factor receptor signal...	3	1	0.27	2554	0.25047	1	0.25047
GO:0035604	fibroblast growth factor receptor signal...	3	1	0.27	2555	0.25047	1	0.25047
GO:0035607	fibroblast growth factor receptor signal...	3	1	0.27	2556	0.25047	1	0.25047
GO:0035912	dorsal aorta morphogenesis	3	1	0.27	2557	0.25047	1	0.25047
GO:0036155	acylglycerol acyl-chain remodeling	3	1	0.27	2558	0.25047	1	0.25047
GO:0038170	somatostatin signaling pathway	3	1	0.27	2559	0.25047	1	0.25047
GO:0042276	error-prone translesion synthesis	3	1	0.27	2560	0.25047	1	0.25047
GO:0042699	follicle-stimulating hormone signaling p...	3	1	0.27	2561	0.25047	1	0.25047
GO:0042843	D-xylose catabolic process	3	1	0.27	2562	0.25047	1	0.25047
GO:0043084	penile erection	3	1	0.27	2563	0.25047	1	0.25047
GO:0043144	snoRNA processing	3	1	0.27	2564	0.25047	1	0.25047
GO:0045314	regulation of compound eye photoreceptor...	3	1	0.27	2565	0.25047	1	0.25047
GO:0045450	bicoid mRNA localization	3	1	0.27	2566	0.25047	1	0.25047
GO:0046318	negative regulation of glucosylceramide ...	3	1	0.27	2567	0.25047	1	0.25047
GO:0046732	active induction of host immune response...	3	1	0.27	2568	0.25047	1	0.25047
GO:0051066	dihydrobiopterin metabolic process	3	1	0.27	2569	0.25047	1	0.25047
GO:0051344	negative regulation of cyclic-nucleotide...	3	1	0.27	2570	0.25047	1	0.25047
GO:0051365	cellular response to potassium ion starv...	3	1	0.27	2571	0.25047	1	0.25047
GO:0051759	sister chromosome movement towards spind...	3	1	0.27	2572	0.25047	1	0.25047
GO:0051867	general adaptation syndrome, behavioral ...	3	1	0.27	2573	0.25047	1	0.25047
GO:0060025	regulation of synaptic activity	3	1	0.27	2574	0.25047	1	0.25047
GO:0060427	lung connective tissue development	3	1	0.27	2575	0.25047	1	0.25047
GO:0060486	Clara cell differentiation	3	1	0.27	2576	0.25047	1	0.25047
GO:0060595	fibroblast growth factor receptor signal...	3	1	0.27	2577	0.25047	1	0.25047
GO:0060615	mammary gland bud formation	3	1	0.27	2578	0.25047	1	0.25047
GO:0060666	dichotomous subdivision of terminal unit...	3	1	0.27	2579	0.25047	1	0.25047
GO:0060915	mesenchymal cell differentiation involve...	3	1	0.27	2580	0.25047	1	0.25047
GO:0070490	protein pupylation	3	1	0.27	2581	0.25047	1	0.25047
GO:0070493	thrombin receptor signaling pathway	3	1	0.27	2582	0.25047	1	0.25047
GO:0071258	cellular response to gravity	3	1	0.27	2583	0.25047	1	0.25047
GO:0071336	regulation of hair follicle cell prolife...	3	1	0.27	2584	0.25047	1	0.25047
GO:0071376	cellular response to corticotropin-relea...	3	1	0.27	2585	0.25047	1	0.25047
GO:0071504	cellular response to heparin	3	1	0.27	2586	0.25047	1	0.25047
GO:0086024	adrenergic receptor signaling pathway in...	3	1	0.27	2587	0.25047	1	0.25047
GO:0090240	positive regulation of histone H4 acetyl...	3	1	0.27	2588	0.25047	1	0.25047
GO:0090281	negative regulation of calcium ion impor...	3	1	0.27	2589	0.25047	1	0.25047
GO:1900222	negative regulation of beta-amyloid clea...	3	1	0.27	2590	0.25047	1	0.25047
GO:1901194	negative regulation of formation of tran...	3	1	0.27	2591	0.25047	1	0.25047
GO:1901303	negative regulation of cargo loading int...	3	1	0.27	2592	0.25047	1	0.25047
GO:1901386	negative regulation of voltage-gated cal...	3	1	0.27	2593	0.25047	1	0.25047
GO:1902183	regulation of shoot apical meristem deve...	3	1	0.27	2594	0.25047	1	0.25047
GO:2000035	regulation of stem cell division	3	1	0.27	2595	0.25047	1	0.25047
GO:2000096	positive regulation of Wnt signaling pat...	3	1	0.27	2596	0.25047	1	0.25047
GO:2000124	regulation of endocannabinoid signaling ...	3	1	0.27	2597	0.25047	1	0.25047
GO:2000255	negative regulation of male germ cell pr...	3	1	0.27	2598	0.25047	1	0.25047
GO:2000643	positive regulation of early endosome to...	3	1	0.27	2599	0.25047	1	0.25047
GO:2000808	negative regulation of synaptic vesicle ...	3	1	0.27	2600	0.25047	1	0.25047
GO:2001046	positive regulation of integrin-mediated...	3	1	0.27	2601	0.25047	1	0.25047
GO:0043066	negative regulation of apoptotic process	864	94	79.16	790	0.04216	0.620197	0.25152
GO:0014037	Schwann cell differentiation	28	4	2.57	2704	0.25154	1	0.25154
GO:0070986	left/right axis specification	28	4	2.57	2705	0.25154	1	0.25154
GO:0051444	negative regulation of ubiquitin-protein...	129	14	11.82	2886	0.2927	1	0.253
GO:0009056	catabolic process	2504	319	229.42	11	1.3e-11	1.42952e-08	0.25361
GO:0031667	response to nutrient levels	490	66	44.89	205	0.00088	0.0525982	0.2538
GO:0007632	visual behavior	47	6	4.31	2725	0.2583	1	0.2583
GO:0035176	social behavior	47	6	4.31	2726	0.2583	1	0.2583
GO:0048011	neurotrophin TRK receptor signaling path...	267	30	24.46	1701	0.14071	1	0.25918
GO:0030326	embryonic limb morphogenesis	146	16	13.38	2737	0.26217	1	0.26217
GO:0006836	neurotransmitter transport	251	33	23	598	0.02176	0.444784	0.26412
GO:0050999	regulation of nitric-oxide synthase acti...	57	7	5.22	2746	0.26476	1	0.26476
GO:0006612	protein targeting to membrane	360	36	32.98	3012	0.31385	1	0.26578
GO:0006625	protein targeting to peroxisome	38	5	3.48	2748	0.26594	1	0.26594
GO:0032964	collagen biosynthetic process	27	5	2.47	1375	0.09527	0.836678	0.26645
GO:0000084	mitotic S phase	11	2	1.01	2755	0.26697	1	0.26697
GO:0006588	activation of tryptophan 5-monooxygenase...	11	2	1.01	2756	0.26697	1	0.26697
GO:0032119	sequestering of zinc ion	11	2	1.01	2757	0.26697	1	0.26697
GO:0032733	positive regulation of interleukin-10 pr...	11	2	1.01	2758	0.26697	1	0.26697
GO:0035278	negative regulation of translation invol...	11	2	1.01	2759	0.26697	1	0.26697
GO:0035855	megakaryocyte development	11	2	1.01	2760	0.26697	1	0.26697
GO:0060430	lung saccule development	11	2	1.01	2761	0.26697	1	0.26697
GO:0070365	hepatocyte differentiation	11	2	1.01	2762	0.26697	1	0.26697
GO:0071168	protein localization to chromatin	11	2	1.01	2763	0.26697	1	0.26697
GO:0060548	negative regulation of cell death	953	104	87.32	724	0.03145	0.532261	0.26958
GO:0050821	protein stabilization	147	16	13.47	2803	0.27113	1	0.27113
GO:0009617	response to bacterium	387	57	35.46	156	0.00021	0.0164944	0.27123
GO:0006959	humoral immune response	114	23	10.44	159	0.00023	0.0176137	0.27125
GO:0071353	cellular response to interleukin-4	31	5	2.84	1719	0.14927	1	0.27201
GO:0001975	response to amphetamine	29	4	2.66	2806	0.27245	1	0.27245
GO:0048538	thymus development	29	4	2.66	2807	0.27245	1	0.27245
GO:2001240	negative regulation of extrinsic apoptot...	29	4	2.66	2808	0.27245	1	0.27245
GO:0006547	histidine metabolic process	22	5	2.02	884	0.0452	0.620197	0.27476
GO:0006020	inositol metabolic process	21	4	1.92	1535	0.11998	0.950617	0.27517
GO:0007314	oocyte anterior/posterior axis specifica...	46	6	4.21	2470	0.2425	1	0.2753
GO:0006268	DNA unwinding involved in DNA replicatio...	20	3	1.83	2825	0.27558	1	0.27558
GO:0061179	negative regulation of insulin secretion...	20	3	1.83	2826	0.27558	1	0.27558
GO:0072112	glomerular visceral epithelial cell diff...	20	3	1.83	2827	0.27558	1	0.27558
GO:1902043	positive regulation of extrinsic apoptot...	20	3	1.83	2828	0.27558	1	0.27558
GO:0042476	odontogenesis	68	8	6.23	2860	0.28243	1	0.28243
GO:0006970	response to osmotic stress	309	36	28.31	1170	0.07895	0.823035	0.28284
GO:0032501	multicellular organismal process	6923	710	634.3	61	1e-06	0.000200869	0.28735
GO:0048699	generation of neurons	1763	191	161.53	343	0.00558	0.199111	0.28962
GO:0009063	cellular amino acid catabolic process	242	45	22.17	73	3.1e-06	0.000520333	0.29138
GO:0002053	positive regulation of mesenchymal cell ...	30	4	2.75	2890	0.29364	1	0.29364
GO:0061098	positive regulation of protein tyrosine ...	30	4	2.75	2891	0.29364	1	0.29364
GO:0071872	cellular response to epinephrine stimulu...	30	4	2.75	2892	0.29364	1	0.29364
GO:0007435	salivary gland morphogenesis	73	9	6.69	2340	0.22269	1	0.29371
GO:0048008	platelet-derived growth factor receptor ...	43	5	3.94	3370	0.35861	1	0.29375
GO:0060324	face development	59	7	5.41	2900	0.29427	1	0.29427
GO:0001890	placenta development	145	17	13.29	1880	0.17423	1	0.29456
GO:0048704	embryonic skeletal system morphogenesis	69	8	6.32	2908	0.29616	1	0.29616
GO:0021537	telencephalon development	270	42	24.74	181	0.00045	0.0304633	0.29659
GO:0045214	sarcomere organization	86	12	7.88	1365	0.09231	0.828109	0.30004
GO:0070265	necrotic cell death	36	7	3.3	791	0.04216	0.620197	0.30025
GO:0007501	mesodermal cell fate specification	36	8	3.3	501	0.01439	0.351058	0.30089
GO:0021533	cell differentiation in hindbrain	32	7	2.93	614	0.02336	0.448897	0.30113
GO:0050877	neurological system process	828	101	75.86	236	0.00152	0.0785846	0.30144
GO:0007418	ventral midline development	12	2	1.1	2936	0.30231	1	0.30231
GO:0008293	torso signaling pathway	12	2	1.1	2937	0.30231	1	0.30231
GO:0009958	positive gravitropism	12	2	1.1	2938	0.30231	1	0.30231
GO:0016334	establishment or maintenance of polarity...	12	2	1.1	2939	0.30231	1	0.30231
GO:0019760	glucosinolate metabolic process	12	2	1.1	2940	0.30231	1	0.30231
GO:0032471	negative regulation of endoplasmic retic...	12	2	1.1	2941	0.30231	1	0.30231
GO:0035419	activation of MAPK activity involved in ...	12	2	1.1	2942	0.30231	1	0.30231
GO:0036170	filamentous growth of a population of un...	12	2	1.1	2943	0.30231	1	0.30231
GO:0060351	cartilage development involved in endoch...	12	2	1.1	2944	0.30231	1	0.30231
GO:0070593	dendrite self-avoidance	12	2	1.1	2945	0.30231	1	0.30231
GO:0072539	T-helper 17 cell differentiation	12	2	1.1	2946	0.30231	1	0.30231
GO:2000251	positive regulation of actin cytoskeleto...	12	2	1.1	2947	0.30231	1	0.30231
GO:2000573	positive regulation of DNA biosynthetic ...	12	2	1.1	2948	0.30231	1	0.30231
GO:0001941	postsynaptic membrane organization	40	5	3.66	2982	0.30254	1	0.30254
GO:0048878	chemical homeostasis	905	104	82.92	390	0.00819	0.250104	0.30352
GO:0048518	positive regulation of biological proces...	4825	469	442.08	896	0.04598	0.628787	0.30634
GO:0045639	positive regulation of myeloid cell diff...	97	13	8.89	1472	0.10478	0.872194	0.30721
GO:0006879	cellular iron ion homeostasis	60	7	5.5	3001	0.30929	1	0.30929
GO:0006525	arginine metabolic process	72	9	6.6	2318	0.21106	1	0.30934
GO:0030203	glycosaminoglycan metabolic process	143	23	13.1	340	0.00541	0.194967	0.30987
GO:0035094	response to nicotine	80	9	7.33	3003	0.30987	1	0.30987
GO:0071260	cellular response to mechanical stimulus	70	8	6.41	3004	0.31004	1	0.31004
GO:1901016	regulation of potassium ion transmembran...	51	8	4.67	1258	0.09088	0.823035	0.31376
GO:0001568	blood vessel development	562	69	51.49	381	0.007	0.225121	0.31558
GO:0006552	leucine catabolic process	63	17	5.77	111	3.5e-05	0.00386356	0.31658
GO:0001775	cell activation	643	75	58.91	532	0.01655	0.379661	0.31794
GO:0030574	collagen catabolic process	28	8	2.57	280	0.00284	0.123393	0.31799
GO:0097067	cellular response to thyroid hormone sti...	31	8	2.84	346	0.00564	0.199731	0.31806
GO:0010661	positive regulation of muscle cell apopt...	7	2	0.64	1597	0.12928	0.965812	0.31898
GO:0060736	prostate gland growth	7	2	0.64	1598	0.12928	0.965812	0.31898
GO:0001315	age-dependent response to reactive oxyge...	4	1	0.37	3027	0.31916	1	0.31916
GO:0001774	microglial cell activation	4	1	0.37	3028	0.31916	1	0.31916
GO:0001880	Mullerian duct regression	4	1	0.37	3029	0.31916	1	0.31916
GO:0002318	myeloid progenitor cell differentiation	4	1	0.37	3030	0.31916	1	0.31916
GO:0002663	positive regulation of B cell tolerance ...	4	1	0.37	3031	0.31916	1	0.31916
GO:0003241	growth involved in heart morphogenesis	4	1	0.37	3032	0.31916	1	0.31916
GO:0005993	trehalose catabolic process	4	1	0.37	3033	0.31916	1	0.31916
GO:0007385	specification of segmental identity, abd...	4	1	0.37	3034	0.31916	1	0.31916
GO:0009269	response to desiccation	4	1	0.37	3035	0.31916	1	0.31916
GO:0009649	entrainment of circadian clock	4	1	0.37	3036	0.31916	1	0.31916
GO:0009864	induced systemic resistance, jasmonic ac...	4	1	0.37	3037	0.31916	1	0.31916
GO:0010050	vegetative phase change	4	1	0.37	3038	0.31916	1	0.31916
GO:0010413	glucuronoxylan metabolic process	4	1	0.37	3039	0.31916	1	0.31916
GO:0010529	negative regulation of transposition	4	1	0.37	3040	0.31916	1	0.31916
GO:0010759	positive regulation of macrophage chemot...	4	1	0.37	3041	0.31916	1	0.31916
GO:0010989	negative regulation of low-density lipop...	4	1	0.37	3042	0.31916	1	0.31916
GO:0015966	diadenosine tetraphosphate biosynthetic ...	4	1	0.37	3043	0.31916	1	0.31916
GO:0019477	L-lysine catabolic process	4	1	0.37	3044	0.31916	1	0.31916
GO:0021589	cerebellum structural organization	4	1	0.37	3045	0.31916	1	0.31916
GO:0021654	rhombomere boundary formation	4	1	0.37	3046	0.31916	1	0.31916
GO:0030185	nitric oxide transport	4	1	0.37	3047	0.31916	1	0.31916
GO:0032594	protein transport within lipid bilayer	4	1	0.37	3048	0.31916	1	0.31916
GO:0032788	saturated monocarboxylic acid metabolic ...	4	1	0.37	3049	0.31916	1	0.31916
GO:0032789	unsaturated monocarboxylic acid metaboli...	4	1	0.37	3050	0.31916	1	0.31916
GO:0033153	T cell receptor V(D)J recombination	4	1	0.37	3051	0.31916	1	0.31916
GO:0035021	negative regulation of Rac protein signa...	4	1	0.37	3052	0.31916	1	0.31916
GO:0035124	embryonic caudal fin morphogenesis	4	1	0.37	3053	0.31916	1	0.31916
GO:0035902	response to immobilization stress	4	1	0.37	3054	0.31916	1	0.31916
GO:0042711	maternal behavior	4	1	0.37	3055	0.31916	1	0.31916
GO:0042811	pheromone biosynthetic process	4	1	0.37	3056	0.31916	1	0.31916
GO:0043117	positive regulation of vascular permeabi...	4	1	0.37	3057	0.31916	1	0.31916
GO:0044704	single-organism reproductive behavior	4	1	0.37	3058	0.31916	1	0.31916
GO:0046121	deoxyribonucleoside catabolic process	4	1	0.37	3059	0.31916	1	0.31916
GO:0046183	L-idonate catabolic process	4	1	0.37	3060	0.31916	1	0.31916
GO:0048691	positive regulation of axon extension in...	4	1	0.37	3061	0.31916	1	0.31916
GO:0048791	calcium ion-dependent exocytosis of neur...	4	1	0.37	3062	0.31916	1	0.31916
GO:0050482	arachidonic acid secretion	4	1	0.37	3063	0.31916	1	0.31916
GO:0050706	regulation of interleukin-1 beta secreti...	4	1	0.37	3064	0.31916	1	0.31916
GO:0051126	negative regulation of actin nucleation	4	1	0.37	3065	0.31916	1	0.31916
GO:0055099	response to high density lipoprotein par...	4	1	0.37	3066	0.31916	1	0.31916
GO:0060440	trachea formation	4	1	0.37	3067	0.31916	1	0.31916
GO:0060739	mesenchymal-epithelial cell signaling in...	4	1	0.37	3068	0.31916	1	0.31916
GO:0060923	cardiac muscle cell fate commitment	4	1	0.37	3069	0.31916	1	0.31916
GO:0072643	interferon-gamma secretion	4	1	0.37	3070	0.31916	1	0.31916
GO:0080136	priming of cellular response to stress	4	1	0.37	3071	0.31916	1	0.31916
GO:0085018	maintenance of symbiont-containing vacuo...	4	1	0.37	3072	0.31916	1	0.31916
GO:0090394	negative regulation of excitatory postsy...	4	1	0.37	3073	0.31916	1	0.31916
GO:0097107	postsynaptic density assembly	4	1	0.37	3074	0.31916	1	0.31916
GO:1900144	positive regulation of BMP secretion	4	1	0.37	3075	0.31916	1	0.31916
GO:1902202	regulation of hepatocyte growth factor r...	4	1	0.37	3076	0.31916	1	0.31916
GO:1990086	lens fiber cell apoptotic process	4	1	0.37	3077	0.31916	1	0.31916
GO:2000017	positive regulation of determination of ...	4	1	0.37	3078	0.31916	1	0.31916
GO:2000037	regulation of stomatal complex patternin...	4	1	0.37	3079	0.31916	1	0.31916
GO:2000038	regulation of stomatal complex developme...	4	1	0.37	3080	0.31916	1	0.31916
GO:2000298	regulation of Rho-dependent protein seri...	4	1	0.37	3081	0.31916	1	0.31916
GO:2001229	negative regulation of response to gamma...	4	1	0.37	3082	0.31916	1	0.31916
GO:2001300	lipoxin metabolic process	4	1	0.37	3083	0.31916	1	0.31916
GO:0072089	stem cell proliferation	167	19	15.3	2172	0.19107	1	0.31936
GO:0002011	morphogenesis of an epithelial sheet	59	8	5.41	1859	0.16907	1	0.32021
GO:0051924	regulation of calcium ion transport	262	28	24.01	2339	0.221	1	0.32117
GO:0001819	positive regulation of cytokine producti...	247	26	22.63	2723	0.25576	1	0.32295
GO:0006029	proteoglycan metabolic process	59	7	5.41	2901	0.29427	1	0.32353
GO:0014909	smooth muscle cell migration	51	6	4.67	3211	0.32373	1	0.32373
GO:0045740	positive regulation of DNA replication	63	8	5.77	2335	0.21679	1	0.32379
GO:0021885	forebrain cell migration	73	10	6.69	1579	0.12834	0.965812	0.32637
GO:0014014	negative regulation of gliogenesis	43	7	3.94	1369	0.09399	0.836678	0.3265
GO:0006907	pinocytosis	22	3	2.02	3218	0.32755	1	0.32755
GO:0019068	virion assembly	22	3	2.02	3219	0.32755	1	0.32755
GO:0021523	somatic motor neuron differentiation	22	3	2.02	3220	0.32755	1	0.32755
GO:0046497	nicotinate nucleotide metabolic process	22	3	2.02	3221	0.32755	1	0.32755
GO:0048240	sperm capacitation	22	3	2.02	3222	0.32755	1	0.32755
GO:0060213	positive regulation of nuclear-transcrib...	22	3	2.02	3223	0.32755	1	0.32755
GO:0086001	cardiac muscle cell action potential	132	17	12.09	1373	0.09481	0.836678	0.3278
GO:0031960	response to corticosteroid	163	33	14.93	90	1e-05	0.00134648	0.33031
GO:0090132	epithelium migration	260	39	23.82	230	0.00142	0.0753215	0.33144
GO:0015844	monoamine transport	88	13	8.06	984	0.05694	0.70903	0.33567
GO:1902221	erythrose 4-phosphate/phosphoenolpyruvat...	46	8	4.21	964	0.05541	0.702108	0.33614
GO:0031346	positive regulation of cell projection o...	258	29	23.64	1712	0.14497	1	0.3363
GO:0000002	mitochondrial genome maintenance	22	5	2.02	885	0.0452	0.620197	0.33646
GO:0018874	benzoate metabolic process	32	4	2.93	3246	0.33654	1	0.33654
GO:0035196	production of miRNAs involved in gene si...	32	4	2.93	3247	0.33654	1	0.33654
GO:0048443	stamen development	15	3	1.37	1739	0.15262	1	0.33701
GO:0051131	chaperone-mediated protein complex assem...	15	3	1.37	1740	0.15262	1	0.33701
GO:0009850	auxin metabolic process	16	3	1.47	2119	0.17578	1	0.33704
GO:0006930	substrate-dependent cell migration, cell...	13	2	1.19	3257	0.33734	1	0.33734
GO:0007479	leg disc proximal/distal pattern formati...	13	2	1.19	3258	0.33734	1	0.33734
GO:0010029	regulation of seed germination	13	2	1.19	3259	0.33734	1	0.33734
GO:0010363	regulation of plant-type hypersensitive ...	13	2	1.19	3260	0.33734	1	0.33734
GO:0015871	choline transport	13	2	1.19	3261	0.33734	1	0.33734
GO:0021551	central nervous system morphogenesis	13	2	1.19	3262	0.33734	1	0.33734
GO:0048715	negative regulation of oligodendrocyte d...	13	2	1.19	3263	0.33734	1	0.33734
GO:0051044	positive regulation of membrane protein ...	13	2	1.19	3264	0.33734	1	0.33734
GO:0070932	histone H3 deacetylation	13	2	1.19	3265	0.33734	1	0.33734
GO:0048663	neuron fate commitment	108	13	9.9	2166	0.1881	1	0.33903
GO:0003151	outflow tract morphogenesis	62	7	5.68	3290	0.33973	1	0.33973
GO:0035019	somatic stem cell population maintenance	62	7	5.68	3291	0.33973	1	0.33973
GO:0070423	nucleotide-binding oligomerization domai...	42	5	3.85	3295	0.33983	1	0.33983
GO:0009640	photomorphogenesis	52	6	4.76	3301	0.34048	1	0.34048
GO:0007498	mesoderm development	203	25	18.6	1167	0.07806	0.818895	0.34168
GO:0036293	response to decreased oxygen levels	348	48	31.88	275	0.00263	0.117183	0.34532
GO:0010038	response to metal ion	579	65	53.05	907	0.04852	0.655475	0.34773
GO:0048666	neuron development	1348	144	123.51	649	0.02441	0.460856	0.34896
GO:0006833	water transport	78	10	7.15	1882	0.17438	1	0.35098
GO:0031638	zymogen activation	104	15	9.53	923	0.05151	0.683805	0.35114
GO:0001701	in utero embryonic development	358	36	32.8	2935	0.30169	1	0.35177
GO:0045765	regulation of angiogenesis	172	25	15.76	493	0.01379	0.342736	0.35286
GO:0032147	activation of protein kinase activity	291	30	26.66	2821	0.27389	1	0.35326
GO:0070830	bicellular tight junction assembly	63	7	5.77	3350	0.3551	1	0.3551
GO:0002062	chondrocyte differentiation	62	8	5.68	2289	0.2044	1	0.35639
GO:0010863	positive regulation of phospholipase C a...	84	9	7.7	3377	0.36276	1	0.36276
GO:0071345	cellular response to cytokine stimulus	369	41	33.81	1511	0.112	0.907435	0.36332
GO:0008584	male gonad development	81	12	7.42	1022	0.06448	0.769241	0.36354
GO:0006568	tryptophan metabolic process	97	17	8.89	373	0.00665	0.215317	0.36863
GO:0051091	positive regulation of sequence-specific...	210	21	19.24	3381	0.36977	1	0.36977
GO:0006754	ATP biosynthetic process	68	10	6.23	1228	0.08984	0.823035	0.3705
GO:0032635	interleukin-6 production	69	10	6.32	1387	0.09691	0.836678	0.37054
GO:1901380	negative regulation of potassium ion tra...	16	3	1.47	2120	0.17578	1	0.37145
GO:0007252	I-kappaB phosphorylation	14	2	1.28	3390	0.3718	1	0.3718
GO:0007395	dorsal closure, spreading of leading edg...	14	2	1.28	3391	0.3718	1	0.3718
GO:0010225	response to UV-C	14	2	1.28	3392	0.3718	1	0.3718
GO:0019872	streptomycin biosynthetic process	14	2	1.28	3393	0.3718	1	0.3718
GO:0021871	forebrain regionalization	14	2	1.28	3394	0.3718	1	0.3718
GO:0032927	positive regulation of activin receptor ...	14	2	1.28	3395	0.3718	1	0.3718
GO:0043922	negative regulation by host of viral tra...	14	2	1.28	3396	0.3718	1	0.3718
GO:0043951	negative regulation of cAMP-mediated sig...	14	2	1.28	3397	0.3718	1	0.3718
GO:0051290	protein heterotetramerization	14	2	1.28	3398	0.3718	1	0.3718
GO:0051534	negative regulation of NFAT protein impo...	14	2	1.28	3399	0.3718	1	0.3718
GO:0051561	positive regulation of mitochondrial cal...	14	2	1.28	3400	0.3718	1	0.3718
GO:0051570	regulation of histone H3-K9 methylation	14	2	1.28	3401	0.3718	1	0.3718
GO:0051084	'de novo' posttranslational protein fold...	67	10	6.14	1187	0.08309	0.823035	0.37194
GO:0007417	central nervous system development	962	119	88.14	172	0.00034	0.024221	0.37546
GO:0034101	erythrocyte homeostasis	129	18	11.82	900	0.04679	0.63702	0.37621
GO:0048566	embryonic digestive tract development	44	5	4.03	3450	0.37742	1	0.37742
GO:0051960	regulation of nervous system development	756	91	69.27	309	0.00377	0.149495	0.37802
GO:0051439	regulation of ubiquitin-protein ligase a...	161	19	14.75	1732	0.15132	1	0.37803
GO:0006534	cysteine metabolic process	46	7	4.21	1561	0.12374	0.965812	0.37843
GO:0043534	blood vessel endothelial cell migration	83	17	7.6	217	0.00121	0.0683232	0.3791
GO:0000188	inactivation of MAPK activity	24	3	2.2	3456	0.37947	1	0.37947
GO:0010004	gastrulation involving germ band extensi...	24	3	2.2	3457	0.37947	1	0.37947
GO:0042026	protein refolding	24	3	2.2	3458	0.37947	1	0.37947
GO:0070723	response to cholesterol	24	3	2.2	3459	0.37947	1	0.37947
GO:1900449	regulation of glutamate receptor signali...	24	3	2.2	3460	0.37947	1	0.37947
GO:0000028	ribosomal small subunit assembly	34	4	3.12	3471	0.37966	1	0.37966
GO:0086066	atrial cardiac muscle cell to AV node ce...	59	6	5.41	4034	0.45831	1	0.37985
GO:0002138	retinoic acid biosynthetic process	27	8	2.47	265	0.00221	0.10142	0.38018
GO:0014051	gamma-aminobutyric acid secretion	21	6	1.92	436	0.00951	0.267262	0.38059
GO:1902882	regulation of response to oxidative stre...	26	5	2.38	1190	0.08362	0.823035	0.38099
GO:0042538	hyperosmotic salinity response	23	4	2.11	1756	0.15408	1	0.38119
GO:0097374	sensory neuron axon guidance	16	3	1.47	2121	0.17578	1	0.38129
GO:0016139	glycoside catabolic process	6	2	0.55	1410	0.09813	0.836678	0.38131
GO:0022605	oogenesis stage	8	2	0.73	1813	0.1623	1	0.38136
GO:0031341	regulation of cell killing	12	2	1.1	2949	0.30231	1	0.38146
GO:0000461	endonucleolytic cleavage to generate mat...	5	1	0.46	3484	0.38156	1	0.38156
GO:0003347	epicardial cell to mesenchymal cell tran...	5	1	0.46	3485	0.38156	1	0.38156
GO:0005983	starch catabolic process	5	1	0.46	3486	0.38156	1	0.38156
GO:0006729	tetrahydrobiopterin biosynthetic process	5	1	0.46	3487	0.38156	1	0.38156
GO:0010700	negative regulation of norepinephrine se...	5	1	0.46	3488	0.38156	1	0.38156
GO:0016320	endoplasmic reticulum membrane fusion	5	1	0.46	3489	0.38156	1	0.38156
GO:0018885	carbon tetrachloride metabolic process	5	1	0.46	3490	0.38156	1	0.38156
GO:0019099	female germ-line sex determination	5	1	0.46	3491	0.38156	1	0.38156
GO:0019279	L-methionine biosynthetic process from L...	5	1	0.46	3492	0.38156	1	0.38156
GO:0030325	adrenal gland development	5	1	0.46	3493	0.38156	1	0.38156
GO:0030950	establishment or maintenance of actin cy...	5	1	0.46	3494	0.38156	1	0.38156
GO:0032099	negative regulation of appetite	5	1	0.46	3495	0.38156	1	0.38156
GO:0032286	central nervous system myelin maintenanc...	5	1	0.46	3496	0.38156	1	0.38156
GO:0032811	negative regulation of epinephrine secre...	5	1	0.46	3497	0.38156	1	0.38156
GO:0033133	positive regulation of glucokinase activ...	5	1	0.46	3498	0.38156	1	0.38156
GO:0034115	negative regulation of heterotypic cell-...	5	1	0.46	3499	0.38156	1	0.38156
GO:0034436	glycoprotein transport	5	1	0.46	3500	0.38156	1	0.38156
GO:0035284	brain segmentation	5	1	0.46	3501	0.38156	1	0.38156
GO:0036060	slit diaphragm assembly	5	1	0.46	3502	0.38156	1	0.38156
GO:0036168	filamentous growth of a population of un...	5	1	0.46	3503	0.38156	1	0.38156
GO:0042541	hemoglobin biosynthetic process	5	1	0.46	3504	0.38156	1	0.38156
GO:0045040	protein import into mitochondrial outer ...	5	1	0.46	3505	0.38156	1	0.38156
GO:0046016	positive regulation of transcription by ...	5	1	0.46	3506	0.38156	1	0.38156
GO:0046813	receptor-mediated virion attachment to h...	5	1	0.46	3507	0.38156	1	0.38156
GO:0046833	positive regulation of RNA export from n...	5	1	0.46	3508	0.38156	1	0.38156
GO:0048735	haltere morphogenesis	5	1	0.46	3509	0.38156	1	0.38156
GO:0050779	RNA destabilization	5	1	0.46	3510	0.38156	1	0.38156
GO:0050930	induction of positive chemotaxis	5	1	0.46	3511	0.38156	1	0.38156
GO:0051138	positive regulation of NK T cell differe...	5	1	0.46	3512	0.38156	1	0.38156
GO:0060916	mesenchymal cell proliferation involved ...	5	1	0.46	3513	0.38156	1	0.38156
GO:0061002	negative regulation of dendritic spine m...	5	1	0.46	3514	0.38156	1	0.38156
GO:0061198	fungiform papilla formation	5	1	0.46	3515	0.38156	1	0.38156
GO:0070236	negative regulation of activation-induce...	5	1	0.46	3516	0.38156	1	0.38156
GO:0071447	cellular response to hydroperoxide	5	1	0.46	3517	0.38156	1	0.38156
GO:0097411	hypoxia-inducible factor-1alpha signalin...	5	1	0.46	3518	0.38156	1	0.38156
GO:2000611	positive regulation of thyroid hormone g...	5	1	0.46	3519	0.38156	1	0.38156
GO:2000984	negative regulation of ATP citrate synth...	5	1	0.46	3520	0.38156	1	0.38156
GO:2001137	positive regulation of endocytic recycli...	5	1	0.46	3521	0.38156	1	0.38156
GO:0044700	single organism signaling	4725	470	432.91	438	0.00968	0.270797	0.38169
GO:0009179	purine ribonucleoside diphosphate metabo...	193	27	17.68	542	0.01733	0.390747	0.38417
GO:0048731	system development	4860	485	445.28	362	0.00632	0.209957	0.38471
GO:0046434	organophosphate catabolic process	196	34	17.96	155	0.0002	0.0158103	0.38476
GO:0055010	ventricular cardiac muscle tissue morpho...	65	7	5.96	3637	0.386	1	0.386
GO:0030902	hindbrain development	183	26	16.77	525	0.01606	0.3741	0.38793
GO:0015837	amine transport	115	17	10.54	737	0.0326	0.541992	0.39013
GO:0071158	positive regulation of cell cycle arrest	149	15	13.65	3643	0.39051	1	0.39051
GO:0034599	cellular response to oxidative stress	182	21	16.68	1797	0.16051	1	0.39309
GO:0040013	negative regulation of locomotion	196	25	17.96	968	0.05621	0.703519	0.39594
GO:0033762	response to glucagon	45	5	4.12	3652	0.39622	1	0.39622
GO:0007612	learning	194	23	17.77	1545	0.11998	0.950617	0.39815
GO:0006576	cellular biogenic amine metabolic proces...	188	32	17.22	180	0.00043	0.0292711	0.3991
GO:0006000	fructose metabolic process	37	6	3.39	1526	0.11793	0.944442	0.39992
GO:0010876	lipid localization	334	51	30.6	153	0.00018	0.0143217	0.40178
GO:0045667	regulation of osteoblast differentiation	89	13	8.15	995	0.06135	0.755499	0.40363
GO:0045661	regulation of myoblast differentiation	39	7	3.57	994	0.06133	0.755499	0.40427
GO:0002089	lens morphogenesis in camera-type eye	22	5	2.02	886	0.0452	0.620197	0.40447
GO:2000147	positive regulation of cell motility	279	31	25.56	1727	0.15018	1	0.40459
GO:0070509	calcium ion import	28	4	2.57	2706	0.25154	1	0.40471
GO:0046320	regulation of fatty acid oxidation	29	5	2.66	1549	0.12085	0.95288	0.40475
GO:0061383	trabecula morphogenesis	35	5	3.21	2330	0.21325	1	0.405
GO:0008340	determination of adult lifespan	273	30	25.01	1865	0.16968	1	0.4051
GO:0006506	GPI anchor biosynthetic process	25	3	2.29	3672	0.40512	1	0.40512
GO:0010150	leaf senescence	25	3	2.29	3673	0.40512	1	0.40512
GO:0010388	cullin deneddylation	25	3	2.29	3674	0.40512	1	0.40512
GO:0010669	epithelial structure maintenance	25	3	2.29	3675	0.40512	1	0.40512
GO:0046716	muscle cell cellular homeostasis	25	3	2.29	3676	0.40512	1	0.40512
GO:0072660	maintenance of protein location in plasm...	25	3	2.29	3677	0.40512	1	0.40512
GO:0032623	interleukin-2 production	39	5	3.57	2867	0.28413	1	0.40516
GO:0036180	filamentous growth of a population of un...	21	3	1.92	2921	0.30151	1	0.40532
GO:0001829	trophectodermal cell differentiation	15	2	1.37	3686	0.40552	1	0.40552
GO:0003416	endochondral bone growth	15	2	1.37	3687	0.40552	1	0.40552
GO:0010017	red or far-red light signaling pathway	15	2	1.37	3688	0.40552	1	0.40552
GO:0048490	anterograde synaptic vesicle transport	15	2	1.37	3689	0.40552	1	0.40552
GO:0060261	positive regulation of transcription ini...	15	2	1.37	3690	0.40552	1	0.40552
GO:0060631	regulation of meiosis I	15	2	1.37	3691	0.40552	1	0.40552
GO:0071474	cellular hyperosmotic response	15	2	1.37	3692	0.40552	1	0.40552
GO:0046631	alpha-beta T cell activation	63	5	5.77	5472	0.69622	1	0.40615
GO:0098609	cell-cell adhesion	589	73	53.97	324	0.00448	0.169424	0.40944
GO:0023051	regulation of signaling	2562	270	234.74	317	0.00416	0.160796	0.40983
GO:0007411	axon guidance	461	49	42.24	1733	0.15155	1	0.41138
GO:0030178	negative regulation of Wnt signaling pat...	170	17	15.58	3641	0.38952	1	0.41438
GO:0032412	regulation of ion transmembrane transpor...	259	26	23.73	3303	0.34117	1	0.41658
GO:0014706	striated muscle tissue development	435	44	39.86	2744	0.2644	1	0.41947
GO:0048705	skeletal system morphogenesis	164	18	15.03	2472	0.24385	1	0.41995
GO:0016052	carbohydrate catabolic process	306	38	28.04	740	0.03279	0.54294	0.42017
GO:0043410	positive regulation of MAPK cascade	388	44	35.55	1177	0.08056	0.823035	0.42174
GO:0032435	negative regulation of proteasomal ubiqu...	68	7	6.23	3773	0.43239	1	0.42242
GO:0008582	regulation of synaptic growth at neuromu...	36	4	3.3	3738	0.42246	1	0.42246
GO:0035046	pronuclear migration	36	4	3.3	3739	0.42246	1	0.42246
GO:0046364	monosaccharide biosynthetic process	248	36	22.72	305	0.00372	0.149184	0.42295
GO:0006094	gluconeogenesis	237	32	21.71	538	0.01667	0.379661	0.42474
GO:0010259	multicellular organismal aging	293	32	26.85	1863	0.16923	1	0.42535
GO:0006874	cellular calcium ion homeostasis	318	29	29.14	4597	0.53981	1	0.4264
GO:0023061	signal release	467	52	42.79	1174	0.07986	0.823035	0.42715
GO:0006631	fatty acid metabolic process	479	75	43.89	70	2.4e-06	0.000420103	0.42824
GO:0002793	positive regulation of peptide secretion	77	10	7.05	1843	0.16461	1	0.4291
GO:0002479	antigen processing and presentation of e...	103	12	9.44	2450	0.23241	1	0.42932
GO:0044783	G1 DNA damage checkpoint	137	14	12.55	3443	0.37502	1	0.42997
GO:0048739	cardiac muscle fiber development	26	3	2.38	3758	0.43046	1	0.43046
GO:0042755	eating behavior	58	5	5.31	5057	0.62366	1	0.431
GO:0042992	negative regulation of transcription fac...	54	6	4.95	3439	0.3742	1	0.43334
GO:0055081	anion homeostasis	78	11	7.15	1437	0.09816	0.836678	0.4368
GO:0032374	regulation of cholesterol transport	50	9	4.58	759	0.03594	0.577917	0.43705
GO:0035690	cellular response to drug	76	11	6.96	1200	0.08508	0.823035	0.43716
GO:0033028	myeloid cell apoptotic process	14	5	1.28	365	0.00634	0.209957	0.43726
GO:0009595	detection of biotic stimulus	36	6	3.3	1477	0.1066	0.881356	0.43734
GO:0043649	dicarboxylic acid catabolic process	20	4	1.83	1462	0.1043	0.868789	0.43758
GO:0071621	granulocyte chemotaxis	19	4	1.74	1220	0.08963	0.823035	0.4377
GO:0052572	response to host immune response	23	4	2.11	1757	0.15408	1	0.43781
GO:0061314	Notch signaling involved in heart develo...	23	4	2.11	1758	0.15408	1	0.43781
GO:0030851	granulocyte differentiation	18	3	1.65	2352	0.22458	1	0.43798
GO:0043586	tongue development	21	3	1.92	2922	0.30151	1	0.43809
GO:0000447	endonucleolytic cleavage in ITS1 to sepa...	6	1	0.55	3779	0.43825	1	0.43825
GO:0002001	renin secretion into blood stream	6	1	0.55	3780	0.43825	1	0.43825
GO:0002031	G-protein coupled receptor internalizati...	6	1	0.55	3781	0.43825	1	0.43825
GO:0006004	fucose metabolic process	6	1	0.55	3782	0.43825	1	0.43825
GO:0006288	base-excision repair, DNA ligation	6	1	0.55	3783	0.43825	1	0.43825
GO:0006407	rRNA export from nucleus	6	1	0.55	3784	0.43825	1	0.43825
GO:0006953	acute-phase response	6	1	0.55	3785	0.43825	1	0.43825
GO:0007221	positive regulation of transcription of ...	6	1	0.55	3786	0.43825	1	0.43825
GO:0007290	spermatid nucleus elongation	6	1	0.55	3787	0.43825	1	0.43825
GO:0007383	specification of segmental identity, ant...	6	1	0.55	3788	0.43825	1	0.43825
GO:0007428	primary branching, open tracheal system	6	1	0.55	3789	0.43825	1	0.43825
GO:0010541	acropetal auxin transport	6	1	0.55	3790	0.43825	1	0.43825
GO:0010998	regulation of translational initiation b...	6	1	0.55	3791	0.43825	1	0.43825
GO:0014894	response to denervation involved in regu...	6	1	0.55	3792	0.43825	1	0.43825
GO:0016098	monoterpenoid metabolic process	6	1	0.55	3793	0.43825	1	0.43825
GO:0016554	cytidine to uridine editing	6	1	0.55	3794	0.43825	1	0.43825
GO:0019481	L-alanine catabolic process, by transami...	6	1	0.55	3795	0.43825	1	0.43825
GO:0030207	chondroitin sulfate catabolic process	6	1	0.55	3796	0.43825	1	0.43825
GO:0032808	lacrimal gland development	6	1	0.55	3797	0.43825	1	0.43825
GO:0033169	histone H3-K9 demethylation	6	1	0.55	3798	0.43825	1	0.43825
GO:0034124	regulation of MyD88-dependent toll-like ...	6	1	0.55	3799	0.43825	1	0.43825
GO:0034983	peptidyl-lysine deacetylation	6	1	0.55	3800	0.43825	1	0.43825
GO:0035186	syncytial blastoderm mitotic cell cycle	6	1	0.55	3801	0.43825	1	0.43825
GO:0035279	mRNA cleavage involved in gene silencing...	6	1	0.55	3802	0.43825	1	0.43825
GO:0035606	peptidyl-cysteine S-trans-nitrosylation	6	1	0.55	3803	0.43825	1	0.43825
GO:0038166	angiotensin-activated signaling pathway	6	1	0.55	3804	0.43825	1	0.43825
GO:0038183	bile acid signaling pathway	6	1	0.55	3805	0.43825	1	0.43825
GO:0039017	pattern specification involved in pronep...	6	1	0.55	3806	0.43825	1	0.43825
GO:0042640	anagen	6	1	0.55	3807	0.43825	1	0.43825
GO:0045347	negative regulation of MHC class II bios...	6	1	0.55	3808	0.43825	1	0.43825
GO:0045492	xylan biosynthetic process	6	1	0.55	3809	0.43825	1	0.43825
GO:0045590	negative regulation of regulatory T cell...	6	1	0.55	3810	0.43825	1	0.43825
GO:0045617	negative regulation of keratinocyte diff...	6	1	0.55	3811	0.43825	1	0.43825
GO:0046835	carbohydrate phosphorylation	6	1	0.55	3812	0.43825	1	0.43825
GO:0051572	negative regulation of histone H3-K4 met...	6	1	0.55	3813	0.43825	1	0.43825
GO:0060023	soft palate development	6	1	0.55	3814	0.43825	1	0.43825
GO:0060024	rhythmic synaptic transmission	6	1	0.55	3815	0.43825	1	0.43825
GO:0060083	smooth muscle contraction involved in mi...	6	1	0.55	3816	0.43825	1	0.43825
GO:0060166	olfactory pit development	6	1	0.55	3817	0.43825	1	0.43825
GO:0060529	squamous basal epithelial stem cell diff...	6	1	0.55	3818	0.43825	1	0.43825
GO:0060913	cardiac cell fate determination	6	1	0.55	3819	0.43825	1	0.43825
GO:0060919	auxin influx	6	1	0.55	3820	0.43825	1	0.43825
GO:0070050	neuron cellular homeostasis	6	1	0.55	3821	0.43825	1	0.43825
GO:0070189	kynurenine metabolic process	6	1	0.55	3822	0.43825	1	0.43825
GO:0070247	regulation of natural killer cell apopto...	6	1	0.55	3823	0.43825	1	0.43825
GO:0071280	cellular response to copper ion	6	1	0.55	3824	0.43825	1	0.43825
GO:0071294	cellular response to zinc ion	6	1	0.55	3825	0.43825	1	0.43825
GO:0072081	specification of nephron tubule identity	6	1	0.55	3826	0.43825	1	0.43825
GO:0080051	cutin transport	6	1	0.55	3827	0.43825	1	0.43825
GO:1900442	positive regulation of filamentous growt...	6	1	0.55	3828	0.43825	1	0.43825
GO:1901029	negative regulation of mitochondrial out...	6	1	0.55	3829	0.43825	1	0.43825
GO:1901741	positive regulation of myoblast fusion	6	1	0.55	3830	0.43825	1	0.43825
GO:2000043	regulation of cardiac cell fate specific...	6	1	0.55	3831	0.43825	1	0.43825
GO:2000370	positive regulation of clathrin-mediated...	6	1	0.55	3832	0.43825	1	0.43825
GO:2000564	regulation of CD8-positive, alpha-beta T...	6	1	0.55	3833	0.43825	1	0.43825
GO:2000676	positive regulation of type B pancreatic...	6	1	0.55	3834	0.43825	1	0.43825
GO:2000707	positive regulation of dense core granul...	6	1	0.55	3835	0.43825	1	0.43825
GO:0001974	blood vessel remodeling	16	2	1.47	3922	0.43834	1	0.43834
GO:0003094	glomerular filtration	16	2	1.47	3923	0.43834	1	0.43834
GO:0006622	protein targeting to lysosome	16	2	1.47	3924	0.43834	1	0.43834
GO:0009695	jasmonic acid biosynthetic process	16	2	1.47	3925	0.43834	1	0.43834
GO:0030035	microspike assembly	16	2	1.47	3926	0.43834	1	0.43834
GO:0030174	regulation of DNA-dependent DNA replicat...	16	2	1.47	3927	0.43834	1	0.43834
GO:0033137	negative regulation of peptidyl-serine p...	16	2	1.47	3928	0.43834	1	0.43834
GO:0033700	phospholipid efflux	16	2	1.47	3929	0.43834	1	0.43834
GO:0051150	regulation of smooth muscle cell differe...	16	2	1.47	3930	0.43834	1	0.43834
GO:0071205	protein localization to juxtaparanode re...	16	2	1.47	3931	0.43834	1	0.43834
GO:0071221	cellular response to bacterial lipopepti...	16	2	1.47	3932	0.43834	1	0.43834
GO:0010941	regulation of cell death	1638	170	150.08	779	0.0386	0.606838	0.43964
GO:0070302	regulation of stress-activated protein k...	218	21	19.97	3921	0.43828	1	0.44271
GO:0055072	iron ion homeostasis	71	8	6.51	3213	0.32406	1	0.443
GO:0045598	regulation of fat cell differentiation	69	7	6.32	3996	0.44778	1	0.44778
GO:0086003	cardiac muscle cell contraction	131	15	12	2337	0.21825	1	0.45025
GO:0002576	platelet degranulation	48	5	4.4	4006	0.45214	1	0.45214
GO:0030212	hyaluronan metabolic process	37	7	3.39	903	0.04805	0.650924	0.45356
GO:0001708	cell fate specification	140	21	12.83	531	0.01638	0.377974	0.45586
GO:0055123	digestive system development	238	25	21.81	2745	0.26442	1	0.45602
GO:0019752	carboxylic acid metabolic process	1789	244	163.91	10	9.8e-12	1.20079e-08	0.45655
GO:0044707	single-multicellular organism process	6705	691	614.33	58	8.4e-07	0.000177457	0.45892
GO:0065008	regulation of biological quality	3618	446	331.49	4	1.3e-14	3.98222e-11	0.45981
GO:0001666	response to hypoxia	347	48	31.79	273	0.00248	0.111309	0.46239
GO:0022904	respiratory electron transport chain	97	10	8.89	3656	0.39681	1	0.46258
GO:0019915	lipid storage	119	14	10.9	2259	0.19944	1	0.46269
GO:0038095	Fc-epsilon receptor signaling pathway	137	15	12.55	2804	0.27216	1	0.46315
GO:0006309	apoptotic DNA fragmentation	38	4	3.48	4050	0.46451	1	0.46451
GO:0010799	regulation of peptidyl-threonine phospho...	38	4	3.48	4051	0.46451	1	0.46451
GO:0045088	regulation of innate immune response	363	47	33.26	434	0.00949	0.267262	0.46533
GO:0043062	extracellular structure organization	333	52	30.51	125	8.9e-05	0.00872414	0.46675
GO:0002262	myeloid cell homeostasis	132	19	12.09	726	0.03183	0.535148	0.46703
GO:0033500	carbohydrate homeostasis	193	23	17.68	1516	0.1152	0.931099	0.46778
GO:0045685	regulation of glial cell differentiation	58	10	5.31	764	0.03644	0.583659	0.46811
GO:0007160	cell-matrix adhesion	167	19	15.3	2173	0.19107	1	0.46857
GO:0010718	positive regulation of epithelial to mes...	50	7	4.58	1867	0.16983	1	0.4692
GO:0032024	positive regulation of insulin secretion	62	8	5.68	2290	0.2044	1	0.46924
GO:0009200	deoxyribonucleoside triphosphate metabol...	20	4	1.83	1463	0.1043	0.868789	0.46932
GO:0071709	membrane assembly	56	7	5.13	2513	0.25032	1	0.46942
GO:0048701	embryonic cranial skeleton morphogenesis	41	5	3.76	3199	0.32112	1	0.46976
GO:0042733	embryonic digit morphogenesis	53	6	4.86	3357	0.35731	1	0.46981
GO:0009082	branched-chain amino acid biosynthetic p...	17	2	1.56	4067	0.47014	1	0.47014
GO:0010025	wax biosynthetic process	17	2	1.56	4068	0.47014	1	0.47014
GO:0019430	removal of superoxide radicals	17	2	1.56	4069	0.47014	1	0.47014
GO:0043481	anthocyanin accumulation in tissues in r...	17	2	1.56	4070	0.47014	1	0.47014
GO:0048268	clathrin coat assembly	17	2	1.56	4071	0.47014	1	0.47014
GO:0048643	positive regulation of skeletal muscle t...	17	2	1.56	4072	0.47014	1	0.47014
GO:0048568	embryonic organ development	462	48	42.33	2196	0.19603	1	0.47149
GO:0046474	glycerophospholipid biosynthetic process	173	17	15.85	3735	0.41824	1	0.47163
GO:0097485	neuron projection guidance	465	49	42.6	1846	0.16653	1	0.47248
GO:0035113	embryonic appendage morphogenesis	156	17	14.29	2735	0.26129	1	0.47292
GO:0006885	regulation of pH	74	8	6.78	3379	0.36668	1	0.47424
GO:0006757	ATP generation from ADP	181	25	16.58	651	0.02469	0.464562	0.47496
GO:0055117	regulation of cardiac muscle contraction	189	21	17.32	2297	0.20582	1	0.47522
GO:0006112	energy reserve metabolic process	222	22	20.34	3634	0.38183	1	0.477
GO:0007528	neuromuscular junction development	104	11	9.53	3347	0.35494	1	0.47735
GO:0016319	mushroom body development	28	3	2.57	4134	0.47986	1	0.47986
GO:0033687	osteoblast proliferation	28	3	2.57	4135	0.47986	1	0.47986
GO:0060259	regulation of feeding behavior	52	5	4.76	4418	0.52425	1	0.47998
GO:0006082	organic acid metabolic process	1899	262	173.99	6	3.2e-13	6.53493e-10	0.48331
GO:0019538	protein metabolic process	4846	460	444	1799	0.16116	1	0.48478
GO:0008354	germ cell migration	39	4	3.57	4154	0.48513	1	0.48513
GO:0032496	response to lipopolysaccharide	167	28	15.3	218	0.00122	0.0685054	0.48575
GO:0032640	tumor necrosis factor production	76	13	6.96	569	0.01983	0.419334	0.48792
GO:0042439	ethanolamine-containing compound metabol...	65	11	5.96	741	0.03289	0.543861	0.48824
GO:0002285	lymphocyte activation involved in immune...	58	10	5.31	765	0.03644	0.583659	0.48836
GO:0060537	muscle tissue development	465	46	42.6	3009	0.31194	1	0.4884
GO:0007620	copulation	16	6	1.47	262	0.00209	0.0973717	0.48841
GO:0043436	oxoacid metabolic process	1870	257	171.33	8	9.2e-13	1.4091e-09	0.48846
GO:0075136	response to host	38	7	3.48	953	0.05444	0.697025	0.48873
GO:0043574	peroxisomal transport	39	6	3.57	1703	0.14228	1	0.48908
GO:0043304	regulation of mast cell degranulation	11	3	1.01	1124	0.07247	0.783632	0.48922
GO:0055023	positive regulation of cardiac muscle ti...	23	4	2.11	1759	0.15408	1	0.48925
GO:0086010	membrane depolarization during action po...	27	4	2.47	2382	0.23099	1	0.48937
GO:0000920	cell separation after cytokinesis	7	1	0.64	4164	0.48974	1	0.48974
GO:0001675	acrosome assembly	7	1	0.64	4165	0.48974	1	0.48974
GO:0001887	selenium compound metabolic process	7	1	0.64	4166	0.48974	1	0.48974
GO:0002726	positive regulation of T cell cytokine p...	7	1	0.64	4167	0.48974	1	0.48974
GO:0003294	atrial ventricular junction remodeling	7	1	0.64	4168	0.48974	1	0.48974
GO:0006002	fructose 6-phosphate metabolic process	7	1	0.64	4169	0.48974	1	0.48974
GO:0006048	UDP-N-acetylglucosamine biosynthetic pro...	7	1	0.64	4170	0.48974	1	0.48974
GO:0006600	creatine metabolic process	7	1	0.64	4171	0.48974	1	0.48974
GO:0006851	mitochondrial calcium ion transport	7	1	0.64	4172	0.48974	1	0.48974
GO:0006883	cellular sodium ion homeostasis	7	1	0.64	4173	0.48974	1	0.48974
GO:0010694	positive regulation of alkaline phosphat...	7	1	0.64	4174	0.48974	1	0.48974
GO:0017187	peptidyl-glutamic acid carboxylation	7	1	0.64	4175	0.48974	1	0.48974
GO:0018206	peptidyl-methionine modification	7	1	0.64	4176	0.48974	1	0.48974
GO:0019252	starch biosynthetic process	7	1	0.64	4177	0.48974	1	0.48974
GO:0021762	substantia nigra development	7	1	0.64	4178	0.48974	1	0.48974
GO:0021888	hypothalamus gonadotrophin-releasing hor...	7	1	0.64	4179	0.48974	1	0.48974
GO:0030589	pseudocleavage involved in syncytial bla...	7	1	0.64	4180	0.48974	1	0.48974
GO:0031448	positive regulation of fast-twitch skele...	7	1	0.64	4181	0.48974	1	0.48974
GO:0031953	negative regulation of protein autophosp...	7	1	0.64	4182	0.48974	1	0.48974
GO:0032349	positive regulation of aldosterone biosy...	7	1	0.64	4183	0.48974	1	0.48974
GO:0032470	positive regulation of endoplasmic retic...	7	1	0.64	4184	0.48974	1	0.48974
GO:0033326	cerebrospinal fluid secretion	7	1	0.64	4185	0.48974	1	0.48974
GO:0033622	integrin activation	7	1	0.64	4186	0.48974	1	0.48974
GO:0034314	Arp2/3 complex-mediated actin nucleation	7	1	0.64	4187	0.48974	1	0.48974
GO:0035202	tracheal pit formation in open tracheal ...	7	1	0.64	4188	0.48974	1	0.48974
GO:0035311	wing cell fate specification	7	1	0.64	4189	0.48974	1	0.48974
GO:0035404	histone-serine phosphorylation	7	1	0.64	4190	0.48974	1	0.48974
GO:0038033	positive regulation of endothelial cell ...	7	1	0.64	4191	0.48974	1	0.48974
GO:0043374	CD8-positive, alpha-beta T cell differen...	7	1	0.64	4192	0.48974	1	0.48974
GO:0043589	skin morphogenesis	7	1	0.64	4193	0.48974	1	0.48974
GO:0046845	branched duct epithelial cell fate deter...	7	1	0.64	4194	0.48974	1	0.48974
GO:0046855	inositol phosphate dephosphorylation	7	1	0.64	4195	0.48974	1	0.48974
GO:0048264	determination of ventral identity	7	1	0.64	4196	0.48974	1	0.48974
GO:0048535	lymph node development	7	1	0.64	4197	0.48974	1	0.48974
GO:0048755	branching morphogenesis of a nerve	7	1	0.64	4198	0.48974	1	0.48974
GO:0051256	mitotic spindle midzone assembly	7	1	0.64	4199	0.48974	1	0.48974
GO:0051389	inactivation of MAPKK activity	7	1	0.64	4200	0.48974	1	0.48974
GO:0051659	maintenance of mitochondrion location	7	1	0.64	4201	0.48974	1	0.48974
GO:0060017	parathyroid gland development	7	1	0.64	4202	0.48974	1	0.48974
GO:0060965	negative regulation of gene silencing by...	7	1	0.64	4203	0.48974	1	0.48974
GO:0061010	gall bladder development	7	1	0.64	4204	0.48974	1	0.48974
GO:0071499	cellular response to laminar fluid shear...	7	1	0.64	4205	0.48974	1	0.48974
GO:0090071	negative regulation of ribosome biogenes...	7	1	0.64	4206	0.48974	1	0.48974
GO:0090324	negative regulation of oxidative phospho...	7	1	0.64	4207	0.48974	1	0.48974
GO:2000344	positive regulation of acrosome reaction	7	1	0.64	4208	0.48974	1	0.48974
GO:0051705	multi-organism behavior	265	27	24.28	2999	0.30876	1	0.49042
GO:2001238	positive regulation of extrinsic apoptot...	74	8	6.78	3380	0.36668	1	0.49057
GO:1901564	organonitrogen compound metabolic proces...	3040	380	278.53	7	6.7e-13	1.17279e-09	0.49238
GO:0003208	cardiac ventricle morphogenesis	107	11	9.8	3644	0.39093	1	0.49261
GO:0007409	axonogenesis	753	82	68.99	949	0.05402	0.697025	0.49535
GO:0051249	regulation of lymphocyte activation	215	19	19.7	4893	0.60123	1	0.49625
GO:0006570	tyrosine metabolic process	131	20	12	523	0.01575	0.368996	0.49707
GO:1901185	negative regulation of ERBB signaling pa...	98	12	8.98	2159	0.18453	1	0.49953
GO:0015994	chlorophyll metabolic process	53	7	4.86	2299	0.20861	1	0.49996
GO:0007045	cell-substrate adherens junction assembl...	79	9	7.24	2912	0.29692	1	0.50015
GO:0001947	heart looping	70	8	6.41	3005	0.31004	1	0.50023
GO:0055085	transmembrane transport	1007	126	92.26	136	0.00014	0.0123412	0.50061
GO:0009966	regulation of signal transduction	2166	219	198.45	918	0.05131	0.683805	0.50061
GO:0071216	cellular response to biotic stimulus	116	16	10.63	1019	0.06361	0.764881	0.50068
GO:0007432	salivary gland boundary specification	18	2	1.65	4320	0.50084	1	0.50084
GO:0016036	cellular response to phosphate starvatio...	18	2	1.65	4321	0.50084	1	0.50084
GO:0034214	protein hexamerization	18	2	1.65	4322	0.50084	1	0.50084
GO:0042149	cellular response to glucose starvation	18	2	1.65	4323	0.50084	1	0.50084
GO:0051764	actin crosslink formation	18	2	1.65	4324	0.50084	1	0.50084
GO:0018212	peptidyl-tyrosine modification	218	26	19.97	1440	0.09838	0.837118	0.50191
GO:0046661	male sex differentiation	116	17	10.63	757	0.03507	0.567652	0.50211
GO:0007431	salivary gland development	86	10	7.88	2734	0.26119	1	0.50269
GO:2000378	negative regulation of reactive oxygen s...	30	4	2.75	2893	0.29364	1	0.50323
GO:0007339	binding of sperm to zona pellucida	29	3	2.66	4344	0.50379	1	0.50379
GO:0046827	positive regulation of protein export fr...	29	3	2.66	4345	0.50379	1	0.50379
GO:0048617	embryonic foregut morphogenesis	29	3	2.66	4346	0.50379	1	0.50379
GO:0060216	definitive hemopoiesis	29	3	2.66	4347	0.50379	1	0.50379
GO:0008543	fibroblast growth factor receptor signal...	200	19	18.32	4064	0.4697	1	0.50448
GO:0007218	neuropeptide signaling pathway	40	4	3.66	4356	0.50541	1	0.50541
GO:0070301	cellular response to hydrogen peroxide	51	5	4.67	4367	0.50658	1	0.50542
GO:0009566	fertilization	160	17	14.66	2911	0.29645	1	0.50792
GO:0042060	wound healing	689	102	63.13	55	5.5e-07	0.00012253	0.50797
GO:1901652	response to peptide	543	52	49.75	3640	0.38837	1	0.50883
GO:1901615	organic hydroxy compound metabolic proce...	655	113	60.01	12	1.4e-11	1.42952e-08	0.50972
GO:0015849	organic acid transport	321	66	29.41	22	2.2e-10	1.2253e-07	0.51172
GO:0043069	negative regulation of programmed cell d...	921	100	84.38	780	0.03863	0.606838	0.51387
GO:0045786	negative regulation of cell cycle	575	52	52.68	4669	0.56247	1	0.51891
GO:0031016	pancreas development	128	15	11.73	2183	0.19321	1	0.51931
GO:0007601	visual perception	92	10	8.43	3236	0.33379	1	0.52144
GO:0046189	phenol-containing compound biosynthetic ...	70	11	6.41	932	0.05259	0.690659	0.5222
GO:0051436	negative regulation of ubiquitin-protein...	125	14	11.45	2718	0.25376	1	0.52236
GO:0090263	positive regulation of canonical Wnt sig...	85	8	7.79	4399	0.52285	1	0.52285
GO:0010959	regulation of metal ion transport	417	46	38.21	1475	0.10594	0.880056	0.52288
GO:0006521	regulation of cellular amino acid metabo...	94	12	8.61	1726	0.14997	1	0.52306
GO:0040017	positive regulation of locomotion	325	36	29.78	1664	0.1334	0.982299	0.52335
GO:0005985	sucrose metabolic process	54	6	4.95	3440	0.3742	1	0.52359
GO:0009746	response to hexose	210	25	19.24	1473	0.10506	0.873931	0.52368
GO:1900274	regulation of phospholipase C activity	85	9	7.79	3448	0.37616	1	0.52464
GO:1901342	regulation of vasculature development	184	28	16.86	334	0.00513	0.188197	0.52489
GO:0019433	triglyceride catabolic process	41	4	3.76	4425	0.52534	1	0.52534
GO:0051865	protein autoubiquitination	41	4	3.76	4426	0.52534	1	0.52534
GO:0007179	transforming growth factor beta receptor...	194	26	17.77	723	0.03122	0.529099	0.52635
GO:0045466	R7 cell differentiation	30	3	2.75	4433	0.52714	1	0.52714
GO:0042391	regulation of membrane potential	393	46	36.01	910	0.04944	0.664913	0.52792
GO:0050852	T cell receptor signaling pathway	103	11	9.44	3305	0.34305	1	0.52971
GO:0019985	translesion synthesis	21	3	1.92	2923	0.30151	1	0.52996
GO:0055119	relaxation of cardiac muscle	21	3	1.92	2924	0.30151	1	0.52996
GO:0038061	NIK/NF-kappaB signaling	34	4	3.12	3472	0.37966	1	0.53005
GO:1901799	negative regulation of proteasomal prote...	69	7	6.32	3997	0.44778	1	0.53015
GO:0061343	cell adhesion involved in heart morphoge...	19	2	1.74	4443	0.53036	1	0.53036
GO:0006865	amino acid transport	173	32	15.85	124	8.9e-05	0.00872414	0.53118
GO:0001707	mesoderm formation	121	16	11.09	1207	0.08592	0.823035	0.53153
GO:0048522	positive regulation of cellular process	3977	361	364.38	4892	0.60102	1	0.5343
GO:0001885	endothelial cell development	23	8	2.11	196	0.00068	0.042081	0.53466
GO:0021983	pituitary gland development	50	9	4.58	760	0.03594	0.577917	0.53514
GO:0071156	regulation of cell cycle arrest	161	16	14.75	3671	0.40487	1	0.53534
GO:0007272	ensheathment of neurons	104	13	9.53	1773	0.15479	1	0.53545
GO:0070374	positive regulation of ERK1 and ERK2 cas...	72	10	6.6	1547	0.12002	0.950617	0.53548
GO:0045669	positive regulation of osteoblast differ...	53	8	4.86	1488	0.10803	0.889578	0.53556
GO:0031128	developmental induction	22	5	2.02	887	0.0452	0.620197	0.53562
GO:0032649	regulation of interferon-gamma productio...	38	6	3.48	1633	0.12983	0.965812	0.53577
GO:0031281	positive regulation of cyclase activity	24	4	2.2	1873	0.17234	1	0.53601
GO:0051349	positive regulation of lyase activity	24	4	2.2	1874	0.17234	1	0.53601
GO:0072663	establishment of protein localization to...	38	5	3.48	2749	0.26594	1	0.5361
GO:0042510	regulation of tyrosine phosphorylation o...	18	3	1.65	2353	0.22458	1	0.53616
GO:0019184	nonribosomal peptide biosynthetic proces...	9	2	0.82	2218	0.19658	1	0.53622
GO:0045190	isotype switching	10	2	0.92	2406	0.23161	1	0.53625
GO:0070875	positive regulation of glycogen metaboli...	21	3	1.92	2925	0.30151	1	0.53625
GO:0001731	formation of translation preinitiation c...	11	2	1.01	2764	0.26697	1	0.53628
GO:1900430	positive regulation of filamentous growt...	13	2	1.19	3266	0.33734	1	0.53634
GO:0030800	negative regulation of cyclic nucleotide...	36	4	3.3	3740	0.42246	1	0.53637
GO:0000023	maltose metabolic process	8	1	0.73	4471	0.53652	1	0.53652
GO:0001771	immunological synapse formation	8	1	0.73	4472	0.53652	1	0.53652
GO:0002091	negative regulation of receptor internal...	8	1	0.73	4473	0.53652	1	0.53652
GO:0003337	mesenchymal to epithelial transition inv...	8	1	0.73	4474	0.53652	1	0.53652
GO:0006241	CTP biosynthetic process	8	1	0.73	4475	0.53652	1	0.53652
GO:0006516	glycoprotein catabolic process	8	1	0.73	4476	0.53652	1	0.53652
GO:0006649	phospholipid transfer to membrane	8	1	0.73	4477	0.53652	1	0.53652
GO:0006968	cellular defense response	8	1	0.73	4478	0.53652	1	0.53652
GO:0009902	chloroplast relocation	8	1	0.73	4479	0.53652	1	0.53652
GO:0010229	inflorescence development	8	1	0.73	4480	0.53652	1	0.53652
GO:0010267	production of ta-siRNAs involved in RNA ...	8	1	0.73	4481	0.53652	1	0.53652
GO:0017055	negative regulation of RNA polymerase II...	8	1	0.73	4482	0.53652	1	0.53652
GO:0030722	establishment of oocyte nucleus localiza...	8	1	0.73	4483	0.53652	1	0.53652
GO:0030949	positive regulation of vascular endothel...	8	1	0.73	4484	0.53652	1	0.53652
GO:0031642	negative regulation of myelination	8	1	0.73	4485	0.53652	1	0.53652
GO:0031666	positive regulation of lipopolysaccharid...	8	1	0.73	4486	0.53652	1	0.53652
GO:0032926	negative regulation of activin receptor ...	8	1	0.73	4487	0.53652	1	0.53652
GO:0034392	negative regulation of smooth muscle cel...	8	1	0.73	4488	0.53652	1	0.53652
GO:0034498	early endosome to Golgi transport	8	1	0.73	4489	0.53652	1	0.53652
GO:0036244	cellular response to neutral pH	8	1	0.73	4490	0.53652	1	0.53652
GO:0042518	negative regulation of tyrosine phosphor...	8	1	0.73	4491	0.53652	1	0.53652
GO:0045200	establishment of neuroblast polarity	8	1	0.73	4492	0.53652	1	0.53652
GO:0045368	positive regulation of interleukin-13 bi...	8	1	0.73	4493	0.53652	1	0.53652
GO:0045404	positive regulation of interleukin-4 bio...	8	1	0.73	4494	0.53652	1	0.53652
GO:0046548	retinal rod cell development	8	1	0.73	4495	0.53652	1	0.53652
GO:0046929	negative regulation of neurotransmitter ...	8	1	0.73	4496	0.53652	1	0.53652
GO:0048554	positive regulation of metalloenzyme act...	8	1	0.73	4497	0.53652	1	0.53652
GO:0048841	regulation of axon extension involved in...	8	1	0.73	4498	0.53652	1	0.53652
GO:0060373	regulation of ventricular cardiac muscle...	8	1	0.73	4499	0.53652	1	0.53652
GO:0060484	lung-associated mesenchyme development	8	1	0.73	4500	0.53652	1	0.53652
GO:0060670	branching involved in labyrinthine layer...	8	1	0.73	4501	0.53652	1	0.53652
GO:0071803	positive regulation of podosome assembly	8	1	0.73	4502	0.53652	1	0.53652
GO:0072369	regulation of lipid transport by positiv...	8	1	0.73	4503	0.53652	1	0.53652
GO:0097120	receptor localization to synapse	8	1	0.73	4504	0.53652	1	0.53652
GO:1902178	fibroblast growth factor receptor apopto...	8	1	0.73	4505	0.53652	1	0.53652
GO:2000352	negative regulation of endothelial cell ...	8	1	0.73	4506	0.53652	1	0.53652
GO:2000821	regulation of grooming behavior	8	1	0.73	4507	0.53652	1	0.53652
GO:0043525	positive regulation of neuron apoptotic ...	75	7	6.87	4591	0.53775	1	0.53775
GO:0015850	organic hydroxy compound transport	242	41	22.17	122	8e-05	0.00803475	0.53798
GO:0071496	cellular response to external stimulus	297	33	27.21	1702	0.14144	1	0.54009
GO:0038034	signal transduction in absence of ligand	82	9	7.51	3239	0.33614	1	0.54054
GO:0038179	neurotrophin signaling pathway	285	31	26.11	2145	0.17964	1	0.54116
GO:0009860	pollen tube growth	53	5	4.86	4600	0.54164	1	0.54164
GO:0042327	positive regulation of phosphorylation	799	82	73.21	1717	0.14676	1	0.54204
GO:0050900	leukocyte migration	162	17	14.84	3014	0.31457	1	0.54442
GO:0009725	response to hormone	1240	148	113.61	170	0.00033	0.0236461	0.5479
GO:0006101	citrate metabolic process	84	10	7.7	2462	0.2382	1	0.54852
GO:0006007	glucose catabolic process	32	4	2.93	3248	0.33654	1	0.5493
GO:0045604	regulation of epidermal cell differentia...	36	4	3.3	3741	0.42246	1	0.54953
GO:0072358	cardiovascular system development	1136	125	104.08	517	0.01534	0.362859	0.54965
GO:0009637	response to blue light	31	3	2.84	4618	0.54986	1	0.54986
GO:0048799	organ maturation	31	3	2.84	4619	0.54986	1	0.54986
GO:0070588	calcium ion transmembrane transport	132	12	12.09	4639	0.55578	1	0.55016
GO:0071560	cellular response to transforming growth...	228	31	20.89	536	0.01666	0.379661	0.5536
GO:0071773	cellular response to BMP stimulus	120	19	10.99	477	0.01271	0.325807	0.55471
GO:0043462	regulation of ATPase activity	65	6	5.96	4636	0.55499	1	0.55499
GO:0010769	regulation of cell morphogenesis involve...	353	37	32.34	2333	0.21538	1	0.55528
GO:0043154	negative regulation of cysteine-type end...	105	14	9.62	1392	0.09803	0.836678	0.55655
GO:0009068	aspartate family amino acid catabolic pr...	96	11	8.8	2739	0.26254	1	0.55696
GO:0032526	response to retinoic acid	99	12	9.07	2186	0.19371	1	0.55728
GO:0050885	neuromuscular process controlling balanc...	58	7	5.31	2849	0.27941	1	0.55739
GO:2001237	negative regulation of extrinsic apoptot...	73	8	6.69	3325	0.3524	1	0.5577
GO:0001892	embryonic placenta development	76	9	6.96	2731	0.25895	1	0.55773
GO:0086002	cardiac muscle cell action potential inv...	82	9	7.51	3240	0.33614	1	0.55801
GO:0042981	regulation of apoptotic process	1507	153	138.07	1206	0.08591	0.823035	0.55803
GO:0000186	activation of MAPKK activity	64	7	5.86	3384	0.37053	1	0.55819
GO:0046131	pyrimidine ribonucleoside metabolic proc...	28	3	2.57	4136	0.47986	1	0.55854
GO:0000083	regulation of transcription involved in ...	20	2	1.83	4645	0.55867	1	0.55867
GO:1901888	regulation of cell junction assembly	75	7	6.87	4592	0.53775	1	0.55869
GO:0043434	response to peptide hormone	520	49	47.64	3971	0.43959	1	0.55888
GO:0043067	regulation of programmed cell death	1590	164	145.68	917	0.05008	0.669171	0.55942
GO:0051271	negative regulation of cellular componen...	196	24	17.96	1213	0.08714	0.823035	0.55957
GO:1901575	organic substance catabolic process	2286	289	209.45	24	4.7e-10	2.39955e-07	0.56188
GO:0010646	regulation of cell communication	2561	264	234.64	496	0.01401	0.345648	0.56196
GO:0007269	neurotransmitter secretion	206	20	18.87	3753	0.42712	1	0.56319
GO:0043406	positive regulation of MAP kinase activi...	212	20	19.42	4146	0.48006	1	0.56359
GO:0010508	positive regulation of autophagy	43	4	3.94	4672	0.56397	1	0.56397
GO:0031295	T cell costimulation	43	4	3.94	4673	0.56397	1	0.56397
GO:0010952	positive regulation of peptidase activit...	134	12	12.28	4705	0.57739	1	0.56422
GO:0045333	cellular respiration	195	20	17.87	3235	0.3314	1	0.56431
GO:0032872	regulation of stress-activated MAPK casc...	217	21	19.88	3757	0.42967	1	0.5653
GO:0007596	blood coagulation	497	80	45.54	51	3.4e-07	8.16867e-05	0.56682
GO:0010817	regulation of hormone levels	583	88	53.42	65	1.5e-06	0.000282762	0.56735
GO:0045785	positive regulation of cell adhesion	257	22	23.55	5301	0.6642	1	0.56792
GO:1904062	regulation of cation transmembrane trans...	195	21	17.87	2481	0.24898	1	0.57
GO:0097192	extrinsic apoptotic signaling pathway in...	82	9	7.51	3241	0.33614	1	0.57104
GO:0001501	skeletal system development	373	39	34.18	2329	0.21265	1	0.57129
GO:0031145	anaphase-promoting complex-dependent pro...	164	14	15.03	5127	0.64991	1	0.57175
GO:0007212	dopamine receptor signaling pathway	32	3	2.93	4685	0.57193	1	0.57193
GO:0051602	response to electrical stimulus	32	3	2.93	4686	0.57193	1	0.57193
GO:0060612	adipose tissue development	32	3	2.93	4687	0.57193	1	0.57193
GO:0090083	regulation of inclusion body assembly	32	3	2.93	4688	0.57193	1	0.57193
GO:0007610	behavior	936	100	85.76	960	0.05489	0.700591	0.57267
GO:0019395	fatty acid oxidation	145	28	13.29	130	0.00011	0.0102888	0.57403
GO:0005982	starch metabolic process	61	6	5.59	4305	0.49128	1	0.57512
GO:0008347	glial cell migration	55	5	5.04	4698	0.57548	1	0.57548
GO:0009405	pathogenesis	55	5	5.04	4699	0.57548	1	0.57548
GO:0008203	cholesterol metabolic process	92	12	8.43	1667	0.13407	0.984332	0.57688
GO:0022404	molting cycle process	85	14	7.79	599	0.02177	0.444784	0.57696
GO:0032680	regulation of tumor necrosis factor prod...	76	13	6.96	570	0.01983	0.419334	0.57702
GO:0006024	glycosaminoglycan biosynthetic process	50	10	4.58	494	0.01389	0.344074	0.57723
GO:0045216	cell-cell junction organization	229	24	20.98	2817	0.2735	1	0.57739
GO:0009145	purine nucleoside triphosphate biosynthe...	73	11	6.69	1039	0.06758	0.769241	0.57761
GO:0009078	pyruvate family amino acid metabolic pro...	54	9	4.95	962	0.05514	0.702108	0.5777
GO:0032429	regulation of phospholipase A2 activity	16	5	1.47	455	0.01185	0.31772	0.57788
GO:0032609	interferon-gamma production	42	7	3.85	1197	0.08507	0.823035	0.578
GO:0015986	ATP synthesis coupled proton transport	36	6	3.3	1478	0.1066	0.881356	0.57816
GO:0045601	regulation of endothelial cell different...	15	4	1.37	796	0.04217	0.620197	0.57818
GO:0001678	cellular glucose homeostasis	106	12	9.71	2741	0.26326	1	0.57829
GO:0042196	chlorinated hydrocarbon metabolic proces...	23	4	2.11	1760	0.15408	1	0.57843
GO:0086091	regulation of heart rate by cardiac cond...	56	7	5.13	2514	0.25032	1	0.57844
GO:0086019	cell-cell signaling involved in cardiac ...	94	10	8.61	3372	0.35883	1	0.5786
GO:0010586	miRNA metabolic process	11	2	1.01	2765	0.26697	1	0.57873
GO:0009846	pollen germination	23	3	2.11	3328	0.35357	1	0.57877
GO:0060260	regulation of transcription initiation f...	24	3	2.2	3461	0.37947	1	0.5788
GO:0006924	activation-induced cell death of T cells	14	2	1.28	3402	0.3718	1	0.57883
GO:0042694	muscle cell fate specification	17	2	1.56	4073	0.47014	1	0.57892
GO:0061462	protein localization to lysosome	17	2	1.56	4074	0.47014	1	0.57892
GO:0032495	response to muramyl dipeptide	18	2	1.65	4325	0.50084	1	0.57895
GO:0000422	mitophagy	9	1	0.82	4708	0.57901	1	0.57901
GO:0000915	actomyosin contractile ring assembly	9	1	0.82	4709	0.57901	1	0.57901
GO:0001757	somite specification	9	1	0.82	4710	0.57901	1	0.57901
GO:0002902	regulation of B cell apoptotic process	9	1	0.82	4711	0.57901	1	0.57901
GO:0005997	xylulose metabolic process	9	1	0.82	4712	0.57901	1	0.57901
GO:0006102	isocitrate metabolic process	9	1	0.82	4713	0.57901	1	0.57901
GO:0006501	C-terminal protein lipidation	9	1	0.82	4714	0.57901	1	0.57901
GO:0007205	protein kinase C-activating G-protein co...	9	1	0.82	4715	0.57901	1	0.57901
GO:0007362	terminal region determination	9	1	0.82	4716	0.57901	1	0.57901
GO:0009910	negative regulation of flower developmen...	9	1	0.82	4717	0.57901	1	0.57901
GO:0019087	transformation of host cell by virus	9	1	0.82	4718	0.57901	1	0.57901
GO:0019541	propionate metabolic process	9	1	0.82	4719	0.57901	1	0.57901
GO:0020028	hemoglobin import	9	1	0.82	4720	0.57901	1	0.57901
GO:0021860	pyramidal neuron development	9	1	0.82	4721	0.57901	1	0.57901
GO:0031340	positive regulation of vesicle fusion	9	1	0.82	4722	0.57901	1	0.57901
GO:0032933	SREBP signaling pathway	9	1	0.82	4723	0.57901	1	0.57901
GO:0034695	response to prostaglandin E	9	1	0.82	4724	0.57901	1	0.57901
GO:0035149	lumen formation, open tracheal system	9	1	0.82	4725	0.57901	1	0.57901
GO:0035298	regulation of Malpighian tubule size	9	1	0.82	4726	0.57901	1	0.57901
GO:0042769	DNA damage response, detection of DNA da...	9	1	0.82	4727	0.57901	1	0.57901
GO:0043206	extracellular fibril organization	9	1	0.82	4728	0.57901	1	0.57901
GO:0043950	positive regulation of cAMP-mediated sig...	9	1	0.82	4729	0.57901	1	0.57901
GO:0045792	negative regulation of cell size	9	1	0.82	4730	0.57901	1	0.57901
GO:0050861	positive regulation of B cell receptor s...	9	1	0.82	4731	0.57901	1	0.57901
GO:0061303	cornea development in camera-type eye	9	1	0.82	4732	0.57901	1	0.57901
GO:0061331	epithelial cell proliferation involved i...	9	1	0.82	4733	0.57901	1	0.57901
GO:0070370	cellular heat acclimation	9	1	0.82	4734	0.57901	1	0.57901
GO:0071725	response to triacyl bacterial lipopeptid...	9	1	0.82	4735	0.57901	1	0.57901
GO:0080120	CAAX-box protein maturation	9	1	0.82	4736	0.57901	1	0.57901
GO:0080167	response to karrikin	9	1	0.82	4737	0.57901	1	0.57901
GO:0090190	positive regulation of branching involve...	9	1	0.82	4738	0.57901	1	0.57901
GO:1902254	negative regulation of intrinsic apoptot...	9	1	0.82	4739	0.57901	1	0.57901
GO:2000587	negative regulation of platelet-derived ...	9	1	0.82	4740	0.57901	1	0.57901
GO:0042330	taxis	684	76	62.67	814	0.04281	0.620197	0.5802
GO:0019748	secondary metabolic process	164	29	15.03	178	0.00041	0.0282232	0.58028
GO:0050808	synapse organization	295	31	27.03	2453	0.23503	1	0.58058
GO:0021549	cerebellum development	104	14	9.53	1366	0.09232	0.828109	0.5813
GO:0001764	neuron migration	130	13	11.91	3723	0.41314	1	0.58181
GO:0006614	SRP-dependent cotranslational protein ta...	235	21	21.53	4806	0.58188	1	0.58188
GO:0045727	positive regulation of translation	112	10	10.26	4807	0.58246	1	0.58246
GO:0035914	skeletal muscle cell differentiation	44	4	4.03	4808	0.58262	1	0.58262
GO:0051496	positive regulation of stress fiber asse...	44	4	4.03	4809	0.58262	1	0.58262
GO:0048709	oligodendrocyte differentiation	80	13	7.33	692	0.02921	0.517211	0.58292
GO:0034765	regulation of ion transmembrane transpor...	347	35	31.79	2916	0.29849	1	0.58413
GO:0048041	focal adhesion assembly	79	9	7.24	2913	0.29692	1	0.58489
GO:0070841	inclusion body assembly	40	5	3.66	2983	0.30254	1	0.58511
GO:0030815	negative regulation of cAMP metabolic pr...	36	4	3.3	3742	0.42246	1	0.58543
GO:0019933	cAMP-mediated signaling	39	4	3.57	4155	0.48513	1	0.58556
GO:0007474	imaginal disc-derived wing vein specific...	21	2	1.92	4822	0.58574	1	0.58574
GO:0007608	sensory perception of smell	21	2	1.92	4823	0.58574	1	0.58574
GO:0033189	response to vitamin A	21	2	1.92	4824	0.58574	1	0.58574
GO:0042953	lipoprotein transport	21	2	1.92	4825	0.58574	1	0.58574
GO:0048642	negative regulation of skeletal muscle t...	21	2	1.92	4826	0.58574	1	0.58574
GO:1990090	cellular response to nerve growth factor...	21	2	1.92	4827	0.58574	1	0.58574
GO:0048534	hematopoietic or lymphoid organ developm...	690	72	63.22	1659	0.13117	0.968792	0.58578
GO:0022898	regulation of transmembrane transporter ...	263	26	24.1	3387	0.37122	1	0.58731
GO:0015758	glucose transport	105	16	9.62	691	0.02916	0.517073	0.58929
GO:0070997	neuron death	256	27	23.46	2477	0.24747	1	0.5906
GO:0009639	response to red or far red light	84	11	7.7	1709	0.14411	1	0.59123
GO:1900543	negative regulation of purine nucleotide...	49	7	4.49	1789	0.15767	1	0.59173
GO:0035383	thioester metabolic process	104	11	9.53	3348	0.35494	1	0.59238
GO:0003229	ventricular cardiac muscle tissue develo...	69	7	6.32	3998	0.44778	1	0.59288
GO:0030262	apoptotic nuclear changes	52	5	4.76	4419	0.52425	1	0.59315
GO:0006554	lysine catabolic process	82	8	7.51	4149	0.48107	1	0.59359
GO:0050789	regulation of biological process	8075	750	739.85	2743	0.26425	1	0.59408
GO:0007167	enzyme linked receptor protein signaling...	1149	116	105.27	1680	0.13657	0.990445	0.59445
GO:0051101	regulation of DNA binding	102	9	9.35	4872	0.59782	1	0.59782
GO:1903362	regulation of cellular protein catabolic...	282	26	25.84	4391	0.51725	1	0.59989
GO:0006367	transcription initiation from RNA polyme...	183	18	16.77	3721	0.41212	1	0.60055
GO:0060765	regulation of androgen receptor signalin...	45	4	4.12	4879	0.60081	1	0.60081
GO:0010243	response to organonitrogen compound	969	108	88.78	539	0.01674	0.380548	0.60091
GO:0023056	positive regulation of signaling	1201	128	110.04	756	0.03493	0.566134	0.60152
GO:0034754	cellular hormone metabolic process	155	31	14.2	105	2.4e-05	0.00280069	0.60331
GO:0006977	DNA damage response, signal transduction...	122	12	11.18	3975	0.44297	1	0.60712
GO:0070661	leukocyte proliferation	119	11	10.9	4467	0.53424	1	0.60771
GO:2000146	negative regulation of cell motility	181	23	16.58	1034	0.06714	0.769241	0.60829
GO:0048839	inner ear development	185	22	16.95	1558	0.12321	0.965812	0.60898
GO:0006732	coenzyme metabolic process	461	66	42.24	147	0.00016	0.0133366	0.60916
GO:0006629	lipid metabolic process	1526	224	139.82	5	4.5e-14	1.10277e-10	0.60959
GO:0030435	sporulation resulting in formation of a ...	40	6	3.66	1780	0.15526	1	0.61038
GO:0051352	negative regulation of ligase activity	129	14	11.82	2887	0.2927	1	0.61045
GO:0009060	aerobic respiration	101	11	9.25	3196	0.3195	1	0.61067
GO:0090102	cochlea development	53	6	4.86	3358	0.35731	1	0.61098
GO:0032874	positive regulation of stress-activated ...	119	12	10.9	3714	0.40838	1	0.611
GO:0044344	cellular response to fibroblast growth f...	211	20	19.33	4117	0.47126	1	0.61109
GO:0009733	response to auxin	67	7	6.14	3728	0.41696	1	0.61112
GO:0032655	regulation of interleukin-12 production	35	4	3.21	3660	0.40113	1	0.61115
GO:1902402	signal transduction involved in mitotic ...	123	12	11.27	4017	0.45447	1	0.61118
GO:0000737	DNA catabolic process, endonucleolytic	40	4	3.66	4357	0.50541	1	0.61138
GO:0061013	regulation of mRNA catabolic process	51	5	4.67	4368	0.50658	1	0.61139
GO:0052695	cellular glucuronidation	22	2	2.02	4908	0.61156	1	0.61156
GO:0043542	endothelial cell migration	156	28	14.29	177	0.0004	0.0276904	0.61289
GO:0048286	lung alveolus development	42	5	3.85	3296	0.33983	1	0.6132
GO:0006499	N-terminal protein myristoylation	34	3	3.12	4933	0.61399	1	0.61399
GO:0046324	regulation of glucose import	56	10	5.13	693	0.02931	0.517486	0.61597
GO:0098773	skin epidermis development	74	11	6.78	1139	0.07313	0.785135	0.61619
GO:2000117	negative regulation of cysteine-type end...	109	14	9.99	1557	0.12297	0.965812	0.61626
GO:0042435	indole-containing compound biosynthetic ...	44	8	4.03	817	0.04417	0.620197	0.61628
GO:0071371	cellular response to gonadotropin stimul...	38	7	3.48	954	0.05444	0.697025	0.61644
GO:0071320	cellular response to cAMP	42	7	3.85	1198	0.08507	0.823035	0.61656
GO:0032729	positive regulation of interferon-gamma ...	28	4	2.57	2707	0.25154	1	0.61715
GO:0001825	blastocyst formation	21	3	1.92	2926	0.30151	1	0.61727
GO:0009143	nucleoside triphosphate catabolic proces...	11	2	1.01	2766	0.26697	1	0.6173
GO:0008542	visual learning	33	4	3.02	3361	0.35811	1	0.61731
GO:0061318	renal filtration cell differentiation	23	3	2.11	3329	0.35357	1	0.61734
GO:0002026	regulation of the force of heart contrac...	48	5	4.4	4007	0.45214	1	0.61743
GO:0030225	macrophage differentiation	16	2	1.47	3933	0.43834	1	0.61746
GO:0051092	positive regulation of NF-kappaB transcr...	96	10	8.8	3636	0.38411	1	0.61748
GO:0031061	negative regulation of histone methylati...	17	2	1.56	4075	0.47014	1	0.61749
GO:2000649	regulation of sodium ion transmembrane t...	39	4	3.57	4156	0.48513	1	0.61749
GO:1990748	cellular detoxification	18	2	1.65	4326	0.50084	1	0.61752
GO:0034199	activation of protein kinase A activity	30	3	2.75	4434	0.52714	1	0.61755
GO:0033688	regulation of osteoblast proliferation	20	2	1.83	4646	0.55867	1	0.61758
GO:0002159	desmosome assembly	10	1	0.92	4949	0.61761	1	0.61761
GO:0006285	base-excision repair, AP site formation	10	1	0.92	4950	0.61761	1	0.61761
GO:0007157	heterophilic cell-cell adhesion via plas...	10	1	0.92	4951	0.61761	1	0.61761
GO:0007527	adult somatic muscle development	10	1	0.92	4952	0.61761	1	0.61761
GO:0009742	brassinosteroid mediated signaling pathw...	10	1	0.92	4953	0.61761	1	0.61761
GO:0010075	regulation of meristem growth	10	1	0.92	4954	0.61761	1	0.61761
GO:0010569	regulation of double-strand break repair...	10	1	0.92	4955	0.61761	1	0.61761
GO:0010592	positive regulation of lamellipodium ass...	10	1	0.92	4956	0.61761	1	0.61761
GO:0010891	negative regulation of sequestering of t...	10	1	0.92	4957	0.61761	1	0.61761
GO:0010992	ubiquitin homeostasis	10	1	0.92	4958	0.61761	1	0.61761
GO:0030157	pancreatic juice secretion	10	1	0.92	4959	0.61761	1	0.61761
GO:0031115	negative regulation of microtubule polym...	10	1	0.92	4960	0.61761	1	0.61761
GO:0031547	brain-derived neurotrophic factor recept...	10	1	0.92	4961	0.61761	1	0.61761
GO:0035225	determination of genital disc primordium	10	1	0.92	4962	0.61761	1	0.61761
GO:0035321	maintenance of imaginal disc-derived win...	10	1	0.92	4963	0.61761	1	0.61761
GO:0036089	cleavage furrow formation	10	1	0.92	4964	0.61761	1	0.61761
GO:0038092	nodal signaling pathway	10	1	0.92	4965	0.61761	1	0.61761
GO:0040032	post-embryonic body morphogenesis	10	1	0.92	4966	0.61761	1	0.61761
GO:0042511	positive regulation of tyrosine phosphor...	10	1	0.92	4967	0.61761	1	0.61761
GO:0044314	protein K27-linked ubiquitination	10	1	0.92	4968	0.61761	1	0.61761
GO:0048630	skeletal muscle tissue growth	10	1	0.92	4969	0.61761	1	0.61761
GO:0051729	germline cell cycle switching, mitotic t...	10	1	0.92	4970	0.61761	1	0.61761
GO:0060244	negative regulation of cell proliferatio...	10	1	0.92	4971	0.61761	1	0.61761
GO:0060632	regulation of microtubule-based movement	10	1	0.92	4972	0.61761	1	0.61761
GO:0070307	lens fiber cell development	10	1	0.92	4973	0.61761	1	0.61761
GO:0090254	cell elongation involved in imaginal dis...	10	1	0.92	4974	0.61761	1	0.61761
GO:0090344	negative regulation of cell aging	10	1	0.92	4975	0.61761	1	0.61761
GO:1901841	regulation of high voltage-gated calcium...	10	1	0.92	4976	0.61761	1	0.61761
GO:0002764	immune response-regulating signaling pat...	522	58	47.83	1109	0.06969	0.769983	0.61928
GO:0006414	translational elongation	251	22	23	5047	0.61972	1	0.61972
GO:0061008	hepaticobiliary system development	154	18	14.11	1856	0.16904	1	0.62025
GO:0043408	regulation of MAPK cascade	567	58	51.95	2287	0.20238	1	0.62061
GO:0002520	immune system development	714	74	65.42	1700	0.14054	1	0.62063
GO:0051239	regulation of multicellular organismal p...	2670	309	244.63	63	1.2e-06	0.00023339	0.62658
GO:0048513	organ development	3611	358	330.85	752	0.03449	0.561976	0.62826
GO:0050804	modulation of synaptic transmission	350	45	32.07	466	0.01236	0.320801	0.62941
GO:0009719	response to endogenous stimulus	1910	230	175	72	2.7e-06	0.000459488	0.62994
GO:0006206	pyrimidine nucleobase metabolic process	110	12	10.08	2993	0.30635	1	0.63042
GO:0021782	glial cell development	70	11	6.41	933	0.05259	0.690659	0.63098
GO:0007187	G-protein coupled receptor signaling pat...	145	14	13.29	4039	0.45987	1	0.63201
GO:0042044	fluid transport	81	10	7.42	2295	0.20524	1	0.63222
GO:0042590	antigen processing and presentation of e...	120	18	10.99	653	0.02496	0.465428	0.63254
GO:0003283	atrial septum development	55	7	5.04	2459	0.23613	1	0.63261
GO:0007202	activation of phospholipase C activity	75	8	6.87	3482	0.38101	1	0.63312
GO:1902107	positive regulation of leukocyte differe...	95	12	8.7	1793	0.15827	1	0.63312
GO:1903115	regulation of actin filament-based movem...	140	16	12.83	2315	0.21096	1	0.6332
GO:0009414	response to water deprivation	85	8	7.79	4400	0.52285	1	0.63359
GO:0034243	regulation of transcription elongation f...	35	3	3.21	5069	0.63394	1	0.63394
GO:0006508	proteolysis	1197	132	109.67	459	0.01204	0.31969	0.63446
GO:0006623	protein targeting to vacuole	63	7	5.77	3351	0.3551	1	0.63461
GO:0045047	protein targeting to ER	239	21	21.9	4931	0.61382	1	0.63529
GO:0051251	positive regulation of lymphocyte activa...	143	13	13.1	4634	0.55455	1	0.63556
GO:0032414	positive regulation of ion transmembrane...	105	10	9.62	4317	0.49791	1	0.63589
GO:0048545	response to steroid hormone	398	63	36.47	92	1.1e-05	0.00144928	0.63603
GO:0010160	formation of organ boundary	32	3	2.93	4689	0.57193	1	0.63604
GO:0007455	eye-antennal disc morphogenesis	23	2	2.11	5087	0.63613	1	0.63613
GO:0016188	synaptic vesicle maturation	23	2	2.11	5088	0.63613	1	0.63613
GO:0030728	ovulation	23	2	2.11	5089	0.63613	1	0.63613
GO:0035336	long-chain fatty-acyl-CoA metabolic proc...	23	2	2.11	5090	0.63613	1	0.63613
GO:0070059	intrinsic apoptotic signaling pathway in...	23	2	2.11	5091	0.63613	1	0.63613
GO:0022610	biological adhesion	1102	131	100.97	204	0.00088	0.0525982	0.63618
GO:1901565	organonitrogen compound catabolic proces...	439	93	40.22	3	5.4e-15	2.20554e-11	0.63736
GO:0018279	protein N-linked glycosylation via aspar...	94	8	8.61	5111	0.63948	1	0.63948
GO:0006641	triglyceride metabolic process	93	10	8.52	3308	0.34627	1	0.64115
GO:0044839	cell cycle G2/M phase transition	242	20	22.17	5619	0.7198	1	0.64117
GO:0007420	brain development	746	92	68.35	244	0.00175	0.0875214	0.64128
GO:0006898	receptor-mediated endocytosis	399	36	36.56	4681	0.56537	1	0.64221
GO:0044763	single-organism cellular process	9658	942	884.89	82	5.9e-06	0.000881618	0.64433
GO:0007631	feeding behavior	107	12	9.8	2820	0.27384	1	0.65055
GO:0045921	positive regulation of exocytosis	56	7	5.13	2515	0.25032	1	0.65079
GO:0003190	atrioventricular valve formation	24	5	2.2	1003	0.06276	0.762139	0.65172
GO:1990542	mitochondrial transmembrane transport	48	7	4.4	1715	0.14592	1	0.65178
GO:0009273	peptidoglycan-based cell wall biogenesis	18	4	1.65	1148	0.07604	0.806174	0.65187
GO:0001964	startle response	20	4	1.83	1464	0.1043	0.868789	0.65193
GO:0010383	cell wall polysaccharide metabolic proce...	26	4	2.38	2305	0.21088	1	0.65212
GO:0060446	branching involved in open tracheal syst...	26	4	2.38	2306	0.21088	1	0.65212
GO:0035090	maintenance of apical/basal cell polarit...	29	4	2.66	2809	0.27245	1	0.65221
GO:0048557	embryonic digestive tract morphogenesis	28	3	2.57	4137	0.47986	1	0.65252
GO:0007465	R7 cell fate commitment	19	2	1.74	4444	0.53036	1	0.65258
GO:0007440	foregut morphogenesis	31	3	2.84	4620	0.54986	1	0.65262
GO:0060325	face morphogenesis	43	4	3.94	4674	0.56397	1	0.65265
GO:0002807	positive regulation of antimicrobial pep...	11	1	1.01	5135	0.65267	1	0.65267
GO:0003213	cardiac right atrium morphogenesis	11	1	1.01	5136	0.65267	1	0.65267
GO:0006267	pre-replicative complex assembly involve...	11	1	1.01	5137	0.65267	1	0.65267
GO:0006344	maintenance of chromatin silencing	11	1	1.01	5138	0.65267	1	0.65267
GO:0007144	female meiosis I	11	1	1.01	5139	0.65267	1	0.65267
GO:0007214	gamma-aminobutyric acid signaling pathwa...	11	1	1.01	5140	0.65267	1	0.65267
GO:0010540	basipetal auxin transport	11	1	1.01	5141	0.65267	1	0.65267
GO:0010944	negative regulation of transcription by ...	11	1	1.01	5142	0.65267	1	0.65267
GO:0019243	methylglyoxal catabolic process to D-lac...	11	1	1.01	5143	0.65267	1	0.65267
GO:0019497	hexachlorocyclohexane metabolic process	11	1	1.01	5144	0.65267	1	0.65267
GO:0030220	platelet formation	11	1	1.01	5145	0.65267	1	0.65267
GO:0030432	peristalsis	11	1	1.01	5146	0.65267	1	0.65267
GO:0032482	Rab protein signal transduction	11	1	1.01	5147	0.65267	1	0.65267
GO:0032727	positive regulation of interferon-alpha ...	11	1	1.01	5148	0.65267	1	0.65267
GO:0042987	amyloid precursor protein catabolic proc...	11	1	1.01	5149	0.65267	1	0.65267
GO:0044335	canonical Wnt signaling pathway involved...	11	1	1.01	5150	0.65267	1	0.65267
GO:0046529	imaginal disc fusion, thorax closure	11	1	1.01	5151	0.65267	1	0.65267
GO:0048711	positive regulation of astrocyte differe...	11	1	1.01	5152	0.65267	1	0.65267
GO:0051923	sulfation	11	1	1.01	5153	0.65267	1	0.65267
GO:0060601	lateral sprouting from an epithelium	11	1	1.01	5154	0.65267	1	0.65267
GO:0060857	establishment of glial blood-brain barri...	11	1	1.01	5155	0.65267	1	0.65267
GO:0090200	positive regulation of release of cytoch...	11	1	1.01	5156	0.65267	1	0.65267
GO:1900026	positive regulation of substrate adhesio...	11	1	1.01	5157	0.65267	1	0.65267
GO:1901219	regulation of cardiac chamber morphogene...	11	1	1.01	5158	0.65267	1	0.65267
GO:0007316	pole plasm RNA localization	33	3	3.02	4856	0.59331	1	0.65268
GO:0006498	N-terminal protein lipidation	34	3	3.12	4934	0.61399	1	0.65271
GO:0018377	protein myristoylation	34	3	3.12	4935	0.61399	1	0.65271
GO:0051240	positive regulation of multicellular org...	1196	131	109.58	516	0.01518	0.360466	0.65328
GO:0044843	cell cycle G1/S phase transition	349	35	31.98	3006	0.31078	1	0.65394
GO:0006928	movement of cell or subcellular componen...	1819	188	166.66	755	0.03475	0.563963	0.65656
GO:0051437	positive regulation of ubiquitin-protein...	127	13	11.64	3481	0.38008	1	0.65753
GO:0007267	cell-cell signaling	1152	126	105.55	547	0.01783	0.399117	0.65768
GO:0043405	regulation of MAP kinase activity	297	27	27.21	4613	0.54729	1	0.65825
GO:0071346	cellular response to interferon-gamma	76	9	6.96	2732	0.25895	1	0.65835
GO:0007219	Notch signaling pathway	199	21	18.23	2854	0.27965	1	0.65853
GO:0048814	regulation of dendrite morphogenesis	114	12	10.44	3321	0.35111	1	0.65859
GO:0046621	negative regulation of organ growth	33	4	3.02	3362	0.35811	1	0.65888
GO:0007098	centrosome cycle	98	9	8.98	4615	0.54831	1	0.65898
GO:0045682	regulation of epidermis development	48	5	4.4	4008	0.45214	1	0.65907
GO:0060997	dendritic spine morphogenesis	29	3	2.66	4348	0.50379	1	0.65919
GO:0001505	regulation of neurotransmitter levels	291	46	26.66	148	0.00017	0.0139799	0.65936
GO:0060828	regulation of canonical Wnt signaling pa...	189	17	17.32	4684	0.56939	1	0.65941
GO:0032691	negative regulation of interleukin-1 bet...	24	2	2.2	5275	0.65946	1	0.65946
GO:0039020	pronephric nephron tubule development	24	2	2.2	5276	0.65946	1	0.65946
GO:0043248	proteasome assembly	84	7	7.7	5293	0.65964	1	0.65964
GO:0010647	positive regulation of cell communicatio...	1205	126	110.4	985	0.05816	0.723487	0.66093
GO:0007155	cell adhesion	1089	129	99.78	215	0.0011	0.0626898	0.66188
GO:0090087	regulation of peptide transport	279	31	25.56	1728	0.15018	1	0.66433
GO:0010565	regulation of cellular ketone metabolic ...	221	27	20.25	1144	0.07481	0.801265	0.66487
GO:0008285	negative regulation of cell proliferatio...	611	67	55.98	1043	0.06778	0.769241	0.66497
GO:0072330	monocarboxylic acid biosynthetic process	303	47	27.76	158	0.00023	0.0176137	0.66519
GO:0032844	regulation of homeostatic process	378	38	34.63	2907	0.29601	1	0.66524
GO:0001894	tissue homeostasis	128	15	11.73	2184	0.19321	1	0.66537
GO:0006415	translational termination	223	19	20.43	5303	0.66548	1	0.66548
GO:0009612	response to mechanical stimulus	205	25	18.78	1202	0.08523	0.823035	0.66567
GO:0001889	liver development	146	17	13.38	2153	0.18146	1	0.66603
GO:0032436	positive regulation of proteasomal ubiqu...	69	8	6.32	2909	0.29616	1	0.66663
GO:0035108	limb morphogenesis	166	17	15.21	3324	0.35164	1	0.66695
GO:0050794	regulation of cellular process	7333	657	671.87	6273	0.83522	1	0.66734
GO:0001751	compound eye photoreceptor cell differen...	85	8	7.79	4401	0.52285	1	0.66778
GO:1903409	reactive oxygen species biosynthetic pro...	77	10	7.05	1844	0.16461	1	0.66964
GO:0070252	actin-mediated cell contraction	158	17	14.48	2847	0.27868	1	0.66989
GO:0060070	canonical Wnt signaling pathway	257	23	23.55	4804	0.57978	1	0.66996
GO:0051403	stress-activated MAPK cascade	293	27	26.85	4392	0.5176	1	0.67089
GO:0009220	pyrimidine ribonucleotide biosynthetic p...	42	4	3.85	4603	0.54486	1	0.67133
GO:0075733	intracellular transport of virus	37	3	3.39	5324	0.67166	1	0.67166
GO:0035162	embryonic hemopoiesis	86	7	7.88	5370	0.68392	1	0.67196
GO:0030073	insulin secretion	229	23	20.98	3327	0.3529	1	0.67403
GO:0030097	hemopoiesis	651	66	59.65	2296	0.20529	1	0.67489
GO:0018958	phenol-containing compound metabolic pro...	167	27	15.3	274	0.00253	0.113139	0.67562
GO:0009987	cellular process	11345	1057	1039.45	650	0.02445	0.460901	0.67574
GO:0006811	ion transport	1467	173	134.41	154	0.00018	0.0143217	0.67707
GO:1901606	alpha-amino acid catabolic process	224	40	20.52	107	2.9e-05	0.00329016	0.67775
GO:0070489	T cell aggregation	283	26	25.93	4423	0.52486	1	0.67938
GO:0032768	regulation of monooxygenase activity	75	11	6.87	1171	0.07896	0.823035	0.67941
GO:0007422	peripheral nervous system development	119	15	10.9	1571	0.12726	0.965812	0.67942
GO:1901214	regulation of neuron death	230	24	21.07	2857	0.28076	1	0.67998
GO:1904018	positive regulation of vasculature devel...	103	12	9.44	2451	0.23241	1	0.68018
GO:0031571	mitotic G1 DNA damage checkpoint	137	14	12.55	3444	0.37502	1	0.68072
GO:0045736	negative regulation of cyclin-dependent ...	48	5	4.4	4009	0.45214	1	0.68114
GO:0035151	regulation of tube size, open tracheal s...	25	2	2.29	5348	0.68158	1	0.68158
GO:0050672	negative regulation of lymphocyte prolif...	25	2	2.29	5349	0.68158	1	0.68158
GO:0033280	response to vitamin D	50	4	4.58	5371	0.6842	1	0.68172
GO:0048844	artery morphogenesis	64	10	5.86	1025	0.06476	0.769241	0.68309
GO:0072503	cellular divalent inorganic cation homeo...	339	31	31.06	4462	0.53284	1	0.68317
GO:0000266	mitochondrial fission	29	6	2.66	874	0.0445	0.620197	0.68336
GO:0050769	positive regulation of neurogenesis	293	30	26.85	2878	0.28683	1	0.6834
GO:0003281	ventricular septum development	41	6	3.76	1853	0.16874	1	0.68373
GO:0046456	icosanoid biosynthetic process	31	5	2.84	1720	0.14927	1	0.68376
GO:0032677	regulation of interleukin-8 production	22	4	2.02	1682	0.13659	0.990445	0.68382
GO:0040003	chitin-based cuticle development	36	5	3.3	2377	0.23045	1	0.68392
GO:0071331	cellular response to hexose stimulus	102	11	9.35	3230	0.33124	1	0.68393
GO:0097009	energy homeostasis	19	3	1.74	2494	0.24989	1	0.68407
GO:0031345	negative regulation of cell projection o...	142	14	13.01	3754	0.42801	1	0.68416
GO:0034764	positive regulation of transmembrane tra...	121	12	11.09	3770	0.43144	1	0.68418
GO:0060918	auxin transport	23	3	2.11	3330	0.35357	1	0.68419
GO:0046627	negative regulation of insulin receptor ...	50	4	4.58	5372	0.6842	1	0.6842
GO:1900027	regulation of ruffle assembly	14	2	1.28	3403	0.3718	1	0.68425
GO:0001824	blastocyst development	59	6	5.41	4035	0.45831	1	0.68429
GO:0055074	calcium ion homeostasis	332	29	30.42	5104	0.63615	1	0.68443
GO:0002076	osteoblast development	21	2	1.92	4828	0.58574	1	0.68447
GO:0070977	bone maturation	21	2	1.92	4829	0.58574	1	0.68447
GO:0002407	dendritic cell chemotaxis	12	1	1.1	5381	0.68453	1	0.68453
GO:0003383	apical constriction	12	1	1.1	5382	0.68453	1	0.68453
GO:0006591	ornithine metabolic process	12	1	1.1	5383	0.68453	1	0.68453
GO:0007438	oenocyte development	12	1	1.1	5384	0.68453	1	0.68453
GO:0008362	chitin-based embryonic cuticle biosynthe...	12	1	1.1	5385	0.68453	1	0.68453
GO:0009873	ethylene-activated signaling pathway	12	1	1.1	5386	0.68453	1	0.68453
GO:0009911	positive regulation of flower developmen...	12	1	1.1	5387	0.68453	1	0.68453
GO:0010107	potassium ion import	12	1	1.1	5388	0.68453	1	0.68453
GO:0010501	RNA secondary structure unwinding	12	1	1.1	5389	0.68453	1	0.68453
GO:0016318	ommatidial rotation	12	1	1.1	5390	0.68453	1	0.68453
GO:0017004	cytochrome complex assembly	12	1	1.1	5391	0.68453	1	0.68453
GO:0021943	formation of radial glial scaffolds	12	1	1.1	5392	0.68453	1	0.68453
GO:0023021	termination of signal transduction	12	1	1.1	5393	0.68453	1	0.68453
GO:0035277	spiracle morphogenesis, open tracheal sy...	12	1	1.1	5394	0.68453	1	0.68453
GO:0035408	histone H3-T6 phosphorylation	12	1	1.1	5395	0.68453	1	0.68453
GO:0042473	outer ear morphogenesis	12	1	1.1	5396	0.68453	1	0.68453
GO:0045109	intermediate filament organization	12	1	1.1	5397	0.68453	1	0.68453
GO:0046856	phosphatidylinositol dephosphorylation	12	1	1.1	5398	0.68453	1	0.68453
GO:0048132	female germ-line stem cell asymmetric di...	12	1	1.1	5399	0.68453	1	0.68453
GO:0051211	anisotropic cell growth	12	1	1.1	5400	0.68453	1	0.68453
GO:0055062	phosphate ion homeostasis	12	1	1.1	5401	0.68453	1	0.68453
GO:0060665	regulation of branching involved in sali...	12	1	1.1	5402	0.68453	1	0.68453
GO:0090009	primitive streak formation	12	1	1.1	5403	0.68453	1	0.68453
GO:2000210	positive regulation of anoikis	12	1	1.1	5404	0.68453	1	0.68453
GO:0009190	cyclic nucleotide biosynthetic process	95	8	8.7	5128	0.65141	1	0.68473
GO:0046903	secretion	969	117	88.78	208	0.00095	0.0559632	0.68529
GO:0034728	nucleosome organization	98	8	8.98	5455	0.6858	1	0.6858
GO:0033674	positive regulation of kinase activity	556	51	50.94	4394	0.51908	1	0.68692
GO:0051054	positive regulation of DNA metabolic pro...	118	14	10.81	2171	0.19095	1	0.68722
GO:0043270	positive regulation of ion transport	246	30	22.54	1021	0.06437	0.769241	0.68845
GO:0051048	negative regulation of secretion	121	12	11.09	3771	0.43144	1	0.68858
GO:0030182	neuron differentiation	1569	168	143.76	499	0.0143	0.351058	0.68958
GO:0042440	pigment metabolic process	128	15	11.73	2185	0.19321	1	0.69181
GO:0061053	somite development	138	12	12.64	5046	0.61922	1	0.69268
GO:0001944	vasculature development	580	71	53.14	380	0.00673	0.217007	0.69324
GO:0031397	negative regulation of protein ubiquitin...	173	17	15.85	3736	0.41824	1	0.69359
GO:0048546	digestive tract morphogenesis	117	11	10.72	4382	0.51088	1	0.69433
GO:0030307	positive regulation of cell growth	112	11	10.26	4003	0.45128	1	0.69507
GO:2000058	regulation of protein ubiquitination inv...	145	14	13.29	4040	0.45987	1	0.69509
GO:0060322	head development	780	94	71.47	295	0.00315	0.130837	0.69526
GO:0048514	blood vessel morphogenesis	497	63	45.54	330	0.00485	0.179538	0.69534
GO:0019098	reproductive behavior	213	18	19.52	5339	0.67657	1	0.69584
GO:0046031	ADP metabolic process	192	27	17.59	530	0.01627	0.376144	0.69772
GO:0002758	innate immune response-activating signal...	279	34	25.56	925	0.0521	0.688458	0.69817
GO:0007416	synapse assembly	142	14	13.01	3755	0.42801	1	0.69819
GO:0045321	leukocyte activation	472	50	43.25	1770	0.15447	1	0.69895
GO:0015991	ATP hydrolysis coupled proton transport	51	4	4.67	5477	0.69932	1	0.69932
GO:0032006	regulation of TOR signaling	51	4	4.67	5478	0.69932	1	0.69932
GO:0048667	cell morphogenesis involved in neuron di...	885	91	81.09	1577	0.12823	0.965812	0.69983
GO:0042490	mechanoreceptor differentiation	55	8	5.04	1567	0.12683	0.965812	0.70089
GO:0034614	cellular response to reactive oxygen spe...	119	13	10.9	2897	0.29416	1	0.70131
GO:0009187	cyclic nucleotide metabolic process	152	16	13.93	3021	0.31738	1	0.70132
GO:0014812	muscle cell migration	60	7	5.5	3002	0.30929	1	0.7016
GO:0006637	acyl-CoA metabolic process	104	11	9.53	3349	0.35494	1	0.70161
GO:0007169	transmembrane receptor protein tyrosine ...	848	78	77.7	4354	0.50384	1	0.70202
GO:0032456	endocytic recycling	31	3	2.84	4621	0.54986	1	0.70224
GO:0046464	acylglycerol catabolic process	45	4	4.12	4880	0.60081	1	0.70238
GO:0071695	anatomical structure maturation	45	4	4.12	4881	0.60081	1	0.70238
GO:0007029	endoplasmic reticulum organization	26	2	2.38	5490	0.7025	1	0.7025
GO:0015949	nucleobase-containing small molecule int...	26	2	2.38	5491	0.7025	1	0.7025
GO:0002768	immune response-regulating cell surface ...	315	32	28.86	2904	0.2944	1	0.70422
GO:0044272	sulfur compound biosynthetic process	183	19	16.77	3024	0.31757	1	0.70427
GO:0009968	negative regulation of signal transducti...	953	96	87.32	1857	0.16906	1	0.70466
GO:0030879	mammary gland development	182	30	16.68	213	0.0011	0.0626898	0.70527
GO:0071495	cellular response to endogenous stimulus	1168	127	107.01	594	0.02062	0.425348	0.706
GO:0007215	glutamate receptor signaling pathway	55	5	5.04	4700	0.57548	1	0.70613
GO:0006497	protein lipidation	89	8	8.15	4702	0.57656	1	0.7062
GO:0030042	actin filament depolymerization	47	4	4.31	5074	0.6357	1	0.70628
GO:0071593	lymphocyte aggregation	286	26	26.2	4614	0.5475	1	0.7063
GO:0000187	activation of MAPK activity	147	13	13.47	4869	0.59576	1	0.70638
GO:2001235	positive regulation of apoptotic signali...	169	16	15.48	4153	0.48401	1	0.7068
GO:0060021	palate development	85	10	7.79	2482	0.2496	1	0.7072
GO:0043009	chordate embryonic development	679	66	62.21	3207	0.32164	1	0.70784
GO:0048813	dendrite morphogenesis	206	19	18.87	4411	0.52352	1	0.70853
GO:0048316	seed development	112	9	10.26	5522	0.70859	1	0.70859
GO:0030258	lipid modification	184	31	16.86	194	0.00063	0.0397907	0.7086
GO:0030521	androgen receptor signaling pathway	87	7	7.97	5466	0.69563	1	0.70959
GO:0043123	positive regulation of I-kappaB kinase/N...	166	14	15.21	5307	0.66784	1	0.70994
GO:0035270	endocrine system development	108	16	9.9	766	0.03672	0.585722	0.71135
GO:0007492	endoderm development	89	11	8.15	2169	0.18962	1	0.71148
GO:0042633	hair cycle	83	13	7.6	775	0.03811	0.602229	0.71159
GO:0072331	signal transduction by p53 class mediato...	234	20	21.44	5298	0.66243	1	0.7119
GO:0034698	response to gonadotropin	45	8	4.12	913	0.04958	0.665393	0.7121
GO:0006505	GPI anchor metabolic process	29	6	2.66	875	0.0445	0.620197	0.71228
GO:0017015	regulation of transforming growth factor...	108	13	9.9	2167	0.1881	1	0.71236
GO:0006869	lipid transport	242	42	22.17	112	3.7e-05	0.00401204	0.71242
GO:0034762	regulation of transmembrane transport	351	35	32.16	3209	0.32324	1	0.71243
GO:0031033	myosin filament organization	38	5	3.48	2750	0.26594	1	0.71289
GO:0044819	mitotic G1/S transition checkpoint	137	14	12.55	3445	0.37502	1	0.71291
GO:0014003	oligodendrocyte development	32	4	2.93	3249	0.33654	1	0.71304
GO:0046426	negative regulation of JAK-STAT cascade	24	3	2.2	3462	0.37947	1	0.71313
GO:0048738	cardiac muscle tissue development	276	26	25.29	4116	0.47119	1	0.71316
GO:0002072	optic cup morphogenesis involved in came...	16	2	1.47	3934	0.43834	1	0.71322
GO:2000758	positive regulation of peptidyl-lysine a...	16	2	1.47	3935	0.43834	1	0.71322
GO:0031442	positive regulation of mRNA 3'-end proce...	27	3	2.47	4023	0.45539	1	0.71322
GO:0051250	negative regulation of lymphocyte activa...	60	6	5.5	4123	0.47487	1	0.71323
GO:0021952	central nervous system projection neuron...	28	3	2.57	4138	0.47986	1	0.71325
GO:0010881	regulation of cardiac muscle contraction...	61	6	5.59	4306	0.49128	1	0.71326
GO:0003308	negative regulation of Wnt signaling pat...	31	3	2.84	4622	0.54986	1	0.71334
GO:0090084	negative regulation of inclusion body as...	22	2	2.02	4909	0.61156	1	0.7134
GO:0007020	microtubule nucleation	13	1	1.19	5526	0.71346	1	0.71346
GO:0009825	multidimensional cell growth	13	1	1.19	5527	0.71346	1	0.71346
GO:0009862	systemic acquired resistance, salicylic ...	13	1	1.19	5528	0.71346	1	0.71346
GO:0010613	positive regulation of cardiac muscle hy...	13	1	1.19	5529	0.71346	1	0.71346
GO:0015917	aminophospholipid transport	13	1	1.19	5530	0.71346	1	0.71346
GO:0023019	signal transduction involved in regulati...	13	1	1.19	5531	0.71346	1	0.71346
GO:0031293	membrane protein intracellular domain pr...	13	1	1.19	5532	0.71346	1	0.71346
GO:0033523	histone H2B ubiquitination	13	1	1.19	5533	0.71346	1	0.71346
GO:0035519	protein K29-linked ubiquitination	13	1	1.19	5534	0.71346	1	0.71346
GO:0042832	defense response to protozoan	13	1	1.19	5535	0.71346	1	0.71346
GO:0045116	protein neddylation	13	1	1.19	5536	0.71346	1	0.71346
GO:0050798	activated T cell proliferation	13	1	1.19	5537	0.71346	1	0.71346
GO:0060267	positive regulation of respiratory burst	13	1	1.19	5538	0.71346	1	0.71346
GO:0071625	vocalization behavior	13	1	1.19	5539	0.71346	1	0.71346
GO:2000160	negative regulation of planar cell polar...	26	2	2.38	5492	0.7025	1	0.71352
GO:0046794	transport of virus	37	3	3.39	5325	0.67166	1	0.71352
GO:1902583	multi-organism intracellular transport	37	3	3.39	5326	0.67166	1	0.71352
GO:1903169	regulation of calcium ion transmembrane ...	94	8	8.61	5112	0.63948	1	0.7136
GO:0018991	oviposition	148	12	13.56	5603	0.71394	1	0.71394
GO:0044255	cellular lipid metabolic process	1202	177	110.13	14	3e-11	2.62564e-08	0.71458
GO:0060173	limb development	175	18	16.03	3287	0.33856	1	0.71701
GO:0009893	positive regulation of metabolic process	2687	236	246.19	6012	0.78984	1	0.71743
GO:0031032	actomyosin structure organization	283	31	25.93	1864	0.16949	1	0.71785
GO:0001756	somitogenesis	130	11	11.91	5263	0.65427	1	0.71799
GO:0006664	glycolipid metabolic process	115	18	10.54	540	0.01678	0.380751	0.71849
GO:0048864	stem cell development	175	19	16.03	2702	0.25111	1	0.71946
GO:0006979	response to oxidative stress	472	46	43.25	3320	0.35036	1	0.7201
[truncated: 10,254 more rows]

## Sheet: Germany_down_GOBP_results
GO.ID	Term	Annotated	Significant	Expected	Rank.in.classic	classic	classic_FDR	allRes.weight
GO:0048024	regulation of mRNA splicing, via spliceo...	106	11	1.71	1	1.1e-06	0.0114361	1.1e-06
GO:0030174	regulation of DNA-dependent DNA replicat...	16	5	0.26	4	4e-06	0.0114361	4e-06
GO:0002474	antigen processing and presentation of p...	158	11	2.56	10	5.1e-05	0.0624903	5.1e-05
GO:0021888	hypothalamus gonadotrophin-releasing hor...	7	3	0.11	12	0.00014	0.131955	0.00014
GO:0006268	DNA unwinding involved in DNA replicatio...	20	4	0.32	16	0.00026	0.176988	0.00026
GO:0010171	body morphogenesis	265	15	4.29	8	2.6e-05	0.0398222	0.00028
GO:0051439	regulation of ubiquitin-protein ligase a...	161	10	2.6	19	0.00029	0.177669	0.00029
GO:0043248	proteasome assembly	84	7	1.36	26	0.00041	0.188171	0.00041
GO:0010992	ubiquitin homeostasis	10	3	0.16	29	0.00046	0.194358	0.00046
GO:0006267	pre-replicative complex assembly involve...	11	3	0.18	32	0.00062	0.205321	0.00062
GO:0007144	female meiosis I	11	3	0.18	33	0.00062	0.205321	0.00062
GO:0060613	fat pad development	11	3	0.18	34	0.00062	0.205321	0.00062
GO:0072520	seminiferous tubule development	11	3	0.18	35	0.00062	0.205321	0.00062
GO:0048439	flower morphogenesis	4	2	0.06	46	0.00153	0.407545	0.00153
GO:0002119	nematode larval development	661	23	10.69	28	0.00043	0.188171	0.00186
GO:0006405	RNA export from nucleus	114	8	1.84	31	0.00052	0.205321	0.00188
GO:0001539	cilium or flagellum-dependent cell motil...	34	4	0.55	49	0.00211	0.519527	0.00211
GO:0031145	anaphase-promoting complex-dependent pro...	164	8	2.65	87	0.00519	0.724408	0.00225
GO:0006096	glycolytic process	177	9	2.86	51	0.00234	0.55031	0.00234
GO:0071373	cellular response to luteinizing hormone...	5	2	0.08	54	0.00252	0.55031	0.00252
GO:0009266	response to temperature stimulus	373	14	6.03	61	0.00299	0.600598	0.00299
GO:0072488	ammonium transmembrane transport	19	3	0.31	62	0.00334	0.641911	0.00334
GO:0097009	energy homeostasis	19	3	0.31	63	0.00334	0.641911	0.00334
GO:0006271	DNA strand elongation involved in DNA re...	39	4	0.63	66	0.00351	0.641911	0.00351
GO:0006564	L-serine biosynthetic process	6	2	0.1	71	0.00374	0.64544	0.00374
GO:0009793	embryo development ending in seed dorman...	94	6	1.52	74	0.00416	0.687363	0.00416
GO:0051437	positive regulation of ubiquitin-protein...	127	7	2.05	80	0.00455	0.687363	0.00455
GO:0008340	determination of adult lifespan	273	11	4.42	84	0.00488	0.711841	0.00488
GO:0070634	transepithelial ammonium transport	7	2	0.11	86	0.00518	0.724408	0.00518
GO:0000096	sulfur amino acid metabolic process	99	6	1.6	88	0.00536	0.724408	0.00536
GO:0046683	response to organophosphorus	132	7	2.13	93	0.00561	0.730229	0.00561
GO:0040026	positive regulation of vulval developmen...	23	3	0.37	95	0.00581	0.730229	0.00581
GO:0006006	glucose metabolic process	406	14	6.57	103	0.00629	0.748266	0.00629
GO:0042023	DNA endoreduplication	48	4	0.78	108	0.00741	0.840692	0.00741
GO:0015949	nucleobase-containing small molecule int...	26	3	0.42	114	0.00824	0.883281	0.00824
GO:0007141	male meiosis I	27	3	0.44	120	0.00916	0.934671	0.00916
GO:0006376	mRNA splice site selection	52	4	0.84	124	0.00981	0.954594	0.00981
GO:0048366	leaf development	81	5	1.31	127	0.01	0.954594	0.01
GO:0000712	resolution of meiotic recombination inte...	10	2	0.16	130	0.01075	0.968528	0.01075
GO:0010075	regulation of meristem growth	10	2	0.16	131	0.01075	0.968528	0.01075
GO:0015670	carbon dioxide transport	10	2	0.16	132	0.01075	0.968528	0.01075
GO:0051729	germline cell cycle switching, mitotic t...	10	2	0.16	133	0.01075	0.968528	0.01075
GO:0051788	response to misfolded protein	86	5	1.39	144	0.01274	1	0.01274
GO:0030261	chromosome condensation	57	4	0.92	154	0.01346	1	0.01346
GO:0051301	cell division	726	19	11.74	239	0.02609	1	0.01382
GO:0008585	female gonad development	88	5	1.42	159	0.01397	1	0.01397
GO:0006977	DNA damage response, signal transduction...	122	6	1.97	162	0.01427	1	0.01427
GO:0009386	translational attenuation	1	1	0.02	179	0.01617	1	0.01617
GO:0010275	NAD(P)H dehydrogenase complex assembly	1	1	0.02	180	0.01617	1	0.01617
GO:0014740	negative regulation of muscle hyperplasi...	1	1	0.02	181	0.01617	1	0.01617
GO:0090204	protein localization to nuclear pore	1	1	0.02	182	0.01617	1	0.01617
GO:2000767	positive regulation of cytoplasmic trans...	1	1	0.02	183	0.01617	1	0.01617
GO:0001703	gastrulation with mouth forming first	61	4	0.99	191	0.01692	1	0.01692
GO:0018996	molting cycle, collagen and cuticulin-ba...	130	6	2.1	202	0.01896	1	0.01896
GO:0019058	viral life cycle	442	13	7.15	246	0.0275	1	0.01982
GO:0030575	nuclear body organization	14	2	0.23	212	0.02084	1	0.02084
GO:0045910	negative regulation of DNA recombination	14	2	0.23	213	0.02084	1	0.02084
GO:0006165	nucleoside diphosphate phosphorylation	195	11	3.15	22	0.00033	0.183795	0.02311
GO:0006265	DNA topological change	15	2	0.24	223	0.0238	1	0.0238
GO:0009303	rRNA transcription	15	2	0.24	224	0.0238	1	0.0238
GO:0016556	mRNA modification	15	2	0.24	225	0.0238	1	0.0238
GO:0031100	organ regeneration	69	4	1.12	236	0.02538	1	0.02538
GO:0033700	phospholipid efflux	16	2	0.26	242	0.02691	1	0.02691
GO:0034616	response to laminar fluid shear stress	16	2	0.26	243	0.02691	1	0.02691
GO:0000413	protein peptidyl-prolyl isomerization	41	3	0.66	248	0.02832	1	0.02832
GO:0009220	pyrimidine ribonucleotide biosynthetic p...	42	3	0.68	254	0.03015	1	0.03015
GO:0015701	bicarbonate transport	17	2	0.27	256	0.03018	1	0.03018
GO:0043691	reverse cholesterol transport	17	2	0.27	257	0.03018	1	0.03018
GO:0002756	MyD88-independent toll-like receptor sig...	108	5	1.75	260	0.03079	1	0.03079
GO:0060325	face morphogenesis	43	3	0.7	262	0.03203	1	0.03203
GO:0009139	pyrimidine nucleoside diphosphate biosyn...	2	1	0.03	264	0.03209	1	0.03209
GO:0009647	skotomorphogenesis	2	1	0.03	265	0.03209	1	0.03209
GO:0010902	positive regulation of very-low-density ...	2	1	0.03	266	0.03209	1	0.03209
GO:0010916	negative regulation of very-low-density ...	2	1	0.03	267	0.03209	1	0.03209
GO:0030046	parallel actin filament bundle assembly	2	1	0.03	268	0.03209	1	0.03209
GO:0031915	positive regulation of synaptic plastici...	2	1	0.03	269	0.03209	1	0.03209
GO:0034371	chylomicron remodeling	2	1	0.03	270	0.03209	1	0.03209
GO:0036099	female germ-line stem cell population ma...	2	1	0.03	271	0.03209	1	0.03209
GO:0043988	histone H3-S28 phosphorylation	2	1	0.03	272	0.03209	1	0.03209
GO:0046692	sperm competition	2	1	0.03	273	0.03209	1	0.03209
GO:0046985	positive regulation of hemoglobin biosyn...	2	1	0.03	274	0.03209	1	0.03209
GO:0048577	negative regulation of short-day photope...	2	1	0.03	275	0.03209	1	0.03209
GO:0048579	negative regulation of long-day photoper...	2	1	0.03	276	0.03209	1	0.03209
GO:0061512	protein localization to cilium	2	1	0.03	277	0.03209	1	0.03209
GO:1902219	negative regulation of intrinsic apoptot...	2	1	0.03	278	0.03209	1	0.03209
GO:0006571	tyrosine biosynthetic process	18	2	0.29	290	0.0336	1	0.0336
GO:0009094	L-phenylalanine biosynthetic process	18	2	0.29	291	0.0336	1	0.0336
GO:0046132	pyrimidine ribonucleoside biosynthetic p...	18	2	0.29	292	0.0336	1	0.0336
GO:0090201	negative regulation of release of cytoch...	18	2	0.29	293	0.0336	1	0.0336
GO:0006369	termination of RNA polymerase II transcr...	76	4	1.23	298	0.03456	1	0.03456
GO:0000162	tryptophan biosynthetic process	19	2	0.31	302	0.03716	1	0.03716
GO:0040010	positive regulation of growth rate	323	10	5.22	304	0.03728	1	0.03728
GO:0006998	nuclear envelope organization	78	6	1.26	47	0.00162	0.418644	0.03893
GO:0000083	regulation of transcription involved in ...	20	2	0.32	314	0.04085	1	0.04085
GO:0006984	ER-nucleus signaling pathway	48	3	0.78	318	0.04236	1	0.04236
GO:0009820	alkaloid metabolic process	49	3	0.79	321	0.04461	1	0.04461
GO:0007035	vacuolar acidification	21	2	0.34	322	0.04468	1	0.04468
GO:0000290	deadenylation-dependent decapping of nuc...	3	1	0.05	326	0.04774	1	0.04774
GO:0006173	dADP biosynthetic process	3	1	0.05	327	0.04774	1	0.04774
GO:0006431	methionyl-tRNA aminoacylation	3	1	0.05	328	0.04774	1	0.04774
GO:0006437	tyrosyl-tRNA aminoacylation	3	1	0.05	329	0.04774	1	0.04774
GO:0006523	alanine biosynthetic process	3	1	0.05	330	0.04774	1	0.04774
GO:0008615	pyridoxine biosynthetic process	3	1	0.05	331	0.04774	1	0.04774
GO:0010555	response to mannitol	3	1	0.05	332	0.04774	1	0.04774
GO:0031077	post-embryonic camera-type eye developme...	3	1	0.05	333	0.04774	1	0.04774
GO:0031567	mitotic cell size control checkpoint	3	1	0.05	334	0.04774	1	0.04774
GO:0034382	chylomicron remnant clearance	3	1	0.05	335	0.04774	1	0.04774
GO:0034384	high-density lipoprotein particle cleara...	3	1	0.05	336	0.04774	1	0.04774
GO:0043987	histone H3-S10 phosphorylation	3	1	0.05	337	0.04774	1	0.04774
GO:0060770	negative regulation of epithelial cell p...	3	1	0.05	338	0.04774	1	0.04774
GO:0070868	heterochromatin organization involved in...	3	1	0.05	339	0.04774	1	0.04774
GO:0071409	cellular response to cycloheximide	3	1	0.05	340	0.04774	1	0.04774
GO:0060213	positive regulation of nuclear-transcrib...	22	2	0.36	354	0.04864	1	0.04864
GO:0015991	ATP hydrolysis coupled proton transport	51	3	0.82	356	0.04926	1	0.04926
GO:0042742	defense response to bacterium	206	7	3.33	358	0.05011	1	0.05011
GO:0033572	transferrin transport	52	3	0.84	360	0.05168	1	0.05168
GO:0043618	regulation of transcription from RNA pol...	52	3	0.84	361	0.05168	1	0.05168
GO:0042274	ribosomal small subunit biogenesis	66	4	1.07	219	0.02196	1	0.05363
GO:0030199	collagen fibril organization	24	2	0.39	375	0.05692	1	0.05692
GO:0006521	regulation of cellular amino acid metabo...	94	5	1.52	195	0.01813	1	0.05721
GO:0006334	nucleosome assembly	55	3	0.89	381	0.05926	1	0.05926
GO:0046716	muscle cell cellular homeostasis	25	2	0.4	384	0.06122	1	0.06122
GO:0008406	gonad development	447	15	7.23	101	0.00606	0.73518	0.06141
GO:0009446	putrescine biosynthetic process	4	1	0.06	390	0.06315	1	0.06315
GO:0010898	positive regulation of triglyceride cata...	4	1	0.06	391	0.06315	1	0.06315
GO:0031540	regulation of anthocyanin biosynthetic p...	4	1	0.06	392	0.06315	1	0.06315
GO:0032375	negative regulation of cholesterol trans...	4	1	0.06	393	0.06315	1	0.06315
GO:0060151	peroxisome localization	4	1	0.06	394	0.06315	1	0.06315
GO:2000211	regulation of glutamate metabolic proces...	4	1	0.06	395	0.06315	1	0.06315
GO:2000342	negative regulation of chemokine (C-X-C ...	4	1	0.06	396	0.06315	1	0.06315
GO:0044403	symbiosis, encompassing mutualism throug...	895	26	14.48	56	0.00256	0.55031	0.06373
GO:0008210	estrogen metabolic process	57	3	0.92	415	0.06459	1	0.06459
GO:0032479	regulation of type I interferon producti...	133	5	2.15	417	0.06471	1	0.06471
GO:0035872	nucleotide-binding domain, leucine rich ...	58	3	0.94	435	0.06734	1	0.06734
GO:0070935	3'-UTR-mediated mRNA stabilization	27	2	0.44	442	0.07016	1	0.07016
GO:0006415	translational termination	223	7	3.61	447	0.07041	1	0.07041
GO:0044843	cell cycle G1/S phase transition	349	13	5.64	77	0.00445	0.687363	0.07101
GO:0006879	cellular iron ion homeostasis	60	3	0.97	452	0.07298	1	0.07298
GO:0090382	phagosome maturation	61	3	0.99	462	0.07588	1	0.07588
GO:0071456	cellular response to hypoxia	140	5	2.26	465	0.07689	1	0.07689
GO:0006183	GTP biosynthetic process	5	1	0.08	468	0.07831	1	0.07831
GO:0007279	pole cell formation	5	1	0.08	469	0.07831	1	0.07831
GO:0007500	mesodermal cell fate determination	5	1	0.08	470	0.07831	1	0.07831
GO:0018094	protein polyglycylation	5	1	0.08	471	0.07831	1	0.07831
GO:0032074	negative regulation of nuclease activity	5	1	0.08	472	0.07831	1	0.07831
GO:0034115	negative regulation of heterotypic cell-...	5	1	0.08	473	0.07831	1	0.07831
GO:0034587	piRNA metabolic process	5	1	0.08	474	0.07831	1	0.07831
GO:0036060	slit diaphragm assembly	5	1	0.08	475	0.07831	1	0.07831
GO:0043249	erythrocyte maturation	5	1	0.08	476	0.07831	1	0.07831
GO:0044336	canonical Wnt signaling pathway involved...	5	1	0.08	477	0.07831	1	0.07831
GO:0045036	protein targeting to chloroplast	5	1	0.08	478	0.07831	1	0.07831
GO:0048133	male germ-line stem cell asymmetric divi...	5	1	0.08	479	0.07831	1	0.07831
GO:0051096	positive regulation of helicase activity	5	1	0.08	480	0.07831	1	0.07831
GO:0060509	Type I pneumocyte differentiation	5	1	0.08	481	0.07831	1	0.07831
GO:0080058	protein deglutathionylation	5	1	0.08	482	0.07831	1	0.07831
GO:0000278	mitotic cell cycle	1344	38	21.74	25	0.00041	0.188171	0.07925
GO:0046686	response to cadmium ion	231	7	3.74	504	0.08143	1	0.08143
GO:0070979	protein K11-linked ubiquitination	30	2	0.49	511	0.08429	1	0.08429
GO:0006614	SRP-dependent cotranslational protein ta...	235	7	3.8	519	0.0873	1	0.0873
GO:0008209	androgen metabolic process	65	3	1.05	520	0.08798	1	0.08798
GO:0031124	mRNA 3'-end processing	140	6	2.26	240	0.02617	1	0.08869
GO:0086066	atrial cardiac muscle cell to AV node ce...	59	3	0.95	440	0.07013	1	0.08876
GO:0000187	activation of MAPK activity	147	5	2.38	524	0.09022	1	0.09022
GO:0007344	pronuclear fusion	6	1	0.1	528	0.09322	1	0.09322
GO:0009700	indole phytoalexin biosynthetic process	6	1	0.1	529	0.09322	1	0.09322
GO:0009704	de-etiolation	6	1	0.1	530	0.09322	1	0.09322
GO:0015822	ornithine transport	6	1	0.1	531	0.09322	1	0.09322
GO:0031274	positive regulation of pseudopodium asse...	6	1	0.1	532	0.09322	1	0.09322
GO:0042483	negative regulation of odontogenesis	6	1	0.1	533	0.09322	1	0.09322
GO:0045415	negative regulation of interleukin-8 bio...	6	1	0.1	534	0.09322	1	0.09322
GO:0051006	positive regulation of lipoprotein lipas...	6	1	0.1	535	0.09322	1	0.09322
GO:0009733	response to auxin	67	3	1.08	546	0.09431	1	0.09431
GO:0009933	meristem structural organization	33	2	0.53	557	0.09919	1	0.09919
GO:0045494	photoreceptor cell maintenance	33	2	0.53	558	0.09919	1	0.09919
GO:0032436	positive regulation of proteasomal ubiqu...	69	3	1.12	566	0.10082	1	0.10082
GO:0006364	rRNA processing	167	6	2.7	369	0.05406	1	0.10337
GO:0033344	cholesterol efflux	34	2	0.55	570	0.10431	1	0.10431
GO:0051510	regulation of unidimensional cell growth	34	2	0.55	571	0.10431	1	0.10431
GO:0009792	embryo development ending in birth or eg...	1418	30	22.93	457	0.07466	1	0.10469
GO:0061061	muscle structure development	784	16	12.68	894	0.20068	1	0.10491
GO:0006002	fructose 6-phosphate metabolic process	7	1	0.11	580	0.10789	1	0.10789
GO:0006572	tyrosine catabolic process	7	1	0.11	581	0.10789	1	0.10789
GO:0007253	cytoplasmic sequestering of NF-kappaB	7	1	0.11	582	0.10789	1	0.10789
GO:0009585	red, far-red light phototransduction	7	1	0.11	583	0.10789	1	0.10789
GO:0014038	regulation of Schwann cell differentiati...	7	1	0.11	584	0.10789	1	0.10789
GO:0043589	skin morphogenesis	7	1	0.11	585	0.10789	1	0.10789
GO:0045723	positive regulation of fatty acid biosyn...	7	1	0.11	586	0.10789	1	0.10789
GO:0060697	positive regulation of phospholipid cata...	7	1	0.11	587	0.10789	1	0.10789
GO:0046031	ADP metabolic process	192	10	3.11	39	0.00113	0.352647	0.10953
GO:0051298	centrosome duplication	72	3	1.16	612	0.11092	1	0.11092
GO:0006144	purine nucleobase metabolic process	158	5	2.56	617	0.11342	1	0.11342
GO:0048745	smooth muscle tissue development	36	2	0.58	623	0.11476	1	0.11476
GO:0009186	deoxyribonucleoside diphosphate metaboli...	14	2	0.23	214	0.02084	1	0.12181
GO:0000103	sulfate assimilation	8	1	0.13	634	0.12233	1	0.12233
GO:0002213	defense response to insect	8	1	0.13	635	0.12233	1	0.12233
GO:0003093	regulation of glomerular filtration	8	1	0.13	636	0.12233	1	0.12233
GO:0006450	regulation of translational fidelity	8	1	0.13	637	0.12233	1	0.12233
GO:0006649	phospholipid transfer to membrane	8	1	0.13	638	0.12233	1	0.12233
GO:0009294	DNA mediated transformation	8	1	0.13	639	0.12233	1	0.12233
GO:0018230	peptidyl-L-cysteine S-palmitoylation	8	1	0.13	640	0.12233	1	0.12233
GO:0032489	regulation of Cdc42 protein signal trans...	8	1	0.13	641	0.12233	1	0.12233
GO:0034629	cellular protein complex localization	8	1	0.13	642	0.12233	1	0.12233
GO:0038027	apolipoprotein A-I-mediated signaling pa...	8	1	0.13	643	0.12233	1	0.12233
GO:0042866	pyruvate biosynthetic process	8	1	0.13	644	0.12233	1	0.12233
GO:0044337	canonical Wnt signaling pathway involved...	8	1	0.13	645	0.12233	1	0.12233
GO:0071477	cellular hypotonic salinity response	8	1	0.13	646	0.12233	1	0.12233
GO:1900025	negative regulation of substrate adhesio...	8	1	0.13	647	0.12233	1	0.12233
GO:1900028	negative regulation of ruffle assembly	8	1	0.13	648	0.12233	1	0.12233
GO:2000393	negative regulation of lamellipodium mor...	8	1	0.13	649	0.12233	1	0.12233
GO:0006625	protein targeting to peroxisome	38	2	0.61	668	0.12546	1	0.12546
GO:0034138	toll-like receptor 3 signaling pathway	77	3	1.25	681	0.12857	1	0.12857
GO:0006972	hyperosmotic response	79	3	1.28	689	0.13589	1	0.13589
GO:0001757	somite specification	9	1	0.15	692	0.13653	1	0.13653
GO:0007307	eggshell chorion gene amplification	9	1	0.15	693	0.13653	1	0.13653
GO:0030388	fructose 1,6-bisphosphate metabolic proc...	9	1	0.15	694	0.13653	1	0.13653
GO:0034380	high-density lipoprotein particle assemb...	9	1	0.15	695	0.13653	1	0.13653
GO:0035414	negative regulation of catenin import in...	9	1	0.15	696	0.13653	1	0.13653
GO:0043570	maintenance of DNA repeat elements	9	1	0.15	697	0.13653	1	0.13653
GO:0051988	regulation of attachment of spindle micr...	9	1	0.15	698	0.13653	1	0.13653
GO:0007286	spermatid development	133	5	2.15	418	0.06471	1	0.13992
GO:0000184	nuclear-transcribed mRNA catabolic proce...	269	7	4.35	727	0.14642	1	0.14642
GO:0086002	cardiac muscle cell action potential inv...	82	3	1.33	728	0.14713	1	0.14713
GO:0051279	regulation of release of sequestered cal...	126	4	2.04	730	0.14739	1	0.14739
GO:0019674	NAD metabolic process	42	2	0.68	731	0.14752	1	0.14752
GO:0019827	stem cell population maintenance	176	6	2.85	431	0.06626	1	0.14954
GO:0009742	brassinosteroid mediated signaling pathw...	10	1	0.16	736	0.15051	1	0.15051
GO:0009805	coumarin biosynthetic process	10	1	0.16	737	0.15051	1	0.15051
GO:0009811	stilbene biosynthetic process	10	1	0.16	738	0.15051	1	0.15051
GO:0014067	negative regulation of phosphatidylinosi...	10	1	0.16	739	0.15051	1	0.15051
GO:0030321	transepithelial chloride transport	10	1	0.16	740	0.15051	1	0.15051
GO:0031554	regulation of DNA-templated transcriptio...	10	1	0.16	741	0.15051	1	0.15051
GO:0044314	protein K27-linked ubiquitination	10	1	0.16	742	0.15051	1	0.15051
GO:0090086	negative regulation of protein deubiquit...	10	1	0.16	743	0.15051	1	0.15051
GO:0010882	regulation of cardiac muscle contraction...	83	3	1.34	759	0.15095	1	0.15095
GO:0032088	negative regulation of NF-kappaB transcr...	43	2	0.7	762	0.15316	1	0.15316
GO:0048008	platelet-derived growth factor receptor ...	43	2	0.7	763	0.15316	1	0.15316
GO:0060021	palate development	85	3	1.37	772	0.15867	1	0.15867
GO:0016925	protein sumoylation	44	2	0.71	773	0.15883	1	0.15883
GO:0030819	positive regulation of cAMP biosynthetic...	44	2	0.71	774	0.15883	1	0.15883
GO:0048477	oogenesis	373	10	6.03	503	0.08133	1	0.16245
GO:0031573	intra-S DNA damage checkpoint	11	1	0.18	781	0.16426	1	0.16426
GO:0035092	sperm chromatin condensation	11	1	0.18	782	0.16426	1	0.16426
GO:0045023	G0 to G1 transition	11	1	0.18	783	0.16426	1	0.16426
GO:0050957	equilibrioception	11	1	0.18	784	0.16426	1	0.16426
GO:0051923	sulfation	11	1	0.18	785	0.16426	1	0.16426
GO:0055098	response to low-density lipoprotein part...	11	1	0.18	786	0.16426	1	0.16426
GO:0016071	mRNA metabolic process	994	31	16.08	20	0.00029	0.177669	0.1656
GO:0040002	collagen and cuticulin-based cuticle dev...	47	2	0.76	811	0.17608	1	0.17608
GO:0009263	deoxyribonucleotide biosynthetic process	15	2	0.24	226	0.0238	1	0.17701
GO:0000085	mitotic G2 phase	12	1	0.19	819	0.17779	1	0.17779
GO:0010091	trichome branching	12	1	0.19	820	0.17779	1	0.17779
GO:0010887	negative regulation of cholesterol stora...	12	1	0.19	821	0.17779	1	0.17779
GO:0019760	glucosinolate metabolic process	12	1	0.19	822	0.17779	1	0.17779
GO:0032383	regulation of intracellular cholesterol ...	12	1	0.19	823	0.17779	1	0.17779
GO:0035682	toll-like receptor 21 signaling pathway	12	1	0.19	824	0.17779	1	0.17779
GO:0036170	filamentous growth of a population of un...	12	1	0.19	825	0.17779	1	0.17779
GO:0050702	interleukin-1 beta secretion	12	1	0.19	826	0.17779	1	0.17779
GO:0051211	anisotropic cell growth	12	1	0.19	827	0.17779	1	0.17779
GO:0060155	platelet dense granule organization	12	1	0.19	828	0.17779	1	0.17779
GO:0060547	negative regulation of necrotic cell dea...	12	1	0.19	829	0.17779	1	0.17779
GO:0090129	positive regulation of synapse maturatio...	12	1	0.19	830	0.17779	1	0.17779
GO:0034284	response to monosaccharide	217	5	3.51	1095	0.27475	1	0.17905
GO:0009651	response to salt stress	194	6	3.14	548	0.09512	1	0.18123
GO:0006493	protein O-linked glycosylation	49	2	0.79	860	0.18773	1	0.18773
GO:0010650	positive regulation of cell communicatio...	13	1	0.21	868	0.1911	1	0.1911
GO:0015917	aminophospholipid transport	13	1	0.21	869	0.1911	1	0.1911
GO:0034501	protein localization to kinetochore	13	1	0.21	870	0.1911	1	0.1911
GO:0035518	histone H2A monoubiquitination	13	1	0.21	871	0.1911	1	0.1911
GO:0035519	protein K29-linked ubiquitination	13	1	0.21	872	0.1911	1	0.1911
GO:0044416	induction by symbiont of host defense re...	13	1	0.21	873	0.1911	1	0.1911
GO:0007049	cell cycle	2112	53	34.16	30	0.00049	0.200132	0.19352
GO:0006414	translational elongation	251	7	4.06	615	0.11311	1	0.19838
GO:0006301	postreplication repair	51	2	0.82	890	0.19949	1	0.19949
GO:0042157	lipoprotein metabolic process	121	4	1.96	687	0.13277	1	0.20404
GO:0009785	blue light signaling pathway	14	1	0.23	898	0.20419	1	0.20419
GO:0010452	histone H3-K36 methylation	14	1	0.23	899	0.20419	1	0.20419
GO:0010745	negative regulation of macrophage derive...	14	1	0.23	900	0.20419	1	0.20419
GO:0034154	toll-like receptor 7 signaling pathway	14	1	0.23	901	0.20419	1	0.20419
GO:0043922	negative regulation by host of viral tra...	14	1	0.23	902	0.20419	1	0.20419
GO:0045618	positive regulation of keratinocyte diff...	14	1	0.23	903	0.20419	1	0.20419
GO:0051290	protein heterotetramerization	14	1	0.23	904	0.20419	1	0.20419
GO:0070934	CRD-mediated mRNA stabilization	14	1	0.23	905	0.20419	1	0.20419
GO:0034142	toll-like receptor 4 signaling pathway	99	3	1.6	925	0.21566	1	0.21566
GO:0002548	monocyte chemotaxis	15	1	0.24	927	0.21708	1	0.21708
GO:0010118	stomatal movement	15	1	0.24	928	0.21708	1	0.21708
GO:0032731	positive regulation of interleukin-1 bet...	15	1	0.24	929	0.21708	1	0.21708
GO:0035681	toll-like receptor 15 signaling pathway	15	1	0.24	930	0.21708	1	0.21708
GO:0048443	stamen development	15	1	0.24	931	0.21708	1	0.21708
GO:0071732	cellular response to nitric oxide	15	1	0.24	932	0.21708	1	0.21708
GO:0085020	protein K6-linked ubiquitination	15	1	0.24	933	0.21708	1	0.21708
GO:1900827	positive regulation of membrane depolari...	15	1	0.24	934	0.21708	1	0.21708
GO:0005985	sucrose metabolic process	54	2	0.87	949	0.21728	1	0.21728
GO:0006098	pentose-phosphate shunt	54	2	0.87	950	0.21728	1	0.21728
GO:0050832	defense response to fungus	54	2	0.87	951	0.21728	1	0.21728
GO:0031098	stress-activated protein kinase signalin...	295	5	4.77	1657	0.52131	1	0.21823
GO:0006413	translational initiation	327	8	5.29	778	0.16088	1	0.22709
GO:0050953	sensory perception of light stimulus	102	3	1.65	963	0.2284	1	0.2284
GO:0000394	RNA splicing, via endonucleolytic cleava...	16	1	0.26	967	0.22976	1	0.22976
GO:0006089	lactate metabolic process	16	1	0.26	968	0.22976	1	0.22976
GO:0007250	activation of NF-kappaB-inducing kinase ...	16	1	0.26	969	0.22976	1	0.22976
GO:0009809	lignin biosynthetic process	16	1	0.26	970	0.22976	1	0.22976
GO:0043518	negative regulation of DNA damage respon...	16	1	0.26	971	0.22976	1	0.22976
GO:0045071	negative regulation of viral genome repl...	16	1	0.26	972	0.22976	1	0.22976
GO:0048208	COPII vesicle coating	16	1	0.26	973	0.22976	1	0.22976
GO:0060334	regulation of interferon-gamma-mediated ...	16	1	0.26	974	0.22976	1	0.22976
GO:0086019	cell-cell signaling involved in cardiac ...	94	3	1.52	880	0.19478	1	0.23452
GO:0060401	cytosolic calcium ion transport	155	5	2.51	576	0.10683	1	0.24034
GO:0055091	phospholipid homeostasis	17	1	0.27	1009	0.24223	1	0.24223
GO:1901660	calcium ion export	17	1	0.27	1010	0.24223	1	0.24223
GO:0008286	insulin receptor signaling pathway	230	6	3.72	802	0.16949	1	0.24513
GO:0086070	SA node cell to atrial cardiac muscle ce...	81	3	1.31	722	0.14335	1	0.24606
GO:0009853	photorespiration	59	2	0.95	1026	0.24721	1	0.24721
GO:0034166	toll-like receptor 10 signaling pathway	59	2	0.95	1027	0.24721	1	0.24721
GO:0046331	lateral inhibition	59	2	0.95	1028	0.24721	1	0.24721
GO:0045132	meiotic chromosome segregation	69	4	1.12	237	0.02538	1	0.24987
GO:0038123	toll-like receptor TLR1:TLR2 signaling p...	60	2	0.97	1034	0.25321	1	0.25321
GO:0038124	toll-like receptor TLR6:TLR2 signaling p...	60	2	0.97	1035	0.25321	1	0.25321
GO:0002762	negative regulation of myeloid leukocyte...	18	1	0.29	1040	0.2545	1	0.2545
GO:0032495	response to muramyl dipeptide	18	1	0.29	1041	0.2545	1	0.2545
GO:0033147	negative regulation of intracellular est...	18	1	0.29	1042	0.2545	1	0.2545
GO:0042149	cellular response to glucose starvation	18	1	0.29	1043	0.2545	1	0.2545
GO:0048261	negative regulation of receptor-mediated...	18	1	0.29	1044	0.2545	1	0.2545
GO:0070328	triglyceride homeostasis	18	1	0.29	1045	0.2545	1	0.2545
GO:0000209	protein polyubiquitination	247	7	3.99	575	0.10632	1	0.25765
GO:0005982	starch metabolic process	61	2	0.99	1054	0.25923	1	0.25923
GO:0006873	cellular ion homeostasis	485	12	7.84	547	0.09496	1	0.26233
GO:0006206	pyrimidine nucleobase metabolic process	110	3	1.78	1063	0.263	1	0.263
GO:0045727	positive regulation of translation	112	4	1.81	604	0.10809	1	0.26499
GO:0034146	toll-like receptor 5 signaling pathway	62	2	1	1067	0.26524	1	0.26524
GO:0009812	flavonoid metabolic process	27	2	0.44	443	0.07016	1	0.26558
GO:0032494	response to peptidoglycan	19	1	0.31	1069	0.26658	1	0.26658
GO:0046689	response to mercury ion	19	1	0.31	1070	0.26658	1	0.26658
GO:0086046	membrane depolarization during SA node c...	19	1	0.31	1071	0.26658	1	0.26658
GO:0090051	negative regulation of cell migration in...	19	1	0.31	1072	0.26658	1	0.26658
GO:0033559	unsaturated fatty acid metabolic process	152	4	2.46	993	0.23187	1	0.27089
GO:0005978	glycogen biosynthetic process	63	2	1.02	1087	0.27125	1	0.27125
GO:0034162	toll-like receptor 9 signaling pathway	63	2	1.02	1088	0.27125	1	0.27125
GO:0007266	Rho protein signal transduction	88	4	1.42	372	0.05424	1	0.27416
GO:0006898	receptor-mediated endocytosis	399	9	6.45	888	0.19835	1	0.27482
GO:0034134	toll-like receptor 2 signaling pathway	64	2	1.04	1097	0.27726	1	0.27726
GO:0071356	cellular response to tumor necrosis fact...	64	2	1.04	1098	0.27726	1	0.27726
GO:0071230	cellular response to amino acid stimulus	20	1	0.32	1100	0.27846	1	0.27846
GO:0072112	glomerular visceral epithelial cell diff...	20	1	0.32	1101	0.27846	1	0.27846
GO:0044839	cell cycle G2/M phase transition	242	5	3.91	1283	0.35401	1	0.28217
GO:0006260	DNA replication	354	12	5.73	143	0.01256	1	0.28524
GO:0009142	nucleoside triphosphate biosynthetic pro...	98	4	1.58	454	0.07442	1	0.28798
GO:0009737	response to abscisic acid	116	3	1.88	1123	0.28937	1	0.28937
GO:0000462	maturation of SSU-rRNA from tricistronic...	21	1	0.34	1127	0.29015	1	0.29015
GO:0006474	N-terminal protein amino acid acetylatio...	21	1	0.34	1128	0.29015	1	0.29015
GO:0006884	cell volume homeostasis	21	1	0.34	1129	0.29015	1	0.29015
GO:0008054	negative regulation of cyclin-dependent ...	21	1	0.34	1130	0.29015	1	0.29015
GO:0031116	positive regulation of microtubule polym...	21	1	0.34	1131	0.29015	1	0.29015
GO:0036180	filamentous growth of a population of un...	21	1	0.34	1132	0.29015	1	0.29015
GO:0048642	negative regulation of skeletal muscle t...	21	1	0.34	1133	0.29015	1	0.29015
GO:0051154	negative regulation of striated muscle c...	21	1	0.34	1134	0.29015	1	0.29015
GO:0051645	Golgi localization	21	1	0.34	1135	0.29015	1	0.29015
GO:1990090	cellular response to nerve growth factor...	21	1	0.34	1136	0.29015	1	0.29015
GO:0030512	negative regulation of transforming grow...	67	2	1.08	1145	0.29528	1	0.29528
GO:0052200	response to host defenses	37	2	0.6	628	0.12008	1	0.30069
GO:0006754	ATP biosynthetic process	68	2	1.1	1151	0.30127	1	0.30127
GO:0042632	cholesterol homeostasis	68	2	1.1	1152	0.30127	1	0.30127
GO:0016445	somatic diversification of immunoglobuli...	22	1	0.36	1159	0.30165	1	0.30165
GO:0031122	cytoplasmic microtubule organization	22	1	0.36	1160	0.30165	1	0.30165
GO:0031146	SCF-dependent proteasomal ubiquitin-depe...	22	1	0.36	1161	0.30165	1	0.30165
GO:0035166	post-embryonic hemopoiesis	22	1	0.36	1162	0.30165	1	0.30165
GO:0046497	nicotinate nucleotide metabolic process	22	1	0.36	1163	0.30165	1	0.30165
GO:0055064	chloride ion homeostasis	22	1	0.36	1164	0.30165	1	0.30165
GO:0090084	negative regulation of inclusion body as...	22	1	0.36	1165	0.30165	1	0.30165
GO:0006119	oxidative phosphorylation	119	3	1.92	1177	0.30264	1	0.30264
GO:0007603	phototransduction, visible light	69	2	1.12	1181	0.30725	1	0.30725
GO:0002705	positive regulation of leukocyte mediate...	23	1	0.37	1184	0.31296	1	0.31296
GO:0007220	Notch receptor processing	23	1	0.37	1185	0.31296	1	0.31296
GO:0033120	positive regulation of RNA splicing	23	1	0.37	1186	0.31296	1	0.31296
GO:0033962	cytoplasmic mRNA processing body assembl...	23	1	0.37	1187	0.31296	1	0.31296
GO:2000114	regulation of establishment of cell pola...	23	1	0.37	1188	0.31296	1	0.31296
GO:0001523	retinoid metabolic process	70	2	1.13	1201	0.31323	1	0.31323
GO:0006566	threonine metabolic process	71	2	1.15	1208	0.31919	1	0.31919
GO:0035413	positive regulation of catenin import in...	24	1	0.39	1217	0.32409	1	0.32409
GO:0039020	pronephric nephron tubule development	24	1	0.39	1218	0.32409	1	0.32409
GO:0045070	positive regulation of viral genome repl...	24	1	0.39	1219	0.32409	1	0.32409
GO:0045838	positive regulation of membrane potentia...	24	1	0.39	1220	0.32409	1	0.32409
GO:0090314	positive regulation of protein targeting...	24	1	0.39	1221	0.32409	1	0.32409
GO:0051170	nuclear import	301	6	4.87	1306	0.3604	1	0.3245
GO:0006338	chromatin remodeling	124	3	2.01	1228	0.3248	1	0.3248
GO:0048813	dendrite morphogenesis	206	5	3.33	1008	0.24113	1	0.33062
GO:0006471	protein ADP-ribosylation	73	2	1.18	1233	0.33108	1	0.33108
GO:0040027	negative regulation of vulval developmen...	73	2	1.18	1234	0.33108	1	0.33108
GO:0040009	regulation of growth rate	324	10	5.24	306	0.03795	1	0.33392
GO:0010388	cullin deneddylation	25	1	0.4	1240	0.33505	1	0.33505
GO:0015695	organic cation transport	25	1	0.4	1241	0.33505	1	0.33505
GO:0031581	hemidesmosome assembly	25	1	0.4	1242	0.33505	1	0.33505
GO:0042403	thyroid hormone metabolic process	25	1	0.4	1243	0.33505	1	0.33505
GO:0045199	maintenance of epithelial cell apical/ba...	25	1	0.4	1244	0.33505	1	0.33505
GO:0045746	negative regulation of Notch signaling p...	25	1	0.4	1245	0.33505	1	0.33505
GO:0051646	mitochondrion localization	25	1	0.4	1246	0.33505	1	0.33505
GO:0055075	potassium ion homeostasis	25	1	0.4	1247	0.33505	1	0.33505
GO:0072660	maintenance of protein location in plasm...	25	1	0.4	1248	0.33505	1	0.33505
GO:0002755	MyD88-dependent toll-like receptor signa...	75	2	1.21	1260	0.34291	1	0.34291
GO:0001937	negative regulation of endothelial cell ...	26	1	0.42	1263	0.34582	1	0.34582
GO:0006298	mismatch repair	26	1	0.42	1264	0.34582	1	0.34582
GO:0030048	actin filament-based movement	199	5	3.22	956	0.22037	1	0.34651
GO:0006690	icosanoid metabolic process	116	3	1.88	1124	0.28937	1	0.34801
GO:0001570	vasculogenesis	76	2	1.23	1275	0.3488	1	0.3488
GO:0097308	cellular response to farnesol	27	1	0.44	1289	0.35643	1	0.35643
GO:1903047	mitotic cell cycle process	1061	32	17.16	27	0.00042	0.188171	0.35652
GO:0031398	positive regulation of protein ubiquitin...	205	9	3.32	102	0.00614	0.737583	0.36045
GO:0006833	water transport	78	2	1.26	1308	0.36052	1	0.36052
GO:0044238	primary metabolic process	8224	142	133.01	556	0.09884	1	0.36386
GO:0001867	complement activation, lectin pathway	28	1	0.45	1316	0.36686	1	0.36686
GO:0009753	response to jasmonic acid	28	1	0.45	1317	0.36686	1	0.36686
GO:0021952	central nervous system projection neuron...	28	1	0.45	1318	0.36686	1	0.36686
GO:0045454	cell redox homeostasis	28	1	0.45	1319	0.36686	1	0.36686
GO:0048662	negative regulation of smooth muscle cel...	28	1	0.45	1320	0.36686	1	0.36686
GO:0051567	histone H3-K9 methylation	28	1	0.45	1321	0.36686	1	0.36686
GO:0070509	calcium ion import	28	1	0.45	1322	0.36686	1	0.36686
GO:0046034	ATP metabolic process	334	12	5.4	112	0.00816	0.883281	0.36938
GO:0044033	multi-organism metabolic process	310	9	5.01	421	0.06492	1	0.37008
GO:0009735	response to cytokinin	29	1	0.47	1336	0.37712	1	0.37712
GO:0045737	positive regulation of cyclin-dependent ...	29	1	0.47	1337	0.37712	1	0.37712
GO:0048538	thymus development	29	1	0.47	1338	0.37712	1	0.37712
GO:2000651	positive regulation of sodium ion transm...	29	1	0.47	1339	0.37712	1	0.37712
GO:0051100	negative regulation of binding	81	2	1.31	1350	0.37797	1	0.37797
GO:0031572	G2 DNA damage checkpoint	82	2	1.33	1362	0.38374	1	0.38374
GO:0048255	mRNA stabilization	61	3	0.99	463	0.07588	1	0.38494
GO:0001822	kidney development	305	6	4.93	1332	0.37197	1	0.38691
GO:0002706	regulation of lymphocyte mediated immuni...	30	1	0.49	1365	0.38722	1	0.38722
GO:0009206	purine ribonucleoside triphosphate biosy...	73	3	1.18	618	0.11437	1	0.39511
GO:0007026	negative regulation of microtubule depol...	31	1	0.5	1377	0.39715	1	0.39715
GO:0048528	post-embryonic root development	31	1	0.5	1378	0.39715	1	0.39715
GO:0071353	cellular response to interleukin-4	31	1	0.5	1379	0.39715	1	0.39715
GO:0016051	carbohydrate biosynthetic process	388	12	6.28	233	0.02394	1	0.40476
GO:0030858	positive regulation of epithelial cell d...	42	2	0.68	732	0.14752	1	0.40562
GO:0006544	glycine metabolic process	86	2	1.39	1397	0.40658	1	0.40658
GO:0051602	response to electrical stimulus	32	1	0.52	1398	0.40693	1	0.40693
GO:0009642	response to light intensity	35	2	0.57	606	0.1095	1	0.41501
GO:0046785	microtubule polymerization	52	2	0.84	914	0.2054	1	0.41545
GO:0006342	chromatin silencing	91	3	1.47	855	0.18252	1	0.4155
GO:0006103	2-oxoglutarate metabolic process	33	1	0.53	1411	0.41654	1	0.41654
GO:0010226	response to lithium ion	33	1	0.53	1412	0.41654	1	0.41654
GO:0019228	neuronal action potential	33	1	0.53	1413	0.41654	1	0.41654
GO:0043928	exonucleolytic nuclear-transcribed mRNA ...	33	1	0.53	1414	0.41654	1	0.41654
GO:0048730	epidermis morphogenesis	33	1	0.53	1415	0.41654	1	0.41654
GO:0090075	relaxation of muscle	33	1	0.53	1416	0.41654	1	0.41654
GO:0040011	locomotion	1918	33	31.02	1349	0.3778	1	0.41896
GO:0006281	DNA repair	485	10	7.84	1061	0.26017	1	0.42378
GO:0006499	N-terminal protein myristoylation	34	1	0.55	1434	0.42601	1	0.42601
GO:0032715	negative regulation of interleukin-6 pro...	34	1	0.55	1435	0.42601	1	0.42601
GO:0045773	positive regulation of axon extension	34	1	0.55	1436	0.42601	1	0.42601
GO:0070373	negative regulation of ERK1 and ERK2 cas...	34	1	0.55	1437	0.42601	1	0.42601
GO:0048827	phyllome development	113	6	1.83	128	0.01004	0.954594	0.42917
GO:0014866	skeletal myofibril assembly	35	1	0.57	1455	0.43532	1	0.43532
GO:0032655	regulation of interleukin-12 production	35	1	0.57	1456	0.43532	1	0.43532
GO:0042273	ribosomal large subunit biogenesis	35	1	0.57	1457	0.43532	1	0.43532
GO:0071398	cellular response to fatty acid	35	1	0.57	1458	0.43532	1	0.43532
GO:0000956	nuclear-transcribed mRNA catabolic proce...	402	10	6.5	625	0.11744	1	0.43739
GO:0006013	mannose metabolic process	36	1	0.58	1472	0.44447	1	0.44447
GO:0009595	detection of biotic stimulus	36	1	0.58	1473	0.44447	1	0.44447
GO:0031034	myosin filament assembly	36	1	0.58	1474	0.44447	1	0.44447
GO:0046622	positive regulation of organ growth	36	1	0.58	1475	0.44447	1	0.44447
GO:0044236	multicellular organismal metabolic proce...	93	2	1.5	1482	0.44555	1	0.44555
GO:0071103	DNA conformation change	199	11	3.22	23	0.00039	0.188171	0.44961
GO:0019433	triglyceride catabolic process	41	2	0.66	718	0.14193	1	0.45193
GO:0071704	organic substance metabolic process	8555	145	138.36	807	0.17194	1	0.45217
GO:0002920	regulation of humoral immune response	37	1	0.6	1493	0.45349	1	0.45349
GO:0006000	fructose metabolic process	37	1	0.6	1494	0.45349	1	0.45349
GO:0047496	vesicle transport along microtubule	37	1	0.6	1495	0.45349	1	0.45349
GO:0060416	response to growth hormone	37	1	0.6	1496	0.45349	1	0.45349
GO:0003279	cardiac septum development	95	2	1.54	1505	0.45642	1	0.45642
GO:0048364	root development	134	3	2.17	1329	0.36907	1	0.46081
GO:0002822	regulation of adaptive immune response b...	38	1	0.61	1517	0.46235	1	0.46235
GO:0007018	microtubule-based movement	200	4	3.23	1396	0.40601	1	0.46718
GO:1903052	positive regulation of proteolysis invol...	195	10	3.15	42	0.00127	0.361891	0.46827
GO:0070972	protein localization to endoplasmic reti...	291	8	4.71	565	0.10033	1	0.47008
GO:0006783	heme biosynthetic process	39	1	0.63	1532	0.47107	1	0.47107
GO:0042491	auditory receptor cell differentiation	39	1	0.63	1533	0.47107	1	0.47107
GO:0048645	organ formation	98	2	1.58	1543	0.4725	1	0.4725
GO:0044782	cilium organization	159	3	2.57	1551	0.4765	1	0.4765
GO:0010498	proteasomal protein catabolic process	480	15	7.76	137	0.01127	1	0.47771
GO:0006821	chloride transport	47	2	0.76	812	0.17608	1	0.47813
GO:0030183	B cell differentiation	40	1	0.65	1557	0.47965	1	0.47965
GO:0045670	regulation of osteoclast differentiation	40	1	0.65	1558	0.47965	1	0.47965
GO:0051898	negative regulation of protein kinase B ...	40	1	0.65	1559	0.47965	1	0.47965
GO:0060307	regulation of ventricular cardiac muscle...	40	1	0.65	1560	0.47965	1	0.47965
GO:0030968	endoplasmic reticulum unfolded protein r...	160	3	2.59	1568	0.48064	1	0.48064
GO:0003197	endocardial cushion development	41	1	0.66	1570	0.4881	1	0.4881
GO:0015976	carbon utilization	41	1	0.66	1571	0.4881	1	0.4881
GO:0030514	negative regulation of BMP signaling pat...	41	1	0.66	1572	0.4881	1	0.4881
GO:0033574	response to testosterone	41	1	0.66	1573	0.4881	1	0.4881
GO:0051353	positive regulation of oxidoreductase ac...	41	1	0.66	1574	0.4881	1	0.4881
GO:0007030	Golgi organization	101	2	1.63	1587	0.48829	1	0.48829
GO:0007059	chromosome segregation	260	8	4.21	383	0.0607	1	0.4893
GO:0009814	defense response, incompatible interacti...	48	2	0.78	854	0.18189	1	0.49483
GO:0006323	DNA packaging	148	8	2.39	59	0.00278	0.577345	0.49512
GO:0007050	cell cycle arrest	298	9	4.82	365	0.05322	1	0.49592
GO:0030317	sperm motility	42	1	0.68	1605	0.4964	1	0.4964
GO:0048705	skeletal system morphogenesis	164	3	2.65	1614	0.49703	1	0.49703
GO:0048515	spermatid differentiation	137	5	2.22	449	0.07153	1	0.50018
GO:0007052	mitotic spindle organization	201	6	3.25	603	0.10792	1	0.50022
GO:0090090	negative regulation of canonical Wnt sig...	104	2	1.68	1623	0.50378	1	0.50378
GO:0014074	response to purine-containing compound	147	7	2.38	126	0.00991	0.954594	0.50485
GO:0005976	polysaccharide metabolic process	210	3	3.4	1975	0.66407	1	0.50583
GO:0046129	purine ribonucleoside biosynthetic proce...	96	4	1.55	438	0.07011	1	0.50878
GO:0019319	hexose biosynthetic process	238	9	3.85	175	0.01538	1	0.51165
GO:0014808	release of sequestered calcium ion into ...	85	2	1.37	1389	0.40091	1	0.51202
GO:0035914	skeletal muscle cell differentiation	44	1	0.71	1636	0.51262	1	0.51262
GO:0010259	multicellular organismal aging	293	11	4.74	111	0.00816	0.883281	0.51725
GO:0010522	regulation of calcium ion transport into...	132	4	2.13	798	0.16572	1	0.51767
GO:0009746	response to hexose	210	5	3.4	1036	0.25323	1	0.51813
GO:0009168	purine ribonucleoside monophosphate bios...	93	3	1.5	866	0.19067	1	0.51834
GO:0006536	glutamate metabolic process	49	2	0.79	861	0.18773	1	0.51886
GO:0060761	negative regulation of response to cytok...	45	1	0.73	1650	0.52053	1	0.52053
GO:0071347	cellular response to interleukin-1	45	1	0.73	1651	0.52053	1	0.52053
GO:0044772	mitotic cell cycle phase transition	600	17	9.7	192	0.01761	1	0.52255
GO:0009640	photomorphogenesis	52	2	0.84	915	0.2054	1	0.5267
GO:0051899	membrane depolarization	69	2	1.12	1182	0.30725	1	0.52719
GO:0009743	response to carbohydrate	288	7	4.66	859	0.18604	1	0.52802
GO:0001818	negative regulation of cytokine producti...	164	5	2.65	678	0.12716	1	0.52805
GO:0016072	rRNA metabolic process	170	6	2.75	376	0.05796	1	0.53048
GO:0001510	RNA methylation	110	2	1.78	1679	0.53385	1	0.53385
GO:0040015	negative regulation of multicellular org...	47	1	0.76	1684	0.53597	1	0.53597
GO:0042475	odontogenesis of dentin-containing tooth	47	1	0.76	1685	0.53597	1	0.53597
GO:0043171	peptide catabolic process	47	1	0.76	1686	0.53597	1	0.53597
GO:0060271	cilium morphogenesis	174	3	2.81	1696	0.53685	1	0.53685
GO:0000245	spliceosomal complex assembly	95	5	1.54	200	0.01889	1	0.5376
GO:0006635	fatty acid beta-oxidation	111	2	1.8	1697	0.53874	1	0.53874
GO:0019438	aromatic compound biosynthetic process	3047	58	49.28	521	0.08857	1	0.54015
GO:0045814	negative regulation of gene expression, ...	94	3	1.52	881	0.19478	1	0.54122
GO:0007219	Notch signaling pathway	199	4	3.22	1393	0.40235	1	0.54246
GO:0002700	regulation of production of molecular me...	48	1	0.78	1700	0.5435	1	0.5435
GO:0007229	integrin-mediated signaling pathway	48	1	0.78	1701	0.5435	1	0.5435
GO:0018130	heterocycle biosynthetic process	3042	57	49.2	622	0.11449	1	0.54469
GO:0009205	purine ribonucleoside triphosphate metab...	358	13	5.79	92	0.0055	0.730229	0.54494
GO:0019083	viral transcription	296	8	4.79	579	0.10783	1	0.54534
GO:0006950	response to stress	3995	70	64.61	961	0.22698	1	0.54698
GO:0009268	response to pH	49	1	0.79	1725	0.55091	1	0.55091
GO:0014075	response to amine	49	1	0.79	1726	0.55091	1	0.55091
GO:0042752	regulation of circadian rhythm	49	1	0.79	1727	0.55091	1	0.55091
GO:0034101	erythrocyte homeostasis	129	3	2.09	1270	0.34697	1	0.55583
GO:0010228	vegetative to reproductive phase transit...	56	2	0.91	964	0.22922	1	0.55656
GO:0043627	response to estrogen	180	3	2.91	1750	0.55987	1	0.55987
GO:0002224	toll-like receptor signaling pathway	260	7	4.21	682	0.12922	1	0.56447
GO:0031018	endocrine pancreas development	51	1	0.82	1755	0.56538	1	0.56538
GO:0060968	regulation of gene silencing	51	1	0.82	1756	0.56538	1	0.56538
GO:0070301	cellular response to hydrogen peroxide	51	1	0.82	1757	0.56538	1	0.56538
GO:0042254	ribosome biogenesis	420	10	6.79	723	0.14373	1	0.56548
GO:0032259	methylation	356	6	5.76	1647	0.51751	1	0.56677
GO:0009069	serine family amino acid metabolic proce...	535	12	8.65	770	0.15825	1	0.56694
GO:0044419	interspecies interaction between organis...	895	26	14.48	57	0.00256	0.55031	0.57631
GO:0030163	protein catabolic process	851	20	13.76	380	0.05882	1	0.57659
GO:0015994	chlorophyll metabolic process	53	1	0.86	1778	0.57938	1	0.57938
GO:0042417	dopamine metabolic process	53	1	0.86	1779	0.57938	1	0.57938
GO:0046483	heterocycle metabolic process	4886	87	79.02	712	0.13797	1	0.58073
GO:0007017	microtubule-based process	756	16	12.23	779	0.16395	1	0.58121
GO:0009954	proximal/distal pattern formation	54	1	0.87	1788	0.58622	1	0.58622
GO:0007292	female gamete generation	414	10	6.7	688	0.13465	1	0.58973
GO:0017148	negative regulation of translation	122	2	1.97	1799	0.59017	1	0.59017
GO:0003179	heart valve morphogenesis	55	1	0.89	1803	0.59294	1	0.59294
GO:0007040	lysosome organization	55	1	0.89	1804	0.59294	1	0.59294
GO:0012501	programmed cell death	2151	35	34.79	1642	0.51376	1	0.59386
GO:0035335	peptidyl-tyrosine dephosphorylation	56	1	0.91	1818	0.59955	1	0.59955
GO:0043388	positive regulation of DNA binding	56	1	0.91	1819	0.59955	1	0.59955
GO:0050728	negative regulation of inflammatory resp...	56	1	0.91	1820	0.59955	1	0.59955
GO:0071709	membrane assembly	56	1	0.91	1821	0.59955	1	0.59955
GO:0086091	regulation of heart rate by cardiac cond...	56	1	0.91	1822	0.59955	1	0.59955
GO:0006631	fatty acid metabolic process	479	10	7.75	1030	0.24824	1	0.60868
GO:0034250	positive regulation of cellular amide me...	133	4	2.15	801	0.16886	1	0.60912
GO:0035194	posttranscriptional gene silencing by RN...	127	2	2.05	1855	0.6121	1	0.6121
GO:0043632	modification-dependent macromolecule cat...	565	16	9.14	216	0.02108	1	0.61712
GO:0022613	ribonucleoprotein complex biogenesis	584	16	9.45	247	0.02759	1	0.61728
GO:0032774	RNA biosynthetic process	2572	45	41.6	1150	0.30089	1	0.6175
GO:0006693	prostaglandin metabolic process	59	1	0.95	1871	0.61875	1	0.61875
GO:0030032	lamellipodium assembly	59	1	0.95	1872	0.61875	1	0.61875
GO:0030837	negative regulation of actin filament po...	59	1	0.95	1873	0.61875	1	0.61875
GO:0090303	positive regulation of wound healing	59	1	0.95	1874	0.61875	1	0.61875
GO:0008544	epidermis development	298	6	4.82	1280	0.35174	1	0.61993
GO:0006753	nucleoside phosphate metabolic process	778	17	12.58	676	0.12694	1	0.62233
GO:0031334	positive regulation of protein complex a...	147	3	2.38	1433	0.42577	1	0.62285
GO:0051101	regulation of DNA binding	102	2	1.65	1598	0.49349	1	0.62436
GO:0006012	galactose metabolic process	60	1	0.97	1894	0.62495	1	0.62495
GO:0007595	lactation	60	1	0.97	1895	0.62495	1	0.62495
GO:0006813	potassium ion transport	197	3	3.19	1887	0.62122	1	0.62507
GO:0007179	transforming growth factor beta receptor...	194	4	3.14	1364	0.38403	1	0.62632
GO:0044764	multi-organism cellular process	819	22	13.25	151	0.01312	1	0.62697
GO:0006941	striated muscle contraction	299	5	4.84	1678	0.53331	1	0.62824
GO:0006308	DNA catabolic process	61	1	0.99	1900	0.63105	1	0.63105
GO:0060314	regulation of ryanodine-sensitive calciu...	61	1	0.99	1901	0.63105	1	0.63105
GO:0051168	nuclear export	196	9	3.17	82	0.0046	0.687363	0.63183
GO:0006513	protein monoubiquitination	73	2	1.18	1235	0.33108	1	0.63551
GO:0007126	meiotic nuclear division	297	10	4.8	220	0.0227	1	0.63872
GO:0042493	response to drug	535	8	8.65	1918	0.6402	1	0.6402
GO:0090101	negative regulation of transmembrane rec...	123	3	1.99	1213	0.32037	1	0.64102
GO:0016572	histone phosphorylation	66	2	1.07	1120	0.28928	1	0.64117
GO:0006805	xenobiotic metabolic process	134	2	2.17	1919	0.6413	1	0.6413
GO:0048675	axon extension	92	2	1.49	1464	0.44007	1	0.64196
GO:0033077	T cell differentiation in thymus	63	1	1.02	1923	0.64294	1	0.64294
GO:0070830	bicellular tight junction assembly	63	1	1.02	1924	0.64294	1	0.64294
GO:0043624	cellular protein complex disassembly	317	8	5.13	721	0.14258	1	0.64322
GO:0045137	development of primary sexual characteri...	455	15	7.36	106	0.0071	0.82072	0.64507
GO:0000186	activation of MAPKK activity	64	1	1.04	1937	0.64875	1	0.64875
GO:0000724	double-strand break repair via homologou...	64	1	1.04	1938	0.64875	1	0.64875
GO:0001649	osteoblast differentiation	136	2	2.2	1943	0.64932	1	0.64932
GO:0006913	nucleocytoplasmic transport	515	13	8.33	459	0.07493	1	0.6509
GO:0009987	cellular process	11345	184	183.49	1640	0.51268	1	0.65096
GO:0038095	Fc-epsilon receptor signaling pathway	137	2	2.22	1948	0.65327	1	0.65327
GO:1903046	meiotic cell cycle process	309	10	5	249	0.02879	1	0.65416
GO:0001578	microtubule bundle formation	65	1	1.05	1951	0.65446	1	0.65446
GO:0072661	protein targeting to plasma membrane	65	1	1.05	1952	0.65446	1	0.65446
GO:0000122	negative regulation of transcription fro...	542	8	8.77	1957	0.65464	1	0.65464
GO:0044699	single-organism process	10818	175	174.96	1724	0.55001	1	0.65755
GO:0048545	response to steroid hormone	398	7	6.44	1525	0.46519	1	0.65789
GO:0001843	neural tube closure	66	1	1.07	1963	0.66008	1	0.66008
GO:0009555	pollen development	66	1	1.07	1964	0.66008	1	0.66008
GO:0043241	protein complex disassembly	358	9	5.79	677	0.12699	1	0.66476
GO:0006613	cotranslational protein targeting to mem...	239	7	3.87	543	0.09341	1	0.66495
GO:0008219	cell death	2234	35	36.13	1854	0.61204	1	0.66546
GO:0070647	protein modification by small protein co...	839	21	13.57	259	0.03042	1	0.66656
GO:0043409	negative regulation of MAPK cascade	160	3	2.59	1569	0.48064	1	0.67062
GO:0040007	growth	1695	33	27.41	725	0.14624	1	0.67307
GO:0007204	positive regulation of cytosolic calcium...	207	5	3.35	1022	0.24414	1	0.67309
GO:0032092	positive regulation of protein binding	69	1	1.12	2002	0.67639	1	0.67639
GO:0045833	negative regulation of lipid metabolic p...	69	1	1.12	2003	0.67639	1	0.67639
GO:0032868	response to insulin	354	7	5.73	1274	0.34862	1	0.67929
GO:0016567	protein ubiquitination	715	18	11.56	315	0.0414	1	0.68098
GO:0010923	negative regulation of phosphatase activ...	70	1	1.13	2017	0.68165	1	0.68165
GO:0006611	protein export from nucleus	71	1	1.15	2028	0.68683	1	0.68683
GO:0042787	protein ubiquitination involved in ubiqu...	195	8	3.15	160	0.014	1	0.68755
GO:0050900	leukocyte migration	162	3	2.62	1591	0.48887	1	0.6889
GO:0009395	phospholipid catabolic process	79	2	1.28	1314	0.36636	1	0.6903
GO:0031647	regulation of protein stability	219	3	3.54	2035	0.69162	1	0.69162
GO:0006525	arginine metabolic process	72	1	1.16	2036	0.69193	1	0.69193
GO:0006766	vitamin metabolic process	257	5	4.16	1392	0.40225	1	0.6929
GO:0018991	oviposition	148	2	2.39	2042	0.69448	1	0.69448
GO:0006366	transcription from RNA polymerase II pro...	1420	26	22.97	1111	0.27917	1	0.6957
GO:0032355	response to estradiol	119	2	1.92	1772	0.57657	1	0.69647
GO:0070646	protein modification by small protein re...	123	3	1.99	1214	0.32037	1	0.69966
GO:0002262	myeloid cell homeostasis	132	3	2.13	1304	0.36024	1	0.69993
GO:0006511	ubiquitin-dependent protein catabolic pr...	562	16	9.09	208	0.02017	1	0.70029
GO:0001942	hair follicle development	74	1	1.2	2058	0.70187	1	0.70187
GO:0055085	transmembrane transport	1007	19	16.29	1093	0.27413	1	0.70328
GO:0006401	RNA catabolic process	425	10	6.87	760	0.15155	1	0.70521
GO:0000280	nuclear division	608	15	9.83	437	0.06838	1	0.70577
GO:0010053	root epidermal cell differentiation	75	1	1.21	2064	0.70672	1	0.70672
GO:0043525	positive regulation of neuron apoptotic ...	75	1	1.21	2065	0.70672	1	0.70672
GO:0050777	negative regulation of immune response	75	1	1.21	2066	0.70672	1	0.70672
GO:0045927	positive regulation of growth	576	14	9.32	510	0.08413	1	0.70779
GO:0019752	carboxylic acid metabolic process	1789	39	28.93	252	0.02979	1	0.70787
GO:0009615	response to virus	225	3	3.64	2074	0.70903	1	0.70903
GO:0034654	nucleobase-containing compound biosynthe...	2886	50	46.68	1200	0.31315	1	0.71035
GO:0032680	regulation of tumor necrosis factor prod...	76	1	1.23	2077	0.71149	1	0.71149
GO:0051603	proteolysis involved in cellular protein...	639	17	10.33	253	0.03008	1	0.71515
GO:0009908	flower development	97	4	1.57	450	0.07225	1	0.71592
GO:0055082	cellular chemical homeostasis	569	13	9.2	686	0.13253	1	0.7177
GO:0006139	nucleobase-containing compound metabolic...	4572	80	73.94	916	0.20544	1	0.71808
GO:0043433	negative regulation of sequence-specific...	112	3	1.81	1091	0.27176	1	0.71819
GO:0009057	macromolecule catabolic process	1429	32	23.11	299	0.03496	1	0.72079
GO:0033554	cellular response to stress	1919	35	31.04	1021	0.24397	1	0.72143
GO:0009749	response to glucose	203	5	3.28	995	0.23217	1	0.72173
GO:0046822	regulation of nucleocytoplasmic transpor...	241	5	3.9	1279	0.3508	1	0.72285
GO:0006725	cellular aromatic compound metabolic pro...	4978	88	80.51	766	0.15485	1	0.72383
GO:0048534	hematopoietic or lymphoid organ developm...	690	7	11.16	2625	0.93477	1	0.72448
GO:0043001	Golgi to plasma membrane protein transpo...	80	1	1.29	2113	0.72982	1	0.72982
GO:0051174	regulation of phosphorus metabolic proce...	1445	19	23.37	2422	0.86152	1	0.73003
GO:0019725	cellular homeostasis	678	20	10.97	104	0.00682	0.802863	0.73011
GO:0032869	cellular response to insulin stimulus	324	7	5.24	1086	0.27116	1	0.73183
GO:0051169	nuclear transport	518	13	8.38	467	0.07761	1	0.73363
GO:0034249	negative regulation of cellular amide me...	125	2	2.02	1839	0.60344	1	0.73371
GO:0051099	positive regulation of binding	125	2	2.02	1840	0.60344	1	0.73371
GO:0097659	nucleic acid-templated transcription	2378	39	38.46	1593	0.48995	1	0.73449
GO:0032409	regulation of transporter activity	285	4	4.61	2015	0.681	1	0.73483
GO:0002520	immune system development	714	8	11.55	2527	0.89767	1	0.73746
GO:0035967	cellular response to topologically incor...	171	3	2.77	1664	0.52509	1	0.73755
GO:0048285	organelle fission	638	15	10.32	545	0.09363	1	0.73899
GO:0016579	protein deubiquitination	93	2	1.5	1483	0.44555	1	0.74132
GO:0002221	pattern recognition receptor signaling p...	278	7	4.5	797	0.16466	1	0.74186
GO:0030509	BMP signaling pathway	118	2	1.91	1767	0.57197	1	0.7462
GO:0016265	death	2240	35	36.23	1882	0.61888	1	0.7476
GO:0051726	regulation of cell cycle	1108	23	17.92	680	0.12802	1	0.7487
GO:0006457	protein folding	240	3	3.88	2146	0.74926	1	0.74926
GO:0016441	posttranscriptional gene silencing	128	2	2.07	1864	0.61638	1	0.75058
GO:0009932	cell tip growth	85	1	1.37	2148	0.75111	1	0.75111
GO:0017144	drug metabolic process	85	1	1.37	2149	0.75111	1	0.75111
GO:0035162	embryonic hemopoiesis	86	1	1.39	2161	0.75516	1	0.75516
GO:0042542	response to hydrogen peroxide	126	2	2.04	1852	0.60779	1	0.75851
GO:0035264	multicellular organism growth	226	3	3.66	2087	0.71186	1	0.75889
GO:0030521	androgen receptor signaling pathway	87	1	1.41	2166	0.75915	1	0.75915
GO:0008152	metabolic process	9182	152	148.5	1205	0.31613	1	0.76084
GO:0007033	vacuole organization	108	2	1.75	1660	0.52396	1	0.76191
GO:0008361	regulation of cell size	146	3	2.36	1426	0.42147	1	0.76508
GO:0071559	response to transforming growth factor b...	232	4	3.75	1648	0.51941	1	0.76575
GO:0007281	germ cell development	542	13	8.77	567	0.10123	1	0.76609
GO:0007283	spermatogenesis	369	8	5.97	1031	0.24825	1	0.7667
GO:0021766	hippocampus development	89	1	1.44	2185	0.76693	1	0.76693
GO:1901362	organic cyclic compound biosynthetic pro...	3215	58	52	858	0.18488	1	0.76992
GO:0016197	endosomal transport	249	3	4.03	2194	0.7712	1	0.7712
GO:0031099	regeneration	157	5	2.54	614	0.1112	1	0.7731
GO:0010518	positive regulation of phospholipase act...	91	1	1.47	2198	0.77447	1	0.77447
GO:0009451	RNA modification	159	4	2.57	1050	0.25643	1	0.77488
GO:0043161	proteasome-mediated ubiquitin-dependent ...	416	14	6.73	109	0.00772	0.867827	0.77515
GO:0030308	negative regulation of cell growth	174	2	2.81	2207	0.77597	1	0.77597
GO:0060548	negative regulation of cell death	953	16	15.41	1550	0.47612	1	0.77731
GO:0008203	cholesterol metabolic process	92	1	1.49	2209	0.77814	1	0.77814
GO:0010977	negative regulation of neuron projection...	92	1	1.49	2210	0.77814	1	0.77814
GO:0032787	monocarboxylic acid metabolic process	814	21	13.17	221	0.02279	1	0.77994
GO:0034620	cellular response to unfolded protein	162	3	2.62	1592	0.48887	1	0.78027
GO:1903506	regulation of nucleic acid-templated tra...	2203	31	35.63	2351	0.83008	1	0.78054
GO:0035725	sodium ion transmembrane transport	127	2	2.05	1856	0.6121	1	0.781
GO:0043087	regulation of GTPase activity	176	2	2.85	2217	0.78138	1	0.78138
GO:0002478	antigen processing and presentation of e...	215	9	3.48	115	0.00829	0.883281	0.78192
GO:0043066	negative regulation of apoptotic process	864	15	13.97	1449	0.42655	1	0.78422
GO:0009913	epidermal cell differentiation	195	4	3.15	1370	0.3877	1	0.7865
GO:0051259	protein oligomerization	464	7	7.5	1897	0.62806	1	0.78847
GO:0051707	response to other organism	751	15	12.15	999	0.23441	1	0.79009
GO:0051092	positive regulation of NF-kappaB transcr...	96	1	1.55	2239	0.79225	1	0.79225
GO:0051289	protein homotetramerization	96	1	1.55	2240	0.79225	1	0.79225
GO:0019722	calcium-mediated signaling	163	4	2.64	1085	0.27069	1	0.79244
GO:0007276	gamete generation	836	16	13.52	1099	0.27794	1	0.79348
GO:0034765	regulation of ion transmembrane transpor...	347	4	5.61	2304	0.81695	1	0.79603
GO:0042059	negative regulation of epidermal growth ...	98	1	1.58	2255	0.79897	1	0.79897
GO:0002027	regulation of heart rate	205	3	3.32	1935	0.64801	1	0.8004
GO:0032526	response to retinoic acid	99	1	1.6	2262	0.80225	1	0.80225
GO:0071363	cellular response to growth factor stimu...	757	11	12.24	2027	0.68673	1	0.80291
GO:1901607	alpha-amino acid biosynthetic process	162	8	2.62	83	0.00482	0.71156	0.80503
GO:0031047	gene silencing by RNA	150	2	2.43	2056	0.70152	1	0.80517
GO:0090305	nucleic acid phosphodiester bond hydroly...	100	1	1.62	2273	0.80547	1	0.80547
GO:0043069	negative regulation of programmed cell d...	921	16	14.9	1425	0.4206	1	0.8067
GO:0060538	skeletal muscle organ development	177	3	2.86	1723	0.54844	1	0.80741
GO:0000302	response to reactive oxygen species	232	4	3.75	1649	0.51941	1	0.81095
GO:0034641	cellular nitrogen compound metabolic pro...	5306	90	85.82	1147	0.29707	1	0.81103
GO:0016310	phosphorylation	1917	34	31	1179	0.30572	1	0.81251
GO:0050852	T cell receptor signaling pathway	103	1	1.67	2296	0.81483	1	0.81483
GO:0016458	gene silencing	260	5	4.21	1407	0.41187	1	0.81552
GO:0071560	cellular response to transforming growth...	228	4	3.69	1627	0.50573	1	0.81629
GO:2001141	regulation of RNA biosynthetic process	2229	32	36.05	2258	0.79912	1	0.81705
GO:0050801	ion homeostasis	656	14	10.61	818	0.17656	1	0.81706
GO:0030097	hemopoiesis	651	6	10.53	2689	0.95588	1	0.81716
GO:0006875	cellular metal ion homeostasis	415	9	6.71	992	0.23008	1	0.8176
GO:0055013	cardiac muscle cell development	104	1	1.68	2305	0.81785	1	0.81785
GO:0072659	protein localization to plasma membrane	270	3	4.37	2302	0.81634	1	0.81905
GO:0009790	embryo development	2055	39	33.24	768	0.15663	1	0.82063
GO:0043271	negative regulation of ion transport	105	1	1.7	2321	0.82082	1	0.82082
GO:0019221	cytokine-mediated signaling pathway	209	3	3.38	1971	0.6609	1	0.82133
GO:1901652	response to peptide	543	10	8.78	1359	0.38295	1	0.82214
GO:0002768	immune response-regulating cell surface ...	315	4	5.09	2158	0.75394	1	0.82289
GO:0006732	coenzyme metabolic process	461	12	7.46	448	0.07121	1	0.82329
GO:0042472	inner ear morphogenesis	106	1	1.71	2329	0.82375	1	0.82375
GO:0055008	cardiac muscle tissue morphogenesis	106	1	1.71	2330	0.82375	1	0.82375
GO:0031016	pancreas development	128	2	2.07	1865	0.61638	1	0.82561
GO:0003208	cardiac ventricle morphogenesis	107	1	1.73	2338	0.82662	1	0.82662
GO:0034599	cellular response to oxidative stress	182	3	2.94	1764	0.56738	1	0.82823
GO:0006979	response to oxidative stress	472	7	7.63	1932	0.64589	1	0.82837
GO:0043588	skin development	176	4	2.85	1206	0.31786	1	0.82931
GO:0006570	tyrosine metabolic process	131	3	2.12	1287	0.35582	1	0.82973
GO:0006915	apoptotic process	2017	29	32.62	2224	0.78453	1	0.83044
GO:0043254	regulation of protein complex assembly	267	4	4.32	1899	0.63061	1	0.83157
GO:1901653	cellular response to peptide	416	8	6.73	1303	0.35976	1	0.83261
GO:0031668	cellular response to extracellular stimu...	231	3	3.74	2109	0.72568	1	0.83276
GO:0043412	macromolecule modification	3400	53	54.99	1945	0.65082	1	0.83355
GO:0032535	regulation of cellular component size	303	4	4.9	2110	0.72642	1	0.83518
GO:0043067	regulation of programmed cell death	1590	23	25.72	2145	0.74891	1	0.83543
GO:0016070	RNA metabolic process	3375	59	54.59	1064	0.2632	1	0.83725
GO:0008543	fibroblast growth factor receptor signal...	200	2	3.23	2369	0.83788	1	0.83788
GO:0034220	ion transmembrane transport	748	14	12.1	1230	0.32488	1	0.83825
GO:0001501	skeletal system development	373	5	6.03	2108	0.7256	1	0.83902
GO:0031345	negative regulation of cell projection o...	142	2	2.3	1996	0.67253	1	0.83955
GO:0006986	response to unfolded protein	206	3	3.33	1946	0.65126	1	0.83961
GO:0048806	genitalia development	298	6	4.82	1281	0.35174	1	0.83992
GO:0005975	carbohydrate metabolic process	1105	25	17.87	368	0.05383	1	0.84013
GO:0006921	cellular component disassembly involved ...	112	1	1.81	2372	0.84031	1	0.84031
GO:0006974	cellular response to DNA damage stimulus	953	19	15.41	895	0.20115	1	0.84032
GO:0070085	glycosylation	300	6	4.85	1302	0.35751	1	0.84092
GO:0006470	protein dephosphorylation	359	4	5.81	2365	0.83691	1	0.84109
GO:0009636	response to toxic substance	202	2	3.27	2375	0.84194	1	0.84194
GO:0006888	ER to Golgi vesicle-mediated transport	129	2	2.09	1885	0.62062	1	0.84438
GO:0019220	regulation of phosphate metabolic proces...	1433	19	23.18	2398	0.85206	1	0.84452
GO:0048232	male gamete generation	383	8	6.19	1112	0.28038	1	0.84722
GO:0006874	cellular calcium ion homeostasis	318	6	5.14	1406	0.40962	1	0.8504
GO:0034112	positive regulation of homotypic cell-ce...	116	1	1.88	2392	0.85049	1	0.85049
GO:0071805	potassium ion transmembrane transport	116	1	1.88	2393	0.85049	1	0.85049
GO:0016049	cell growth	617	10	9.98	1716	0.54356	1	0.85084
GO:0007584	response to nutrient	207	2	3.35	2395	0.85169	1	0.85169
GO:0016358	dendrite development	275	5	4.45	1512	0.45956	1	0.85325
GO:0006936	muscle contraction	527	7	8.52	2160	0.75428	1	0.85336
GO:0071902	positive regulation of protein serine/th...	275	7	4.45	771	0.15847	1	0.85504
GO:0006520	cellular amino acid metabolic process	1158	24	18.73	665	0.12329	1	0.85505
GO:0003206	cardiac chamber morphogenesis	162	2	2.62	2132	0.74101	1	0.85727
GO:0042967	acyl-carrier-protein biosynthetic proces...	210	2	3.4	2410	0.85727	1	0.85727
GO:0019941	modification-dependent protein catabolic...	563	16	9.11	210	0.02047	1	0.85752
GO:0016311	dephosphorylation	369	4	5.97	2400	0.85213	1	0.85841
GO:0032446	protein modification by small protein co...	761	19	12.31	311	0.03938	1	0.85987
GO:0007519	skeletal muscle tissue development	163	3	2.64	1596	0.49296	1	0.86047
GO:1901576	organic substance biosynthetic process	4896	85	79.18	955	0.21868	1	0.8611
GO:0044265	cellular macromolecule catabolic process	1127	28	18.23	166	0.01448	1	0.86113
GO:0043170	macromolecule metabolic process	6928	111	112.05	1796	0.58904	1	0.86183
GO:0006612	protein targeting to membrane	360	8	5.82	962	0.22828	1	0.86454
GO:0048513	organ development	3611	57	58.4	1861	0.61351	1	0.86504
GO:0045926	negative regulation of growth	290	3	4.69	2399	0.85212	1	0.86556
GO:0044763	single-organism cellular process	9658	158	156.2	1422	0.41737	1	0.86622
GO:0006367	transcription initiation from RNA polyme...	183	2	2.96	2259	0.79942	1	0.86673
GO:0072001	renal system development	352	6	5.69	1631	0.50645	1	0.86716
GO:0007498	mesoderm development	203	2	3.28	2379	0.84393	1	0.86717
GO:0070848	response to growth factor	776	11	12.55	2096	0.71755	1	0.86735
GO:0008380	RNA splicing	463	16	7.49	65	0.0035	0.641911	0.86819
GO:0048869	cellular developmental process	3808	61	61.59	1754	0.56303	1	0.86836
GO:0030198	extracellular matrix organization	328	5	5.3	1863	0.61589	1	0.86991
GO:0022898	regulation of transmembrane transporter ...	263	4	4.25	1881	0.61875	1	0.87006
GO:0000003	reproduction	1715	32	27.74	926	0.21598	1	0.87257
GO:0006259	DNA metabolic process	949	22	15.35	373	0.05519	1	0.87261
GO:0016568	chromatin modification	607	9	9.82	1950	0.6533	1	0.87323
GO:0051347	positive regulation of transferase activ...	676	14	10.93	917	0.20556	1	0.87324
GO:0003012	muscle system process	573	8	9.27	2088	0.71442	1	0.87407
GO:0002376	immune system process	2191	35	35.44	1751	0.56186	1	0.87478
GO:0043436	oxoacid metabolic process	1870	39	30.24	367	0.05371	1	0.87514
GO:0016050	vesicle organization	182	3	2.94	1765	0.56738	1	0.87583
GO:0008284	positive regulation of cell proliferatio...	620	7	10.03	2467	0.87997	1	0.87997
GO:0009056	catabolic process	2504	45	40.5	1006	0.23628	1	0.88074
GO:0001764	neuron migration	130	1	2.1	2469	0.88128	1	0.88128
GO:0045444	fat cell differentiation	130	1	2.1	2470	0.88128	1	0.88128
GO:0098655	cation transmembrane transport	425	10	6.87	761	0.15155	1	0.88146
GO:0043122	regulation of I-kappaB kinase/NF-kappaB ...	242	3	3.91	2159	0.75428	1	0.88268
GO:0043687	post-translational protein modification	131	1	2.12	2479	0.88322	1	0.88322
GO:0061025	membrane fusion	132	1	2.13	2483	0.88513	1	0.88513
GO:0001558	regulation of cell growth	362	6	5.85	1682	0.53393	1	0.88527
GO:0019098	reproductive behavior	213	2	3.44	2429	0.86267	1	0.88552
GO:0043062	extracellular structure organization	333	5	5.39	1898	0.62925	1	0.88619
GO:0044705	multi-organism reproductive behavior	198	2	3.2	2359	0.83373	1	0.88707
GO:1901605	alpha-amino acid metabolic process	1005	19	16.25	1090	0.27126	1	0.88718
GO:0009607	response to biotic stimulus	780	15	12.62	1113	0.2805	1	0.88786
GO:0030177	positive regulation of Wnt signaling pat...	134	1	2.17	2492	0.88885	1	0.88885
GO:0060041	retina development in camera-type eye	134	1	2.17	2493	0.88885	1	0.88885
GO:0043207	response to external biotic stimulus	751	15	12.15	1000	0.23441	1	0.88903
GO:0032147	activation of protein kinase activity	291	6	4.71	1238	0.3316	1	0.88938
GO:1901360	organic cyclic compound metabolic proces...	5251	90	84.93	1037	0.25415	1	0.88965
GO:0017038	protein import	340	5	5.5	1934	0.64747	1	0.88984
GO:0016053	organic acid biosynthetic process	489	12	7.91	562	0.09934	1	0.89102
GO:0048870	cell motility	1182	16	19.12	2278	0.80791	1	0.89113
GO:0001944	vasculature development	580	7	9.38	2361	0.83434	1	0.89177
GO:0006606	protein import into nucleus	290	4	4.69	2039	0.69412	1	0.89185
GO:0001745	compound eye morphogenesis	136	1	2.2	2502	0.89246	1	0.89246
GO:0044272	sulfur compound biosynthetic process	183	4	2.96	1262	0.34357	1	0.89321
GO:0019219	regulation of nucleobase-containing comp...	2769	49	44.78	1060	0.25965	1	0.89355
GO:0048523	negative regulation of cellular process	3771	60	60.99	1794	0.58758	1	0.89373
GO:0046777	protein autophosphorylation	320	3	5.18	2508	0.89442	1	0.89442
GO:0072359	circulatory system development	1136	14	18.37	2497	0.88899	1	0.89561
GO:0019932	second-messenger-mediated signaling	230	4	3.72	1635	0.51259	1	0.89583
GO:0033057	multicellular organismal reproductive be...	189	2	3.06	2293	0.81383	1	0.89743
GO:0051252	regulation of RNA metabolic process	2412	40	39.01	1511	0.45792	1	0.90011
GO:0022412	cellular process involved in reproductio...	599	13	9.69	809	0.17297	1	0.90024
GO:0006793	phosphorus metabolic process	2861	43	46.27	2126	0.73525	1	0.90048
GO:0007605	sensory perception of sound	141	1	2.28	2535	0.90097	1	0.90097
GO:0098660	inorganic ion transmembrane transport	419	10	6.78	720	0.1422	1	0.90198
GO:0006351	transcription, DNA-templated	2378	39	38.46	1594	0.48995	1	0.90319
GO:0030336	negative regulation of cell migration	177	2	2.86	2223	0.78404	1	0.90367
GO:0072507	divalent inorganic cation homeostasis	365	6	5.9	1699	0.54205	1	0.90413
GO:0030203	glycosaminoglycan metabolic process	143	1	2.31	2538	0.90418	1	0.90418
GO:0030031	cell projection assembly	333	6	5.39	1491	0.45282	1	0.90577
GO:0043583	ear development	210	2	3.4	2411	0.85727	1	0.90583
GO:0001655	urogenital system development	395	6	6.39	1883	0.61958	1	0.90623
GO:0090068	positive regulation of cell cycle proces...	300	7	4.85	922	0.21313	1	0.90634
GO:0048839	inner ear development	185	2	2.99	2270	0.80433	1	0.9069
GO:0006412	translation	737	14	11.92	1178	0.30545	1	0.90696
GO:0019538	protein metabolic process	4846	73	78.38	2269	0.80419	1	0.90765
GO:0048193	Golgi vesicle transport	393	5	6.36	2183	0.76653	1	0.90836
GO:0006892	post-Golgi vesicle-mediated transport	185	2	2.99	2271	0.80433	1	0.9084
GO:0001889	liver development	146	1	2.36	2549	0.90881	1	0.90881
GO:0010941	regulation of cell death	1638	23	26.49	2251	0.79739	1	0.91064
GO:0051402	neuron apoptotic process	235	2	3.8	2520	0.89686	1	0.91077
GO:0055074	calcium ion homeostasis	332	6	5.37	1487	0.44996	1	0.91099
GO:0040012	regulation of locomotion	658	6	10.64	2696	0.95887	1	0.91109
GO:0051271	negative regulation of cellular componen...	196	3	3.17	1869	0.61777	1	0.91188
GO:0009953	dorsal/ventral pattern formation	149	1	2.41	2562	0.91321	1	0.91321
GO:0030522	intracellular receptor signaling pathway	309	6	5	1360	0.38356	1	0.91341
GO:0071375	cellular response to peptide hormone sti...	409	7	6.61	1602	0.49385	1	0.91408
GO:0043413	macromolecule glycosylation	288	5	4.66	1621	0.5	1	0.91413
GO:0006396	RNA processing	870	25	14.07	68	0.00358	0.645084	0.91485
GO:0048489	synaptic vesicle transport	151	1	2.44	2571	0.91603	1	0.91603
GO:0051090	regulation of sequence-specific DNA bind...	336	5	5.43	1914	0.63713	1	0.91647
GO:0044767	single-organism developmental process	6245	98	101	2033	0.69127	1	0.91717
GO:0014031	mesenchymal cell development	153	1	2.47	2577	0.91876	1	0.91876
GO:0009566	fertilization	160	2	2.59	2125	0.73475	1	0.91917
GO:0072503	cellular divalent inorganic cation homeo...	339	6	5.48	1531	0.46992	1	0.91932
GO:0051674	localization of cell	1182	16	19.12	2279	0.80791	1	0.91945
GO:0035051	cardiocyte differentiation	192	2	3.11	2320	0.82069	1	0.9197
GO:0044344	cellular response to fibroblast growth f...	211	2	3.41	2418	0.85909	1	0.92002
GO:0032412	regulation of ion transmembrane transpor...	259	4	4.19	1848	0.60667	1	0.92006
GO:0006796	phosphate-containing compound metabolic ...	2800	43	45.29	2013	0.67816	1	0.92056
GO:0010975	regulation of neuron projection developm...	417	4	6.74	2553	0.90951	1	0.92076
GO:0090304	nucleic acid metabolic process	3799	66	61.44	1065	0.26347	1	0.92253
GO:0008283	cell proliferation	1657	19	26.8	2716	0.96382	1	0.92299
GO:0010976	positive regulation of neuron projection...	198	2	3.2	2360	0.83373	1	0.92362
GO:0048514	blood vessel morphogenesis	497	6	8.04	2316	0.82005	1	0.92464
GO:0000375	RNA splicing, via transesterification re...	357	13	5.77	89	0.00537	0.724408	0.92464
GO:0051384	response to glucocorticoid	159	1	2.57	2601	0.92642	1	0.92642
GO:0006082	organic acid metabolic process	1899	39	30.71	422	0.06508	1	0.92681
GO:0008217	regulation of blood pressure	175	2	2.83	2215	0.77869	1	0.9269
GO:0050776	regulation of immune response	741	10	11.98	2181	0.76646	1	0.9269
GO:0071417	cellular response to organonitrogen comp...	533	10	8.62	1312	0.36112	1	0.92711
GO:1990778	protein localization to cell periphery	271	3	4.38	2313	0.81829	1	0.92744
GO:0042981	regulation of apoptotic process	1507	21	24.37	2254	0.79861	1	0.92812
GO:1901575	organic substance catabolic process	2286	42	36.97	896	0.20118	1	0.92815
GO:0043523	regulation of neuron apoptotic process	215	2	3.48	2436	0.86616	1	0.9287
GO:0044242	cellular lipid catabolic process	308	5	4.98	1749	0.55981	1	0.92957
GO:0030154	cell differentiation	3536	54	57.19	2095	0.71722	1	0.92963
GO:0044281	small molecule metabolic process	3261	55	52.74	1361	0.38371	1	0.92987
GO:0008016	regulation of heart contraction	349	4	5.64	2318	0.82041	1	0.93002
GO:0072358	cardiovascular system development	1136	14	18.37	2498	0.88899	1	0.93025
GO:0032502	developmental process	6335	100	102.46	1974	0.66358	1	0.93078
GO:0055065	metal ion homeostasis	484	10	7.83	1052	0.25817	1	0.93083
GO:0044707	single-multicellular organism process	6705	99	108.44	2586	0.92238	1	0.93126
GO:0008202	steroid metabolic process	390	6	6.31	1849	0.60717	1	0.93205
GO:0001701	in utero embryonic development	358	3	5.79	2615	0.93234	1	0.93234
GO:0048011	neurotrophin TRK receptor signaling path...	267	2	4.32	2616	0.93273	1	0.93273
GO:0009968	negative regulation of signal transducti...	953	15	15.41	1785	0.58282	1	0.9339
GO:0006839	mitochondrial transport	167	1	2.7	2627	0.93553	1	0.93553
GO:0065007	biological regulation	8644	132	139.8	2534	0.90051	1	0.93584
GO:0016477	cell migration	1090	12	17.63	2651	0.94505	1	0.93732
GO:0048856	anatomical structure development	5910	93	95.58	1988	0.66977	1	0.93751
GO:0044271	cellular nitrogen compound biosynthetic ...	3448	58	55.77	1369	0.38741	1	0.93755
GO:0045860	positive regulation of protein kinase ac...	524	9	8.47	1549	0.47534	1	0.93783
GO:0044723	single-organism carbohydrate metabolic p...	964	21	15.59	564	0.09938	1	0.9379
GO:1901564	organonitrogen compound metabolic proces...	3040	53	49.17	1118	0.28736	1	0.94031
GO:0003015	heart process	403	5	6.52	2227	0.7852	1	0.94044
GO:0045471	response to ethanol	172	1	2.78	2636	0.94065	1	0.94065
GO:0006952	defense response	1307	24	21.14	1115	0.28499	1	0.94108
GO:0060047	heart contraction	393	5	6.36	2184	0.76653	1	0.94127
GO:0007162	negative regulation of cell adhesion	198	3	3.2	1890	0.62464	1	0.9431
GO:0006112	energy reserve metabolic process	222	3	3.59	2055	0.70042	1	0.94342
GO:0007411	axon guidance	461	4	7.46	2648	0.94383	1	0.94383
GO:0000377	RNA splicing, via transesterification re...	350	13	5.66	81	0.00456	0.687363	0.94469
GO:1901699	cellular response to nitrogen compound	585	10	9.46	1548	0.47505	1	0.94546
GO:0010605	negative regulation of macromolecule met...	1997	35	32.3	1232	0.32863	1	0.94549
GO:0023014	signal transduction by protein phosphory...	622	9	10.06	2021	0.68167	1	0.94562
GO:0042127	regulation of cell proliferation	1255	16	20.3	2453	0.87365	1	0.94685
GO:0010256	endomembrane system organization	555	12	8.98	865	0.18851	1	0.94697
GO:0042330	taxis	684	5	11.06	2827	0.98789	1	0.94707
GO:1902679	negative regulation of RNA biosynthetic ...	947	12	15.32	2387	0.84779	1	0.94753
GO:0007264	small GTPase mediated signal transductio...	419	6	6.78	1999	0.67598	1	0.94827
GO:0007265	Ras protein signal transduction	270	5	4.37	1471	0.44376	1	0.94854
GO:0051270	regulation of cellular component movemen...	715	8	11.56	2530	0.8985	1	0.94871
GO:0045666	positive regulation of neuron differenti...	236	2	3.82	2528	0.89821	1	0.94878
GO:0051705	multi-organism behavior	265	2	4.29	2612	0.93089	1	0.94914
GO:0098662	inorganic cation transmembrane transport	416	10	6.73	711	0.13764	1	0.94968
GO:0006887	exocytosis	289	2	4.67	2663	0.95018	1	0.95018
GO:0006357	regulation of transcription from RNA pol...	1261	17	20.39	2315	0.8195	1	0.9507
GO:0043408	regulation of MAPK cascade	567	9	9.17	1766	0.57134	1	0.95099
GO:0016042	lipid catabolic process	357	5	5.77	2032	0.68935	1	0.95124
GO:0051171	regulation of nitrogen compound metaboli...	3141	55	50.8	1084	0.26962	1	0.95153
GO:0030111	regulation of Wnt signaling pathway	286	3	4.63	2383	0.84549	1	0.95187
GO:0044260	cellular macromolecule metabolic process	6320	99	102.22	2063	0.70199	1	0.95191
GO:0001568	blood vessel development	562	7	9.09	2284	0.80978	1	0.95222
GO:0030155	regulation of cell adhesion	503	5	8.14	2567	0.91413	1	0.95263
GO:0038127	ERBB signaling pathway	294	2	4.75	2675	0.9535	1	0.95347
GO:0009892	negative regulation of metabolic process	2215	35	35.82	1798	0.59011	1	0.95403
GO:0006629	lipid metabolic process	1526	20	24.68	2447	0.87111	1	0.95443
GO:0009411	response to UV	188	1	3.04	2682	0.95446	1	0.95446
GO:0006475	internal protein amino acid acetylation	189	1	3.06	2684	0.9552	1	0.9552
GO:0007009	plasma membrane organization	321	3	5.19	2510	0.89563	1	0.95531
GO:0051146	striated muscle cell differentiation	396	5	6.4	2196	0.77226	1	0.95548
GO:1903507	negative regulation of nucleic acid-temp...	944	11	15.27	2542	0.9049	1	0.95618
GO:0032501	multicellular organismal process	6923	103	111.97	2561	0.91275	1	0.95642
GO:0051186	cofactor metabolic process	556	13	8.99	624	0.11684	1	0.95649
GO:0060560	developmental growth involved in morphog...	315	5	5.09	1781	0.5799	1	0.95669
GO:0007249	I-kappaB kinase/NF-kappaB signaling	260	3	4.21	2247	0.79587	1	0.95948
GO:0072330	monocarboxylic acid biosynthetic process	303	4	4.9	2111	0.72642	1	0.96058
GO:0034645	cellular macromolecule biosynthetic proc...	3677	63	59.47	1204	0.31546	1	0.96075
GO:0042325	regulation of phosphorylation	1232	14	19.93	2645	0.94296	1	0.9617
GO:0071900	regulation of protein serine/threonine k...	453	8	7.33	1490	0.45107	1	0.96265
GO:0006461	protein complex assembly	1233	26	19.94	550	0.09618	1	0.96304
GO:0034248	regulation of cellular amide metabolic p...	428	6	6.92	2044	0.69571	1	0.96306
GO:0097305	response to alcohol	525	9	8.49	1553	0.47763	1	0.96338
GO:0036211	protein modification process	3212	48	51.95	2175	0.76335	1	0.96367
GO:0007167	enzyme linked receptor protein signaling...	1149	17	18.58	2029	0.68691	1	0.96394
GO:0044255	cellular lipid metabolic process	1202	16	19.44	2343	0.82796	1	0.96413
GO:0006325	chromatin organization	669	13	10.82	1116	0.28706	1	0.96457
GO:0070271	protein complex biogenesis	1234	26	19.96	551	0.09686	1	0.9648
GO:0006355	regulation of transcription, DNA-templat...	2203	31	35.63	2352	0.83008	1	0.96496
GO:0006928	movement of cell or subcellular componen...	1819	23	29.42	2584	0.9219	1	0.96514
GO:0048568	embryonic organ development	462	4	7.47	2650	0.94445	1	0.96558
GO:0065003	macromolecular complex assembly	1485	36	24.02	113	0.00818	0.883281	0.96573
GO:0006091	generation of precursor metabolites and ...	636	14	10.29	735	0.14979	1	0.96591
GO:0006417	regulation of translation	396	6	6.4	1889	0.62204	1	0.96618
GO:0036293	response to decreased oxygen levels	348	6	5.63	1604	0.4953	1	0.96626
GO:0080090	regulation of primary metabolic process	4179	62	67.59	2317	0.82027	1	0.96635
GO:0006954	inflammatory response	264	2	4.27	2607	0.92995	1	0.96672
GO:0007275	multicellular organismal development	5770	88	93.32	2250	0.79705	1	0.96699
GO:0010556	regulation of macromolecule biosynthetic...	2702	40	43.7	2174	0.76334	1	0.96733
GO:0023057	negative regulation of signaling	1067	15	17.26	2155	0.75252	1	0.9675
GO:0002684	positive regulation of immune system pro...	736	10	11.9	2171	0.75917	1	0.96813
GO:0048609	multicellular organismal reproductive pr...	1138	19	18.41	1554	0.47768	1	0.96844
GO:0043410	positive regulation of MAPK cascade	388	6	6.28	1838	0.60215	1	0.96923
GO:0002009	morphogenesis of an epithelium	895	9	14.48	2694	0.95799	1	0.96957
GO:0048569	post-embryonic organ development	401	8	6.49	1216	0.3232	1	0.96971
GO:0007626	locomotory behavior	213	1	3.44	2742	0.96991	1	0.96991
GO:0016192	vesicle-mediated transport	1553	20	25.12	2499	0.88933	1	0.97002
GO:0048638	regulation of developmental growth	419	8	6.78	1328	0.36713	1	0.97034
GO:0044089	positive regulation of cellular componen...	298	3	4.82	2434	0.86465	1	0.97055
GO:0016482	cytoplasmic transport	1290	26	20.86	716	0.1405	1	0.97142
GO:0000165	MAPK cascade	619	9	10.01	2000	0.67611	1	0.97154
GO:0006816	calcium ion transport	384	6	6.21	1802	0.59199	1	0.97158
GO:0072657	protein localization to membrane	687	11	11.11	1743	0.55812	1	0.97202
GO:0008285	negative regulation of cell proliferatio...	611	7	9.88	2443	0.87072	1	0.97289
GO:0055002	striated muscle cell development	303	2	4.9	2697	0.95895	1	0.97294
GO:0009611	response to wounding	961	7	15.54	2888	0.99604	1	0.97312
GO:0003013	circulatory system process	626	7	10.12	2486	0.88583	1	0.97327
GO:1902680	positive regulation of RNA biosynthetic ...	1120	9	18.11	2883	0.99533	1	0.97356
GO:0071345	cellular response to cytokine stimulus	369	5	5.97	2093	0.71683	1	0.97373
GO:0007166	cell surface receptor signaling pathway	2114	30	34.19	2286	0.8117	1	0.97394
GO:0071496	cellular response to external stimulus	297	3	4.8	2430	0.86313	1	0.97413
GO:0045785	positive regulation of cell adhesion	257	2	4.16	2590	0.92302	1	0.9743
GO:0071495	cellular response to endogenous stimulus	1168	21	18.89	1257	0.33756	1	0.97447
GO:0097485	neuron projection guidance	465	4	7.52	2655	0.94628	1	0.97481
GO:0051254	positive regulation of RNA metabolic pro...	1164	12	18.83	2740	0.96977	1	0.97484
GO:0038179	neurotrophin signaling pathway	285	2	4.61	2659	0.94736	1	0.97493
GO:0044057	regulation of system process	647	7	10.46	2541	0.9045	1	0.97526
GO:0046394	carboxylic acid biosynthetic process	489	12	7.91	563	0.09934	1	0.9753
GO:0006650	glycerophospholipid metabolic process	225	1	3.64	2770	0.97534	1	0.97534
GO:0008015	blood circulation	624	7	10.09	2482	0.88391	1	0.97571
GO:0006508	proteolysis	1197	20	19.36	1547	0.47395	1	0.97571
GO:0050769	positive regulation of neurogenesis	293	2	4.74	2670	0.95285	1	0.97579
GO:0016337	single organismal cell-cell adhesion	558	4	9.02	2797	0.98179	1	0.97647
GO:1903508	positive regulation of nucleic acid-temp...	1094	9	17.69	2872	0.99386	1	0.97681
GO:0048589	developmental growth	777	11	12.57	2098	0.71912	1	0.97682
GO:0007173	epidermal growth factor receptor signali...	288	2	4.66	2661	0.94949	1	0.97728
GO:0048731	system development	4860	69	78.6	2611	0.93075	1	0.97734
GO:0007568	aging	556	14	8.99	434	0.06726	1	0.97744
GO:0050767	regulation of neurogenesis	652	6	10.55	2691	0.95631	1	0.97752
GO:0009059	macromolecule biosynthetic process	3772	63	61.01	1395	0.40499	1	0.97758
GO:0006807	nitrogen compound metabolic process	5940	96	96.07	1677	0.53203	1	0.97768
GO:0045664	regulation of neuron differentiation	563	4	9.11	2803	0.98286	1	0.97813
GO:0060537	muscle tissue development	465	6	7.52	2189	0.76827	1	0.97824
GO:0072594	establishment of protein localization to...	728	14	11.77	1126	0.28982	1	0.97901
GO:0051253	negative regulation of RNA metabolic pro...	1024	19	16.56	1148	0.29898	1	0.97921
GO:0009798	axis specification	237	1	3.83	2787	0.9798	1	0.9798
GO:0032504	multicellular organism reproduction	1149	19	18.58	1603	0.49519	1	0.98002
GO:0006518	peptide metabolic process	910	15	14.72	1633	0.50862	1	0.98011
GO:0045934	negative regulation of nucleobase-contai...	1124	21	18.18	1096	0.27511	1	0.9803
GO:0016043	cellular component organization	5539	96	89.58	887	0.19804	1	0.98037
GO:0033674	positive regulation of kinase activity	556	9	8.99	1720	0.54741	1	0.9809
GO:0051129	negative regulation of cellular componen...	548	6	8.86	2480	0.88331	1	0.98171
GO:0048729	tissue morphogenesis	1032	10	16.69	2769	0.97517	1	0.98188
GO:0010769	regulation of cell morphogenesis involve...	353	3	5.71	2604	0.92818	1	0.98194
GO:0010629	negative regulation of gene expression	1295	23	20.94	1278	0.3491	1	0.98196
GO:1901701	cellular response to oxygen-containing c...	989	15	16	1921	0.64137	1	0.98199
GO:0010648	negative regulation of cell communicatio...	1067	15	17.26	2156	0.75252	1	0.98218
GO:0048562	embryonic organ morphogenesis	278	2	4.5	2642	0.94207	1	0.98244
GO:0014706	striated muscle tissue development	435	4	7.04	2599	0.92533	1	0.98292
GO:0072511	divalent inorganic cation transport	427	6	6.91	2038	0.69355	1	0.98299
GO:0051248	negative regulation of protein metabolic...	974	12	15.75	2449	0.87258	1	0.98314
GO:0032269	negative regulation of cellular protein ...	924	12	14.94	2334	0.82391	1	0.98346
GO:1901361	organic cyclic compound catabolic proces...	706	12	11.42	1542	0.47236	1	0.98352
GO:0045596	negative regulation of cell differentiat...	480	5	7.76	2503	0.89266	1	0.98365
GO:0070838	divalent metal ion transport	426	6	6.89	2034	0.69139	1	0.98379
GO:0031324	negative regulation of cellular metaboli...	1968	31	31.83	1813	0.59435	1	0.98386
GO:0043900	regulation of multi-organism process	377	3	6.1	2653	0.9462	1	0.98402
GO:0009791	post-embryonic development	1227	30	19.84	161	0.0141	1	0.98413
GO:0098609	cell-cell adhesion	589	4	9.53	2825	0.98753	1	0.98459
GO:0051704	multi-organism process	2669	55	43.17	244	0.02716	1	0.98465
GO:0051179	localization	5419	80	87.64	2465	0.87926	1	0.98481
GO:0009058	biosynthetic process	4994	85	80.77	1142	0.29288	1	0.98496
GO:0045087	innate immune response	797	13	12.89	1675	0.52884	1	0.98534
GO:0010558	negative regulation of macromolecule bio...	1132	13	18.31	2610	0.9304	1	0.98539
GO:0043043	peptide biosynthetic process	780	14	12.62	1358	0.38289	1	0.98546
GO:0007600	sensory perception	365	4	5.9	2386	0.84619	1	0.9856
GO:0045859	regulation of protein kinase activity	790	10	12.78	2350	0.82985	1	0.98573
GO:0030334	regulation of cell migration	520	4	8.41	2747	0.97137	1	0.98596
GO:0006464	cellular protein modification process	3212	48	51.95	2176	0.76335	1	0.9861
GO:0030900	forebrain development	448	5	7.25	2406	0.85527	1	0.98617
GO:0009889	regulation of biosynthetic process	2903	43	46.95	2193	0.77103	1	0.98621
GO:0022604	regulation of cell morphogenesis	529	6	8.56	2428	0.86231	1	0.98622
GO:0051172	negative regulation of nitrogen compound...	1234	22	19.96	1272	0.3471	1	0.9866
GO:2000145	regulation of cell motility	554	4	8.96	2791	0.98089	1	0.98693
GO:0010927	cellular component assembly involved in ...	418	4	6.76	2557	0.91046	1	0.98718
GO:0006644	phospholipid metabolic process	351	3	5.68	2602	0.92646	1	0.98736
GO:2000112	regulation of cellular macromolecule bio...	2625	39	42.46	2154	0.75202	1	0.98797
GO:0043068	positive regulation of programmed cell d...	601	4	9.72	2838	0.98925	1	0.98802
GO:0044710	single-organism metabolic process	5243	85	84.8	1645	0.51567	1	0.98811
GO:0044248	cellular catabolic process	2106	34	34.06	1683	0.53439	1	0.98837
GO:0001101	response to acid chemical	463	6	7.49	2178	0.7647	1	0.98841
GO:0044237	cellular metabolic process	8266	129	133.69	2225	0.78491	1	0.98845
GO:0051338	regulation of transferase activity	988	15	15.98	1917	0.6398	1	0.98846
GO:0031344	regulation of cell projection organizati...	504	4	8.15	2722	0.96551	1	0.98856
GO:0048519	negative regulation of biological proces...	4214	61	68.15	2460	0.87578	1	0.98895
GO:0003007	heart morphogenesis	362	3	5.85	2626	0.9355	1	0.98913
GO:0006909	phagocytosis	275	1	4.45	2839	0.98927	1	0.98927
GO:0050794	regulation of cellular process	7333	106	118.6	2746	0.97073	1	0.98932
GO:0001525	angiogenesis	353	3	5.71	2605	0.92818	1	0.98961
GO:0045892	negative regulation of transcription, DN...	944	11	15.27	2543	0.9049	1	0.98965
GO:0044267	cellular protein metabolic process	4288	64	69.35	2282	0.80913	1	0.98966
GO:0007507	heart development	752	7	12.16	2714	0.96362	1	0.98966
GO:0065009	regulation of molecular function	2269	31	36.7	2455	0.87456	1	0.98967
GO:0051960	regulation of nervous system development	756	6	12.23	2813	0.98536	1	0.98969
GO:0006468	protein phosphorylation	1512	17	24.45	2715	0.9637	1	0.98971
GO:0071840	cellular component organization or bioge...	5717	98	92.46	1005	0.23549	1	0.98974
GO:0010467	gene expression	3960	58	64.05	2374	0.84144	1	0.98978
GO:0044283	small molecule biosynthetic process	833	18	13.47	679	0.12777	1	0.98991
GO:0019953	sexual reproduction	1017	18	16.45	1355	0.38013	1	0.99033
GO:0031400	negative regulation of protein modificat...	676	10	10.93	1962	0.65992	1	0.99048
GO:0071396	cellular response to lipid	349	4	5.64	2319	0.82041	1	0.99094
GO:0031326	regulation of cellular biosynthetic proc...	2857	41	46.21	2358	0.83261	1	0.99106
GO:0009719	response to endogenous stimulus	1910	31	30.89	1658	0.52199	1	0.99121
GO:0043933	macromolecular complex subunit organizat...	2478	53	40.08	176	0.01559	1	0.99165
GO:0022414	reproductive process	1965	33	31.78	1461	0.43594	1	0.99167
GO:0043604	amide biosynthetic process	847	14	13.7	1632	0.50658	1	0.99176
GO:0034622	cellular macromolecular complex assembly	827	24	13.38	72	0.00381	0.648388	0.9918
GO:0010608	posttranscriptional regulation of gene e...	551	8	8.91	1997	0.67271	1	0.99189
GO:0002682	regulation of immune system process	1138	13	18.41	2618	0.93339	1	0.99191
GO:0015980	energy derivation by oxidation of organi...	419	3	6.78	2735	0.96803	1	0.99207
GO:0060429	epithelium development	1357	16	21.95	2624	0.93461	1	0.99214
GO:0010557	positive regulation of macromolecule bio...	1309	13	21.17	2806	0.98312	1	0.99239
GO:0044703	multi-organism reproductive process	1295	20	20.94	1888	0.6215	1	0.9925
GO:0070925	organelle assembly	577	7	9.33	2353	0.83042	1	0.9925
GO:0071407	cellular response to organic cyclic comp...	322	3	5.21	2518	0.89682	1	0.99264
GO:0007154	cell communication	4835	69	78.2	2587	0.9226	1	0.99267
GO:0022008	neurogenesis	1981	24	32.04	2688	0.95578	1	0.99278
GO:0007423	sensory organ development	662	6	10.71	2701	0.9605	1	0.99285
GO:0051716	cellular response to stimulus	5538	79	89.57	2649	0.94425	1	0.99303
GO:0007417	central nervous system development	962	10	15.56	2681	0.95419	1	0.99324
GO:0022610	biological adhesion	1102	9	17.82	2877	0.99435	1	0.99325
GO:0048522	positive regulation of cellular process	3977	48	64.32	2886	0.99569	1	0.99342
GO:0009888	tissue development	2130	30	34.45	2337	0.82439	1	0.99356
GO:0060284	regulation of cell development	817	6	13.21	2866	0.99262	1	0.9936
GO:0050896	response to stimulus	7302	112	118.1	2354	0.83069	1	0.99374
GO:0042592	homeostatic process	1324	25	21.41	997	0.23387	1	0.9938
GO:0055114	oxidation-reduction process	875	8	14.15	2775	0.97578	1	0.99398
GO:0009653	anatomical structure morphogenesis	3352	53	54.21	1843	0.60397	1	0.99406
GO:0010942	positive regulation of cell death	622	4	10.06	2862	0.99173	1	0.99406
GO:0009890	negative regulation of biosynthetic proc...	1220	13	19.73	2718	0.96452	1	0.99415
GO:0045935	positive regulation of nucleobase-contai...	1383	14	22.37	2802	0.98273	1	0.99416
GO:0015849	organic acid transport	321	2	5.19	2736	0.96807	1	0.99418
GO:0015672	monovalent inorganic cation transport	607	10	9.82	1659	0.52245	1	0.99422
GO:0051223	regulation of protein transport	563	5	9.11	2674	0.95345	1	0.99423
GO:0046942	carboxylic acid transport	320	2	5.18	2730	0.96762	1	0.99427
GO:0050789	regulation of biological process	8075	115	130.6	2860	0.99138	1	0.9943
GO:0043549	regulation of kinase activity	831	10	13.44	2448	0.87212	1	0.99451
GO:0048585	negative regulation of response to stimu...	1225	16	19.81	2390	0.84909	1	0.9946
GO:0033365	protein localization to organelle	922	19	14.91	780	0.16415	1	0.99465
GO:0043065	positive regulation of apoptotic process	583	4	9.43	2819	0.98657	1	0.99467
GO:0006955	immune response	1230	14	19.89	2643	0.94212	1	0.99486
GO:0090596	sensory organ morphogenesis	364	2	5.89	2801	0.98267	1	0.9949
GO:0051336	regulation of hydrolase activity	831	8	13.44	2712	0.9632	1	0.99521
GO:0006810	transport	4404	64	71.23	2459	0.87553	1	0.99529
GO:0044700	single organism signaling	4725	65	76.42	2705	0.96098	1	0.99536
GO:0007010	cytoskeleton organization	1426	17	23.06	2619	0.93361	1	0.99541
GO:0010038	response to metal ion	579	9	9.36	1816	0.59681	1	0.99545
GO:0051093	negative regulation of developmental pro...	784	10	12.68	2328	0.82286	1	0.99545
GO:0009952	anterior/posterior pattern specification	337	2	5.45	2765	0.97452	1	0.99547
GO:0009416	response to light stimulus	511	8	8.26	1795	0.5883	1	0.99551
GO:0071822	protein complex subunit organization	1842	38	29.79	419	0.06471	1	0.99552
GO:0033993	response to lipid	857	10	13.86	2507	0.89428	1	0.99566
GO:0009893	positive regulation of metabolic process	2687	34	43.46	2702	0.96054	1	0.99573
GO:0007169	transmembrane receptor protein tyrosine ...	848	11	13.72	2301	0.81623	1	0.99573
GO:0043603	cellular amide metabolic process	1073	16	17.35	1991	0.67094	1	0.99578
GO:0048732	gland development	482	4	7.8	2687	0.95562	1	0.9958
GO:0001934	positive regulation of protein phosphory...	764	9	12.36	2462	0.87693	1	0.99582
GO:0042221	response to chemical	4252	66	68.77	2026	0.68607	1	0.99597
GO:0044085	cellular component biogenesis	2755	56	44.56	289	0.03282	1	0.9961
GO:0048858	cell projection morphogenesis	1111	12	17.97	2673	0.95341	1	0.9961
GO:0031327	negative regulation of cellular biosynth...	1204	13	19.47	2700	0.95971	1	0.99617
GO:0007420	brain development	746	7	12.07	2708	0.96144	1	0.99623
GO:0006935	chemotaxis	667	5	10.79	2812	0.98525	1	0.99629
GO:0042327	positive regulation of phosphorylation	799	9	12.92	2547	0.90607	1	0.99656
GO:0009628	response to abiotic stimulus	1743	32	28.19	1023	0.24482	1	0.99666
GO:0030029	actin filament-based process	945	8	15.28	2828	0.98797	1	0.99668
GO:0048598	embryonic morphogenesis	753	8	12.18	2600	0.92609	1	0.9967
GO:0050804	modulation of synaptic transmission	350	2	5.66	2786	0.97882	1	0.99675
GO:0030030	cell projection organization	1504	16	24.32	2780	0.97798	1	0.99678
GO:0044706	multi-multicellular organism process	444	3	7.18	2777	0.97675	1	0.9968
GO:0015711	organic anion transport	400	6	6.47	1907	0.63177	1	0.99681
GO:0032990	cell part morphogenesis	1132	12	18.31	2703	0.96064	1	0.99692
GO:0009891	positive regulation of biosynthetic proc...	1435	16	23.21	2711	0.96258	1	0.99699
GO:0044093	positive regulation of molecular functio...	1398	20	22.61	2157	0.75355	1	0.99702
GO:0007165	signal transduction	4304	61	69.61	2569	0.91473	1	0.99705
GO:0006897	endocytosis	859	10	13.89	2512	0.89585	1	0.99705
GO:0046907	intracellular transport	1954	32	31.6	1619	0.49937	1	0.99711
GO:0045893	positive regulation of transcription, DN...	1094	9	17.69	2873	0.99386	1	0.99719
GO:0032879	regulation of localization	2066	17	33.41	2924	0.99976	1	0.99722
GO:0022607	cellular component assembly	2352	47	38.04	420	0.06487	1	0.99736
GO:0048667	cell morphogenesis involved in neuron di...	885	8	14.31	2781	0.97803	1	0.9974
GO:0044249	cellular biosynthetic process	4757	80	76.94	1282	0.35192	1	0.99751
GO:0007596	blood coagulation	497	2	8.04	2900	0.99757	1	0.99757
GO:0006812	cation transport	1077	16	17.42	2012	0.67676	1	0.9976
GO:0000902	cell morphogenesis	1546	18	25	2669	0.95236	1	0.99763
GO:0019222	regulation of metabolic process	4865	66	78.68	2762	0.97382	1	0.99772
GO:0007409	axonogenesis	753	6	12.18	2810	0.98487	1	0.99774
GO:0009887	organ morphogenesis	1237	13	20.01	2739	0.96907	1	0.99774
GO:0051234	establishment of localization	4511	64	72.96	2582	0.9204	1	0.99775
GO:0007155	cell adhesion	1089	8	17.61	2899	0.99746	1	0.99782
GO:0010604	positive regulation of macromolecule met...	2366	31	38.27	2592	0.92334	1	0.99782
GO:1901700	response to oxygen-containing compound	1836	27	29.69	2124	0.73459	1	0.99784
GO:0048646	anatomical structure formation involved ...	1316	14	21.28	2743	0.97003	1	0.99786
GO:0048812	neuron projection morphogenesis	945	8	15.28	2829	0.98797	1	0.99791
GO:1902582	single-organism intracellular transport	1684	25	27.24	2075	0.70946	1	0.99792
GO:0009991	response to extracellular stimulus	523	4	8.46	2756	0.97236	1	0.99795
GO:0031667	response to nutrient levels	490	4	7.92	2699	0.95949	1	0.99805
GO:0051173	positive regulation of nitrogen compound...	1477	16	23.89	2758	0.9728	1	0.99806
GO:0045937	positive regulation of phosphate metabol...	883	12	14.28	2205	0.7747	1	0.99816
GO:0050790	regulation of catalytic activity	1790	22	28.95	2632	0.93878	1	0.99819
GO:0060322	head development	780	10	12.62	2311	0.81808	1	0.9982
GO:0010243	response to organonitrogen compound	969	16	15.67	1622	0.50369	1	0.9982
GO:0007389	pattern specification process	698	4	11.29	2894	0.99689	1	0.99822
GO:0048699	generation of neurons	1763	20	28.51	2749	0.97162	1	0.99834
GO:1901566	organonitrogen compound biosynthetic pro...	1504	29	24.32	852	0.17987	1	0.99834
GO:0045944	positive regulation of transcription fro...	660	4	10.67	2878	0.9949	1	0.99836
GO:0044802	single-organism membrane organization	1005	18	16.25	1311	0.36079	1	0.99844
GO:0032989	cellular component morphogenesis	1763	20	28.51	2750	0.97162	1	0.99846
GO:0060255	regulation of macromolecule metabolic pr...	4234	60	68.48	2560	0.91243	1	0.99851
GO:0071310	cellular response to organic substance	2029	30	32.82	2123	0.73423	1	0.99853
GO:0070887	cellular response to chemical stimulus	2517	38	40.71	2076	0.71101	1	0.99855
GO:0034613	cellular protein localization	1531	21	24.76	2327	0.82096	1	0.99858
GO:0010035	response to inorganic substance	855	11	13.83	2336	0.82429	1	0.99858
GO:2000113	negative regulation of cellular macromol...	1105	12	17.87	2664	0.95114	1	0.99859
GO:0014070	response to organic cyclic compound	895	13	14.48	2052	0.69704	1	0.9986
GO:0010628	positive regulation of gene expression	1338	15	21.64	2685	0.9553	1	0.99862
GO:0061024	membrane organization	1250	20	20.22	1741	0.55548	1	0.99873
GO:0032880	regulation of protein localization	737	6	11.92	2798	0.98199	1	0.99875
GO:0071705	nitrogen compound transport	839	15	13.57	1356	0.38192	1	0.99876
GO:0061564	axon development	798	6	12.91	2855	0.99083	1	0.9988
GO:0001654	eye development	472	3	7.63	2808	0.98382	1	0.99887
GO:0031323	regulation of cellular metabolic process	4277	62	69.17	2458	0.8755	1	0.99887
GO:0050878	regulation of body fluid levels	628	4	10.16	2865	0.99234	1	0.99898
GO:0001932	regulation of protein phosphorylation	1154	12	18.66	2727	0.96714	1	0.99899
GO:0044711	single-organism biosynthetic process	1758	34	28.43	758	0.15063	1	0.99901
GO:0010468	regulation of gene expression	2965	43	47.95	2312	0.81817	1	0.99903
GO:1901698	response to nitrogen compound	1028	16	16.63	1837	0.60192	1	0.99906
GO:0022603	regulation of anatomical structure morph...	901	8	14.57	2792	0.98124	1	0.99907
GO:0003002	regionalization	550	3	8.9	2876	0.9943	1	0.99912
GO:0032870	cellular response to hormone stimulus	704	10	11.39	2073	0.70889	1	0.99913
GO:0070727	cellular macromolecule localization	1568	21	25.36	2397	0.8519	1	0.99914
GO:0031328	positive regulation of cellular biosynth...	1398	15	22.61	2751	0.97174	1	0.99917
GO:0051241	negative regulation of multicellular org...	949	12	15.35	2391	0.84974	1	0.99918
GO:0006886	intracellular protein transport	1093	16	17.68	2054	0.69947	1	0.99922
GO:0023052	signaling	4751	65	76.84	2723	0.96586	1	0.99925
GO:0030182	neuron differentiation	1569	17	25.38	2776	0.97636	1	0.99926
GO:0000904	cell morphogenesis involved in different...	1130	10	18.28	2848	0.99015	1	0.99935
GO:0009967	positive regulation of signal transducti...	1047	9	16.93	2847	0.99006	1	0.99943
GO:1902533	positive regulation of intracellular sig...	650	6	10.51	2686	0.95543	1	0.99945
GO:0006820	anion transport	539	8	8.72	1936	0.64849	1	0.99946
GO:0009314	response to radiation	671	8	10.85	2409	0.85637	1	0.99946
GO:0051130	positive regulation of cellular componen...	842	5	13.62	2909	0.99825	1	0.99947
GO:0007399	nervous system development	2621	28	42.39	2892	0.99665	1	0.99949
GO:0030036	actin cytoskeleton organization	789	4	12.76	2915	0.99908	1	0.9995
GO:0032101	regulation of response to external stimu...	504	2	8.15	2902	0.99781	1	0.99953
GO:0050817	coagulation	502	2	8.12	2901	0.99775	1	0.99957
GO:0031325	positive regulation of cellular metaboli...	2385	30	38.57	2672	0.95298	1	0.9996
GO:0048468	cell development	2489	32	40.26	2646	0.94349	1	0.99961
GO:0051049	regulation of transport	1604	12	25.94	2922	0.99961	1	0.99963
GO:0006996	organelle organization	3210	55	51.92	1239	0.33347	1	0.99963
GO:0031175	neuron projection development	1181	10	19.1	2874	0.99408	1	0.99972
GO:0042060	wound healing	689	3	11.14	2916	0.99919	1	0.99973
GO:0032270	positive regulation of cellular protein ...	1257	19	20.33	1959	0.65779	1	0.99976
GO:0043085	positive regulation of catalytic activit...	1050	15	16.98	2116	0.73035	1	0.99978
GO:0007599	hemostasis	512	2	8.28	2906	0.99806	1	0.99979
GO:0050793	regulation of developmental process	2163	23	34.98	2868	0.99287	1	0.99981
GO:0009605	response to external stimulus	2123	27	34.34	2622	0.93437	1	0.99982
GO:0009725	response to hormone	1240	17	20.05	2253	0.79822	1	0.99982
GO:0045595	regulation of cell differentiation	1310	9	21.19	2918	0.99944	1	0.99985
GO:0031399	regulation of protein modification proce...	1624	18	26.27	2759	0.97283	1	0.99988
GO:1902531	regulation of intracellular signal trans...	1119	12	18.1	2690	0.95629	1	0.99988
GO:0032268	regulation of cellular protein metabolic...	2190	26	35.42	2752	0.97182	1	0.99988
GO:0051641	cellular localization	3020	40	48.84	2641	0.94205	1	0.99988
GO:0048518	positive regulation of biological proces...	4825	61	78.04	2882	0.99533	1	0.9999
GO:0031401	positive regulation of protein modificat...	1028	14	16.63	2231	0.78681	1	0.99991
GO:0035556	intracellular signal transduction	1884	21	30.47	2789	0.98012	1	0.99992
GO:0051050	positive regulation of transport	839	5	13.57	2908	0.99818	1	0.99992
GO:0065008	regulation of biological quality	3618	47	58.52	2754	0.97216	1	0.99992
GO:0010647	positive regulation of cell communicatio...	1205	10	19.49	2884	0.99537	1	0.99992
GO:0048584	positive regulation of response to stimu...	1509	13	24.41	2898	0.9974	1	0.99992
GO:0007268	synaptic transmission	730	3	11.81	2919	0.99956	1	0.99993
GO:0051246	regulation of protein metabolic process	2321	26	37.54	2834	0.98878	1	0.99993
GO:0023056	positive regulation of signaling	1201	9	19.42	2907	0.99806	1	0.99994
GO:0006811	ion transport	1467	19	23.73	2464	0.87767	1	0.99994
GO:0060341	regulation of cellular localization	1072	9	17.34	2864	0.99229	1	0.99995
GO:0010033	response to organic substance	3091	45	49.99	2303	0.81643	1	0.99995
GO:0008610	lipid biosynthetic process	692	3	11.19	2917	0.99923	1	0.99995
GO:0008104	protein localization	2228	27	36.03	2720	0.96533	1	0.99995
GO:0035295	tube development	876	7	14.17	2844	0.98982	1	0.99996
GO:0048666	neuron development	1348	13	21.8	2830	0.98803	1	0.99996
GO:2000026	regulation of multicellular organismal d...	1609	15	26.02	2885	0.99539	1	0.99997
GO:0032940	secretion by cell	820	3	13.26	2928	0.99988	1	0.99997
GO:0003008	system process	1619	14	26.18	2905	0.99805	1	0.99997
GO:1902578	single-organism localization	3815	43	61.7	2914	0.99888	1	0.99998
GO:0051247	positive regulation of protein metabolic...	1330	20	21.51	1987	0.66974	1	0.99998
GO:0051094	positive regulation of developmental pro...	992	8	16.04	2867	0.99264	1	0.99998
GO:0051239	regulation of multicellular organismal p...	2670	29	43.18	2887	0.99598	1	0.99998
GO:0009966	regulation of signal transduction	2166	22	35.03	2889	0.99622	1	0.99998
GO:0051128	regulation of cellular component organiz...	2014	16	32.57	2927	0.99983	1	0.99999
GO:0048583	regulation of response to stimulus	2925	28	47.31	2925	0.99977	1	0.99999
GO:0050877	neurological system process	828	5	13.39	2904	0.99791	1	0.99999
GO:0051649	establishment of localization in cell	2606	33	42.15	2693	0.95738	1	0.99999
GO:0033036	macromolecule localization	2608	34	42.18	2630	0.93836	1	0.99999
GO:0015031	protein transport	1640	21	26.52	2533	0.90047	1	0.99999
GO:0007267	cell-cell signaling	1152	9	18.63	2893	0.99669	1	0.99999
GO:0046903	secretion	969	4	15.67	2930	0.99993	1	0.99999
GO:1902589	single-organism organelle organization	2350	32	38.01	2478	0.88316	1	1
GO:0045184	establishment of protein localization	1742	21	28.17	2656	0.94674	1	1
GO:0071702	organic substance transport	2413	34	39.03	2371	0.83997	1	1
GO:0007610	behavior	936	3	15.14	2931	0.99998	1	1
GO:0010646	regulation of cell communication	2561	24	41.42	2921	0.99959	1	1
GO:0023051	regulation of signaling	2562	23	41.44	2926	0.99981	1	1
GO:0051240	positive regulation of multicellular org...	1196	10	19.34	2879	0.99492	1	1
GO:0044765	single-organism transport	3703	42	59.89	2911	0.99842	1	1
GO:0000018	regulation of DNA recombination	40	2	0.65	690	0.13639	1	1
GO:0000022	mitotic spindle elongation	72	3	1.16	613	0.11092	1	1
GO:0000028	ribosomal small subunit assembly	34	1	0.55	1438	0.42601	1	1
GO:0000041	transition metal ion transport	106	3	1.71	1024	0.2456	1	1
GO:0000070	mitotic sister chromatid segregation	116	2	1.88	1752	0.56265	1	1
GO:0000075	cell cycle checkpoint	342	10	5.53	359	0.05139	1	1
GO:0000077	DNA damage checkpoint	247	8	3.99	325	0.04761	1	1
GO:0000079	regulation of cyclin-dependent protein s...	98	2	1.58	1544	0.4725	1	1
GO:0000082	G1/S transition of mitotic cell cycle	349	13	5.64	78	0.00445	0.687363	1
GO:0000086	G2/M transition of mitotic cell cycle	240	5	3.88	1273	0.34759	1	1
GO:0000097	sulfur amino acid biosynthetic process	46	3	0.74	307	0.03805	1	1
GO:0000226	microtubule cytoskeleton organization	576	10	9.32	1504	0.4554	1	1
GO:0000271	polysaccharide biosynthetic process	116	2	1.88	1753	0.56265	1	1
GO:0000272	polysaccharide catabolic process	56	1	0.91	1823	0.59955	1	1
GO:0000281	mitotic cytokinesis	84	2	1.36	1373	0.39521	1	1
GO:0000288	nuclear-transcribed mRNA catabolic proce...	110	2	1.78	1680	0.53385	1	1
GO:0000289	nuclear-transcribed mRNA poly(A) tail sh...	68	2	1.1	1153	0.30127	1	1
GO:0000291	nuclear-transcribed mRNA catabolic proce...	37	1	0.6	1497	0.45349	1	1
GO:0000335	negative regulation of transposition, DN...	2	1	0.03	279	0.03209	1	1
GO:0000337	regulation of transposition, DNA-mediate...	2	1	0.03	280	0.03209	1	1
GO:0000338	protein deneddylation	25	1	0.4	1249	0.33505	1	1
GO:0000380	alternative mRNA splicing, via spliceoso...	66	2	1.07	1121	0.28928	1	1
GO:0000381	regulation of alternative mRNA splicing,...	51	2	0.82	891	0.19949	1	1
GO:0000395	mRNA 5'-splice site recognition	14	2	0.23	215	0.02084	1	1
GO:0000398	mRNA splicing, via spliceosome	348	13	5.63	75	0.00435	0.687363	1
GO:0000725	recombinational repair	64	1	1.04	1939	0.64875	1	1
GO:0000741	karyogamy	13	1	0.21	874	0.1911	1	1
GO:0000819	sister chromatid segregation	122	2	1.97	1800	0.59017	1	1
GO:0000820	regulation of glutamine family amino aci...	4	1	0.06	397	0.06315	1	1
GO:0000910	cytokinesis	336	9	5.43	549	0.09551	1	1
GO:0001503	ossification	292	2	4.72	2668	0.9522	1	1
GO:0001508	action potential	168	3	2.72	1641	0.51317	1	1
GO:0001656	metanephros development	85	1	1.37	2150	0.75111	1	1
GO:0001666	response to hypoxia	347	6	5.61	1595	0.4925	1	1
GO:0001667	ameboidal-type cell migration	322	1	5.21	2880	0.99511	1	1
GO:0001676	long-chain fatty acid metabolic process	130	1	2.1	2471	0.88128	1	1
GO:0001678	cellular glucose homeostasis	106	1	1.71	2331	0.82375	1	1
GO:0001704	formation of primary germ layer	143	1	2.31	2539	0.90418	1	1
GO:0001707	mesoderm formation	121	1	1.96	2423	0.8623	1	1
GO:0001709	cell fate determination	125	1	2.02	2444	0.87108	1	1
GO:0001710	mesodermal cell fate commitment	48	1	0.78	1702	0.5435	1	1
GO:0001756	somitogenesis	130	1	2.1	2472	0.88128	1	1
GO:0001775	cell activation	643	2	10.4	2923	0.99974	1	1
GO:0001816	cytokine production	464	9	7.5	1254	0.3367	1	1
GO:0001817	regulation of cytokine production	414	8	6.7	1286	0.35485	1	1
GO:0001819	positive regulation of cytokine producti...	247	3	3.99	2182	0.76646	1	1
GO:0001836	release of cytochrome c from mitochondri...	47	2	0.76	813	0.17608	1	1
GO:0001838	embryonic epithelial tube formation	107	1	1.73	2339	0.82662	1	1
GO:0001841	neural tube formation	92	1	1.49	2211	0.77814	1	1
GO:0001894	tissue homeostasis	128	2	2.07	1866	0.61638	1	1
GO:0001895	retina homeostasis	40	2	0.65	691	0.13639	1	1
GO:0001933	negative regulation of protein phosphory...	378	3	6.11	2657	0.94685	1	1
GO:0001935	endothelial cell proliferation	117	1	1.89	2401	0.85293	1	1
GO:0001936	regulation of endothelial cell prolifera...	82	1	1.33	2129	0.73855	1	1
GO:0001959	regulation of cytokine-mediated signalin...	62	1	1	1909	0.63704	1	1
GO:0001977	renal system process involved in regulat...	12	1	0.19	831	0.17779	1	1
GO:0002028	regulation of sodium ion transport	114	1	1.84	2380	0.84548	1	1
GO:0002040	sprouting angiogenesis	50	1	0.81	1744	0.55821	1	1
GO:0002042	cell migration involved in sprouting ang...	37	1	0.6	1498	0.45349	1	1
GO:0002064	epithelial cell development	234	1	3.78	2783	0.97877	1	1
GO:0002065	columnar/cuboidal epithelial cell differ...	179	2	2.9	2234	0.78928	1	1
GO:0002066	columnar/cuboidal epithelial cell develo...	126	1	2.04	2450	0.87319	1	1
GO:0002164	larval development	730	23	11.81	48	0.00164	0.418644	1
GO:0002181	cytoplasmic translation	9	1	0.15	699	0.13653	1	1
GO:0002200	somatic diversification of immune recept...	34	1	0.55	1439	0.42601	1	1
GO:0002218	activation of innate immune response	292	7	4.72	883	0.19491	1	1
GO:0002237	response to molecule of bacterial origin	199	1	3.22	2709	0.96204	1	1
GO:0002250	adaptive immune response	96	1	1.55	2241	0.79225	1	1
GO:0002252	immune effector process	434	2	7.02	2871	0.99376	1	1
GO:0002253	activation of immune response	497	8	8.04	1742	0.55648	1	1
GO:0002377	immunoglobulin production	33	1	0.53	1417	0.41654	1	1
GO:0002429	immune response-activating cell surface ...	208	1	3.36	2728	0.9673	1	1
GO:0002440	production of molecular mediator of immu...	90	2	1.46	1450	0.42902	1	1
GO:0002443	leukocyte mediated immunity	110	1	1.78	2362	0.83497	1	1
GO:0002449	lymphocyte mediated immunity	64	1	1.04	1940	0.64875	1	1
GO:0002460	adaptive immune response based on somati...	78	1	1.26	2099	0.72081	1	1
GO:0002479	antigen processing and presentation of e...	103	5	1.67	238	0.02577	1	1
GO:0002495	antigen processing and presentation of p...	104	1	1.68	2306	0.81785	1	1
GO:0002504	antigen processing and presentation of p...	106	1	1.71	2332	0.82375	1	1
GO:0002521	leukocyte differentiation	286	3	4.63	2384	0.84549	1	1
GO:0002573	myeloid leukocyte differentiation	130	2	2.1	1892	0.62483	1	1
GO:0002683	negative regulation of immune system pro...	282	2	4.56	2652	0.94516	1	1
GO:0002697	regulation of immune effector process	195	1	3.15	2698	0.95944	1	1
GO:0002699	positive regulation of immune effector p...	65	1	1.05	1953	0.65446	1	1
GO:0002703	regulation of leukocyte mediated immunit...	51	1	0.82	1758	0.56538	1	1
GO:0002753	cytoplasmic pattern recognition receptor...	54	1	0.87	1789	0.58622	1	1
GO:0002757	immune response-activating signal transd...	446	7	7.21	1787	0.5862	1	1
GO:0002758	innate immune response-activating signal...	279	7	4.51	800	0.16674	1	1
GO:0002761	regulation of myeloid leukocyte differen...	76	2	1.23	1276	0.3488	1	1
GO:0002764	immune response-regulating signaling pat...	522	7	8.44	2141	0.7455	1	1
GO:0002819	regulation of adaptive immune response	45	1	0.73	1652	0.52053	1	1
GO:0003006	developmental process involved in reprod...	1365	26	22.08	924	0.21466	1	1
GO:0003014	renal system process	91	1	1.47	2199	0.77447	1	1
GO:0003071	renal system process involved in regulat...	19	1	0.31	1073	0.26658	1	1
GO:0003073	regulation of systemic arterial blood pr...	114	1	1.84	2381	0.84548	1	1
GO:0003094	glomerular filtration	16	1	0.26	975	0.22976	1	1
GO:0003170	heart valve development	56	1	0.91	1824	0.59955	1	1
GO:0003205	cardiac chamber development	208	3	3.36	1958	0.65771	1	1
GO:0003230	cardiac atrium development	65	1	1.05	1954	0.65446	1	1
GO:0003231	cardiac ventricle development	143	1	2.31	2540	0.90418	1	1
GO:0003254	regulation of membrane depolarization	38	1	0.61	1518	0.46235	1	1
GO:0003283	atrial septum development	55	1	0.89	1805	0.59294	1	1
GO:0005977	glycogen metabolic process	102	2	1.65	1599	0.49349	1	1
GO:0005984	disaccharide metabolic process	66	2	1.07	1122	0.28928	1	1
GO:0005996	monosaccharide metabolic process	520	14	8.41	320	0.04293	1	1
GO:0006022	aminoglycan metabolic process	158	1	2.56	2594	0.9252	1	1
GO:0006066	alcohol metabolic process	406	1	6.57	2913	0.99881	1	1
GO:0006073	cellular glucan metabolic process	162	2	2.62	2133	0.74101	1	1
GO:0006081	cellular aldehyde metabolic process	145	2	2.35	2023	0.68366	1	1
GO:0006090	pyruvate metabolic process	234	9	3.78	158	0.0139	1	1
GO:0006094	gluconeogenesis	237	9	3.83	173	0.015	1	1
GO:0006140	regulation of nucleotide metabolic proce...	161	2	2.6	2128	0.7379	1	1
GO:0006163	purine nucleotide metabolic process	537	14	8.69	366	0.05348	1	1
GO:0006164	purine nucleotide biosynthetic process	204	5	3.3	1002	0.23514	1	1
GO:0006171	cAMP biosynthetic process	71	2	1.15	1209	0.31919	1	1
GO:0006172	ADP biosynthetic process	10	1	0.16	744	0.15051	1	1
GO:0006213	pyrimidine nucleoside metabolic process	47	2	0.76	814	0.17608	1	1
GO:0006220	pyrimidine nucleotide metabolic process	64	3	1.04	514	0.08488	1	1
GO:0006221	pyrimidine nucleotide biosynthetic proce...	52	3	0.84	362	0.05168	1	1
GO:0006222	UMP biosynthetic process	9	1	0.15	700	0.13653	1	1
GO:0006228	UTP biosynthetic process	3	1	0.05	341	0.04774	1	1
GO:0006241	CTP biosynthetic process	8	1	0.13	650	0.12233	1	1
GO:0006261	DNA-dependent DNA replication	165	9	2.67	45	0.00144	0.392096	1
GO:0006270	DNA replication initiation	35	5	0.57	15	0.00023	0.176988	1
GO:0006275	regulation of DNA replication	139	5	2.25	460	0.07508	1	1
GO:0006277	DNA amplification	12	1	0.19	832	0.17779	1	1
GO:0006289	nucleotide-excision repair	77	1	1.25	2089	0.71619	1	1
GO:0006302	double-strand break repair	139	1	2.25	2522	0.89765	1	1
GO:0006310	DNA recombination	179	5	2.9	796	0.16462	1	1
GO:0006313	transposition, DNA-mediated	5	1	0.08	483	0.07831	1	1
GO:0006333	chromatin assembly or disassembly	103	3	1.67	996	0.23268	1	1
GO:0006352	DNA-templated transcription, initiation	204	2	3.3	2385	0.8459	1	1
GO:0006353	DNA-templated transcription, termination	105	4	1.7	525	0.09049	1	1
GO:0006397	mRNA processing	498	17	8.05	60	0.00299	0.600598	1
GO:0006399	tRNA metabolic process	112	1	1.81	2373	0.84031	1	1
GO:0006402	mRNA catabolic process	417	10	6.74	715	0.13915	1	1
GO:0006403	RNA localization	209	8	3.38	209	0.02039	1	1
GO:0006406	mRNA export from nucleus	90	4	1.46	377	0.05801	1	1
GO:0006418	tRNA aminoacylation for protein translat...	56	1	0.91	1825	0.59955	1	1
GO:0006446	regulation of translational initiation	123	1	1.99	2437	0.86676	1	1
GO:0006448	regulation of translational elongation	39	1	0.63	1534	0.47107	1	1
GO:0006469	negative regulation of protein kinase ac...	255	1	4.12	2811	0.98503	1	1
GO:0006473	protein acetylation	206	1	3.33	2724	0.9662	1	1
GO:0006479	protein methylation	182	2	2.94	2248	0.79693	1	1
GO:0006486	protein glycosylation	285	4	4.61	2016	0.681	1	1
GO:0006497	protein lipidation	89	2	1.44	1428	0.42345	1	1
GO:0006498	N-terminal protein lipidation	34	1	0.55	1440	0.42601	1	1
GO:0006522	alanine metabolic process	54	1	0.87	1790	0.58622	1	1
GO:0006534	cysteine metabolic process	46	3	0.74	308	0.03805	1	1
GO:0006555	methionine metabolic process	49	2	0.79	862	0.18773	1	1
GO:0006558	L-phenylalanine metabolic process	46	2	0.74	803	0.17029	1	1
GO:0006560	proline metabolic process	69	1	1.12	2004	0.67639	1	1
GO:0006563	L-serine metabolic process	71	2	1.15	1210	0.31919	1	1
GO:0006568	tryptophan metabolic process	97	2	1.57	1526	0.46717	1	1
GO:0006575	cellular modified amino acid metabolic p...	226	1	3.66	2774	0.97575	1	1
GO:0006576	cellular biogenic amine metabolic proces...	188	3	3.04	1797	0.58947	1	1
GO:0006584	catecholamine metabolic process	69	1	1.12	2005	0.67639	1	1
GO:0006586	indolalkylamine metabolic process	97	2	1.57	1527	0.46717	1	1
GO:0006595	polyamine metabolic process	26	1	0.42	1265	0.34582	1	1
GO:0006596	polyamine biosynthetic process	11	1	0.18	787	0.16426	1	1
GO:0006605	protein targeting	837	15	13.54	1354	0.37838	1	1
GO:0006633	fatty acid biosynthetic process	188	1	3.04	2683	0.95446	1	1
GO:0006638	neutral lipid metabolic process	119	2	1.92	1773	0.57657	1	1
GO:0006639	acylglycerol metabolic process	119	2	1.92	1774	0.57657	1	1
GO:0006641	triglyceride metabolic process	93	2	1.5	1484	0.44555	1	1
GO:0006692	prostanoid metabolic process	59	1	0.95	1875	0.61875	1	1
GO:0006720	isoprenoid metabolic process	155	2	2.51	2097	0.71855	1	1
GO:0006721	terpenoid metabolic process	112	2	1.81	1717	0.54359	1	1
GO:0006733	oxidoreduction coenzyme metabolic proces...	294	10	4.75	217	0.02133	1	1
GO:0006739	NADP metabolic process	81	2	1.31	1351	0.37797	1	1
GO:0006757	ATP generation from ADP	181	9	2.93	58	0.00272	0.574623	1
GO:0006767	water-soluble vitamin metabolic process	150	3	2.43	1463	0.43863	1	1
GO:0006769	nicotinamide metabolic process	19	1	0.31	1074	0.26658	1	1
GO:0006778	porphyrin-containing compound metabolic ...	81	1	1.31	2118	0.73422	1	1
GO:0006779	porphyrin-containing compound biosynthet...	61	1	0.99	1902	0.63105	1	1
GO:0006790	sulfur compound metabolic process	409	8	6.61	1259	0.34262	1	1
GO:0006814	sodium ion transport	249	2	4.03	2568	0.91432	1	1
GO:0006818	hydrogen transport	149	3	2.41	1454	0.43436	1	1
GO:0006826	iron ion transport	68	3	1.1	552	0.09754	1	1
GO:0006865	amino acid transport	173	1	2.8	2640	0.94162	1	1
GO:0006869	lipid transport	242	2	3.91	2545	0.90597	1	1
GO:0006885	regulation of pH	74	2	1.2	1255	0.337	1	1
GO:0006893	Golgi to plasma membrane transport	98	1	1.58	2256	0.79897	1	1
GO:0006900	membrane budding	68	1	1.1	1992	0.67104	1	1
GO:0006901	vesicle coating	56	1	0.91	1826	0.59955	1	1
GO:0006903	vesicle targeting	59	1	0.95	1876	0.61875	1	1
GO:0006937	regulation of muscle contraction	310	3	5.01	2476	0.88169	1	1
GO:0006942	regulation of striated muscle contractio...	213	3	3.44	1998	0.67344	1	1
GO:0006956	complement activation	38	1	0.61	1519	0.46235	1	1
GO:0006959	humoral immune response	114	2	1.84	1737	0.55319	1	1
GO:0006970	response to osmotic stress	309	7	5	998	0.23435	1	1
GO:0006971	hypotonic response	15	1	0.24	935	0.21708	1	1
GO:0006987	activation of signaling protein activity...	85	1	1.37	2151	0.75111	1	1
GO:0006997	nucleus organization	152	7	2.46	140	0.01177	1	1
GO:0007005	mitochondrion organization	320	2	5.18	2731	0.96762	1	1
GO:0007015	actin filament organization	356	2	5.76	2790	0.98056	1	1
GO:0007019	microtubule depolymerization	49	1	0.79	1728	0.55091	1	1
GO:0007031	peroxisome organization	56	2	0.91	965	0.22922	1	1
GO:0007043	cell-cell junction assembly	128	2	2.07	1867	0.61638	1	1
GO:0007044	cell-substrate junction assembly	104	1	1.68	2307	0.81785	1	1
GO:0007051	spindle organization	255	6	4.12	994	0.2319	1	1
GO:0007067	mitotic nuclear division	369	5	5.97	2094	0.71683	1	1
GO:0007076	mitotic chromosome condensation	29	1	0.47	1340	0.37712	1	1
GO:0007077	mitotic nuclear envelope disassembly	29	1	0.47	1341	0.37712	1	1
GO:0007084	mitotic nuclear envelope reassembly	20	1	0.32	1102	0.27846	1	1
GO:0007088	regulation of mitotic nuclear division	123	1	1.99	2438	0.86676	1	1
GO:0007091	metaphase/anaphase transition of mitotic...	56	1	0.91	1827	0.59955	1	1
GO:0007093	mitotic cell cycle checkpoint	271	10	4.38	145	0.01278	1	1
GO:0007094	mitotic spindle assembly checkpoint	37	1	0.6	1499	0.45349	1	1
GO:0007095	mitotic G2 DNA damage checkpoint	55	1	0.89	1806	0.59294	1	1
GO:0007098	centrosome cycle	98	3	1.58	919	0.21144	1	1
GO:0007099	centriole replication	15	1	0.24	936	0.21708	1	1
GO:0007127	meiosis I	97	5	1.57	211	0.02048	1	1
GO:0007131	reciprocal meiotic recombination	38	2	0.61	669	0.12546	1	1
GO:0007140	male meiosis	60	3	0.97	453	0.07298	1	1
GO:0007143	female meiotic division	47	3	0.76	313	0.04018	1	1
GO:0007159	leukocyte cell-cell adhesion	304	1	4.92	2869	0.99339	1	1
GO:0007163	establishment or maintenance of cell pol...	302	3	4.88	2442	0.87055	1	1
GO:0007178	transmembrane receptor protein serine/th...	371	5	6	2102	0.72124	1	1
GO:0007186	G-protein coupled receptor signaling pat...	370	1	5.98	2903	0.99781	1	1
GO:0007254	JNK cascade	222	1	3.59	2763	0.97408	1	1
GO:0007277	pole cell development	5	1	0.08	484	0.07831	1	1
GO:0007289	spermatid nucleus differentiation	22	1	0.36	1166	0.30165	1	1
GO:0007304	chorion-containing eggshell formation	34	1	0.55	1441	0.42601	1	1
GO:0007306	eggshell chorion assembly	27	1	0.44	1290	0.35643	1	1
GO:0007320	insemination	14	1	0.23	906	0.20419	1	1
GO:0007338	single fertilization	140	1	2.26	2531	0.89932	1	1
GO:0007346	regulation of mitotic cell cycle	588	13	9.51	769	0.15747	1	1
GO:0007349	cellularization	49	1	0.79	1729	0.55091	1	1
GO:0007369	gastrulation	324	5	5.24	1844	0.60501	1	1
GO:0007379	segment specification	41	1	0.66	1575	0.4881	1	1
GO:0007422	peripheral nervous system development	119	1	1.92	2412	0.85769	1	1
GO:0007517	muscle organ development	458	6	7.41	2164	0.7556	1	1
GO:0007548	sex differentiation	530	15	8.57	235	0.02524	1	1
GO:0007589	body fluid secretion	104	1	1.68	2308	0.81785	1	1
GO:0007601	visual perception	92	2	1.49	1465	0.44007	1	1
GO:0007602	phototransduction	94	3	1.52	882	0.19478	1	1
GO:0007618	mating	65	1	1.05	1955	0.65446	1	1
GO:0007620	copulation	16	1	0.26	976	0.22976	1	1
GO:0007623	circadian rhythm	149	1	2.41	2563	0.91321	1	1
GO:0008064	regulation of actin polymerization or de...	144	1	2.33	2544	0.90575	1	1
GO:0008150	biological_process	12366	200	200	2932	1	1	1
GO:0008154	actin polymerization or depolymerization	172	1	2.78	2637	0.94065	1	1
GO:0008213	protein alkylation	182	2	2.94	2249	0.79693	1	1
GO:0008356	asymmetric cell division	77	1	1.25	2090	0.71619	1	1
GO:0008584	male gonad development	81	4	1.31	316	0.04216	1	1
GO:0008593	regulation of Notch signaling pathway	88	1	1.42	2173	0.76307	1	1
GO:0008608	attachment of spindle microtubules to ki...	14	1	0.23	907	0.20419	1	1
GO:0008614	pyridoxine metabolic process	3	1	0.05	342	0.04774	1	1
GO:0008627	intrinsic apoptotic signaling pathway in...	5	1	0.08	485	0.07831	1	1
GO:0008637	apoptotic mitochondrial changes	141	2	2.28	1986	0.66875	1	1
GO:0008652	cellular amino acid biosynthetic process	188	8	3.04	139	0.01143	1	1
GO:0009062	fatty acid catabolic process	146	2	2.36	2030	0.6873	1	1
GO:0009063	cellular amino acid catabolic process	242	1	3.91	2793	0.98141	1	1
GO:0009064	glutamine family amino acid metabolic pr...	124	3	2.01	1229	0.3248	1	1
GO:0009066	aspartate family amino acid metabolic pr...	228	4	3.69	1628	0.50573	1	1
GO:0009067	aspartate family amino acid biosynthetic...	41	1	0.66	1576	0.4881	1	1
GO:0009070	serine family amino acid biosynthetic pr...	45	4	0.73	98	0.00589	0.730229	1
GO:0009072	aromatic amino acid family metabolic pro...	212	3	3.43	1989	0.67034	1	1
GO:0009073	aromatic amino acid family biosynthetic ...	26	2	0.42	424	0.06564	1	1
GO:0009074	aromatic amino acid family catabolic pro...	29	1	0.47	1342	0.37712	1	1
GO:0009078	pyruvate family amino acid metabolic pro...	54	1	0.87	1791	0.58622	1	1
GO:0009079	pyruvate family amino acid biosynthetic ...	3	1	0.05	343	0.04774	1	1
GO:0009086	methionine biosynthetic process	23	1	0.37	1189	0.31296	1	1
GO:0009095	aromatic amino acid family biosynthetic ...	18	2	0.29	294	0.0336	1	1
GO:0009100	glycoprotein metabolic process	385	4	6.23	2454	0.874	1	1
GO:0009101	glycoprotein biosynthetic process	346	4	5.6	2299	0.8152	1	1
GO:0009110	vitamin biosynthetic process	61	1	0.99	1903	0.63105	1	1
GO:0009112	nucleobase metabolic process	215	5	3.48	1083	0.26856	1	1
GO:0009116	nucleoside metabolic process	447	13	7.23	251	0.02975	1	1
GO:0009117	nucleotide metabolic process	764	16	12.36	810	0.17405	1	1
GO:0009119	ribonucleoside metabolic process	421	13	6.81	204	0.01939	1	1
GO:0009123	nucleoside monophosphate metabolic proce...	375	12	6.07	201	0.01893	1	1
GO:0009124	nucleoside monophosphate biosynthetic pr...	108	3	1.75	1038	0.25428	1	1
GO:0009126	purine nucleoside monophosphate metaboli...	356	12	5.76	149	0.01308	1	1
GO:0009127	purine nucleoside monophosphate biosynth...	93	3	1.5	867	0.19067	1	1
GO:0009129	pyrimidine nucleoside monophosphate meta...	15	1	0.24	937	0.21708	1	1
GO:0009130	pyrimidine nucleoside monophosphate bios...	12	1	0.19	833	0.17779	1	1
GO:0009132	nucleoside diphosphate metabolic process	218	12	3.53	14	0.00022	0.176988	1
GO:0009133	nucleoside diphosphate biosynthetic proc...	12	1	0.19	834	0.17779	1	1
GO:0009135	purine nucleoside diphosphate metabolic ...	193	10	3.12	40	0.00118	0.352647	1
GO:0009136	purine nucleoside diphosphate biosynthet...	10	1	0.16	745	0.15051	1	1
GO:0009138	pyrimidine nucleoside diphosphate metabo...	2	1	0.03	281	0.03209	1	1
GO:0009141	nucleoside triphosphate metabolic proces...	386	13	6.24	129	0.01005	0.954594	1
GO:0009144	purine nucleoside triphosphate metabolic...	362	13	5.85	100	0.00602	0.73518	1
GO:0009145	purine nucleoside triphosphate biosynthe...	73	3	1.18	619	0.11437	1	1
GO:0009147	pyrimidine nucleoside triphosphate metab...	17	1	0.27	1011	0.24223	1	1
GO:0009148	pyrimidine nucleoside triphosphate biosy...	14	1	0.23	908	0.20419	1	1
GO:0009150	purine ribonucleotide metabolic process	519	14	8.39	317	0.04236	1	1
GO:0009151	purine deoxyribonucleotide metabolic pro...	15	1	0.24	938	0.21708	1	1
GO:0009152	purine ribonucleotide biosynthetic proce...	196	5	3.17	921	0.21165	1	1
GO:0009153	purine deoxyribonucleotide biosynthetic ...	3	1	0.05	344	0.04774	1	1
GO:0009156	ribonucleoside monophosphate biosyntheti...	106	3	1.71	1025	0.2456	1	1
GO:0009161	ribonucleoside monophosphate metabolic p...	367	12	5.94	187	0.01627	1	1
GO:0009163	nucleoside biosynthetic process	129	4	2.09	767	0.15646	1	1
GO:0009165	nucleotide biosynthetic process	319	7	5.16	1053	0.25871	1	1
GO:0009167	purine ribonucleoside monophosphate meta...	356	12	5.76	150	0.01308	1	1
GO:0009173	pyrimidine ribonucleoside monophosphate ...	12	1	0.19	835	0.17779	1	1
GO:0009174	pyrimidine ribonucleoside monophosphate ...	10	1	0.16	746	0.15051	1	1
GO:0009179	purine ribonucleoside diphosphate metabo...	193	10	3.12	41	0.00118	0.352647	1
GO:0009180	purine ribonucleoside diphosphate biosyn...	10	1	0.16	747	0.15051	1	1
GO:0009182	purine deoxyribonucleoside diphosphate m...	8	1	0.13	651	0.12233	1	1
GO:0009183	purine deoxyribonucleoside diphosphate b...	3	1	0.05	345	0.04774	1	1
GO:0009185	ribonucleoside diphosphate metabolic pro...	198	10	3.2	44	0.00143	0.392096	1
GO:0009187	cyclic nucleotide metabolic process	152	2	2.46	2070	0.70843	1	1
GO:0009188	ribonucleoside diphosphate biosynthetic ...	11	1	0.18	788	0.16426	1	1
GO:0009189	deoxyribonucleoside diphosphate biosynth...	4	1	0.06	398	0.06315	1	1
GO:0009190	cyclic nucleotide biosynthetic process	95	2	1.54	1506	0.45642	1	1
GO:0009199	ribonucleoside triphosphate metabolic pr...	368	13	5.95	105	0.00688	0.802863	1
GO:0009201	ribonucleoside triphosphate biosynthetic...	82	3	1.33	729	0.14713	1	1
GO:0009208	pyrimidine ribonucleoside triphosphate m...	12	1	0.19	836	0.17779	1	1
GO:0009209	pyrimidine ribonucleoside triphosphate b...	10	1	0.16	748	0.15051	1	1
GO:0009218	pyrimidine ribonucleotide metabolic proc...	45	3	0.73	301	0.03599	1	1
GO:0009250	glucan biosynthetic process	87	2	1.41	1408	0.41223	1	1
GO:0009259	ribonucleotide metabolic process	554	14	8.96	428	0.06571	1	1
GO:0009260	ribonucleotide biosynthetic process	236	6	3.82	857	0.18378	1	1
GO:0009262	deoxyribonucleotide metabolic process	34	2	0.55	572	0.10431	1	1
GO:0009265	2'-deoxyribonucleotide biosynthetic proc...	10	1	0.16	749	0.15051	1	1
GO:0009267	cellular response to starvation	152	2	2.46	2071	0.70843	1	1
GO:0009292	genetic transfer	8	1	0.13	652	0.12233	1	1
GO:0009306	protein secretion	355	1	5.74	2897	0.99719	1	1
GO:0009308	amine metabolic process	306	8	4.95	666	0.12373	1	1
GO:0009309	amine biosynthetic process	35	3	0.57	198	0.01865	1	1
GO:0009311	oligosaccharide metabolic process	96	2	1.55	1515	0.46181	1	1
GO:0009394	2'-deoxyribonucleotide metabolic process	28	1	0.45	1323	0.36686	1	1
GO:0009403	toxin biosynthetic process	17	1	0.27	1012	0.24223	1	1
GO:0009404	toxin metabolic process	63	1	1.02	1925	0.64294	1	1
GO:0009408	response to heat	185	6	2.99	502	0.07996	1	1
GO:0009409	response to cold	124	4	2.01	717	0.14147	1	1
GO:0009410	response to xenobiotic stimulus	139	2	2.25	1972	0.66108	1	1
GO:0009414	response to water deprivation	85	1	1.37	2152	0.75111	1	1
GO:0009415	response to water	90	1	1.46	2190	0.77073	1	1
GO:0009445	putrescine metabolic process	5	1	0.08	486	0.07831	1	1
GO:0009581	detection of external stimulus	167	3	2.7	1634	0.50916	1	1
GO:0009582	detection of abiotic stimulus	164	3	2.65	1615	0.49703	1	1
GO:0009583	detection of light stimulus	107	3	1.73	1033	0.24994	1	1
GO:0009584	detection of visible light	81	2	1.31	1352	0.37797	1	1
GO:0009617	response to bacterium	387	7	6.26	1462	0.43619	1	1
GO:0009620	response to fungus	77	2	1.25	1284	0.35467	1	1
GO:0009625	response to insect	11	1	0.18	789	0.16426	1	1
GO:0009637	response to blue light	31	1	0.5	1380	0.39715	1	1
GO:0009639	response to red or far red light	84	2	1.36	1374	0.39521	1	1
GO:0009646	response to absence of light	5	1	0.08	487	0.07831	1	1
GO:0009648	photoperiodism	41	1	0.66	1577	0.4881	1	1
GO:0009698	phenylpropanoid metabolic process	31	1	0.5	1381	0.39715	1	1
GO:0009699	phenylpropanoid biosynthetic process	19	1	0.31	1075	0.26658	1	1
GO:0009712	catechol-containing compound metabolic p...	70	1	1.13	2018	0.68165	1	1
GO:0009718	anthocyanin-containing compound biosynth...	7	1	0.11	588	0.10789	1	1
GO:0009741	response to brassinosteroid	10	1	0.16	750	0.15051	1	1
GO:0009755	hormone-mediated signaling pathway	149	1	2.41	2564	0.91321	1	1
GO:0009804	coumarin metabolic process	20	1	0.32	1103	0.27846	1	1
GO:0009808	lignin metabolic process	16	1	0.26	977	0.22976	1	1
GO:0009810	stilbene metabolic process	10	1	0.16	751	0.15051	1	1
GO:0009813	flavonoid biosynthetic process	17	1	0.27	1013	0.24223	1	1
GO:0009816	defense response to bacterium, incompati...	7	1	0.11	589	0.10789	1	1
GO:0009821	alkaloid biosynthetic process	11	1	0.18	790	0.16426	1	1
GO:0009826	unidimensional cell growth	146	3	2.36	1427	0.42147	1	1
GO:0009880	embryonic pattern specification	199	1	3.22	2710	0.96204	1	1
GO:0009886	post-embryonic morphogenesis	268	2	4.33	2620	0.93363	1	1
GO:0009894	regulation of catabolic process	613	12	9.91	1119	0.28927	1	1
GO:0009895	negative regulation of catabolic process	186	1	3.01	2671	0.95292	1	1
GO:0009896	positive regulation of catabolic process	358	12	5.79	156	0.01362	1	1
GO:0009962	regulation of flavonoid biosynthetic pro...	9	1	0.15	701	0.13653	1	1
GO:0009965	leaf morphogenesis	31	2	0.5	523	0.08917	1	1
GO:0009994	oocyte differentiation	155	1	2.51	2583	0.9214	1	1
GO:0010001	glial cell differentiation	187	1	3.02	2677	0.95369	1	1
GO:0010015	root morphogenesis	83	1	1.34	2136	0.7428	1	1
GO:0010016	shoot system morphogenesis	47	2	0.76	815	0.17608	1	1
GO:0010017	red or far-red light signaling pathway	15	1	0.24	939	0.21708	1	1
GO:0010026	trichome differentiation	27	1	0.44	1291	0.35643	1	1
GO:0010073	meristem maintenance	27	2	0.44	444	0.07016	1	1
GO:0010090	trichome morphogenesis	23	1	0.37	1190	0.31296	1	1
GO:0010150	leaf senescence	25	2	0.4	385	0.06122	1	1
GO:0010154	fruit development	116	6	1.88	138	0.01134	1	1
GO:0010260	organ senescence	27	2	0.44	445	0.07016	1	1
GO:0010389	regulation of G2/M transition of mitotic...	87	1	1.41	2167	0.75915	1	1
GO:0010390	histone monoubiquitination	27	1	0.44	1292	0.35643	1	1
GO:0010466	negative regulation of peptidase activit...	127	1	2.05	2456	0.87526	1	1
GO:0010470	regulation of gastrulation	44	1	0.71	1637	0.51262	1	1
GO:0010517	regulation of phospholipase activity	103	1	1.67	2297	0.81483	1	1
GO:0010528	regulation of transposition	4	1	0.06	399	0.06315	1	1
GO:0010529	negative regulation of transposition	4	1	0.06	400	0.06315	1	1
GO:0010562	positive regulation of phosphorus metabo...	883	12	14.28	2206	0.7747	1	1
GO:0010563	negative regulation of phosphorus metabo...	532	4	8.6	2767	0.97515	1	1
GO:0010564	regulation of cell cycle process	655	13	10.59	1062	0.26241	1	1
GO:0010565	regulation of cellular ketone metabolic ...	221	5	3.57	1117	0.28721	1	1
GO:0010594	regulation of endothelial cell migration	111	1	1.8	2366	0.83766	1	1
GO:0010596	negative regulation of endothelial cell ...	45	1	0.73	1653	0.52053	1	1
GO:0010631	epithelial cell migration	260	1	4.21	2817	0.98622	1	1
GO:0010632	regulation of epithelial cell migration	142	1	2.3	2536	0.90259	1	1
GO:0010633	negative regulation of epithelial cell m...	47	1	0.76	1687	0.53597	1	1
GO:0010638	positive regulation of organelle organiz...	354	1	5.73	2896	0.99714	1	1
GO:0010639	negative regulation of organelle organiz...	277	4	4.48	1961	0.65921	1	1
GO:0010644	cell communication by electrical couplin...	51	1	0.82	1759	0.56538	1	1
GO:0010649	regulation of cell communication by elec...	31	1	0.5	1382	0.39715	1	1
GO:0010720	positive regulation of cell development	377	2	6.1	2815	0.98563	1	1
GO:0010721	negative regulation of cell development	234	1	3.78	2784	0.97877	1	1
GO:0010742	macrophage derived foam cell differentia...	20	1	0.32	1104	0.27846	1	1
GO:0010743	regulation of macrophage derived foam ce...	18	1	0.29	1046	0.2545	1	1
GO:0010765	positive regulation of sodium ion transp...	48	1	0.78	1703	0.5435	1	1
GO:0010770	positive regulation of cell morphogenesi...	161	1	2.6	2606	0.92882	1	1
GO:0010771	negative regulation of cell morphogenesi...	81	1	1.31	2119	0.73422	1	1
GO:0010810	regulation of cell-substrate adhesion	152	1	2.46	2575	0.91741	1	1
GO:0010812	negative regulation of cell-substrate ad...	55	1	0.89	1807	0.59294	1	1
GO:0010817	regulation of hormone levels	583	3	9.43	2890	0.99638	1	1
GO:0010821	regulation of mitochondrion organization	93	2	1.5	1485	0.44555	1	1
GO:0010823	negative regulation of mitochondrion org...	30	2	0.49	512	0.08429	1	1
GO:0010876	lipid localization	334	2	5.4	2760	0.97342	1	1
GO:0010878	cholesterol storage	19	1	0.31	1076	0.26658	1	1
GO:0010880	regulation of release of sequestered cal...	84	2	1.36	1375	0.39521	1	1
GO:0010881	regulation of cardiac muscle contraction...	61	1	0.99	1904	0.63105	1	1
GO:0010883	regulation of lipid storage	46	1	0.74	1666	0.52831	1	1
GO:0010885	regulation of cholesterol storage	17	1	0.27	1014	0.24223	1	1
GO:0010888	negative regulation of lipid storage	25	1	0.4	1250	0.33505	1	1
GO:0010896	regulation of triglyceride catabolic pro...	4	1	0.06	401	0.06315	1	1
GO:0010901	regulation of very-low-density lipoprote...	2	1	0.03	282	0.03209	1	1
GO:0010915	regulation of very-low-density lipoprote...	2	1	0.03	283	0.03209	1	1
GO:0010921	regulation of phosphatase activity	117	1	1.89	2402	0.85293	1	1
GO:0010939	regulation of necrotic cell death	25	1	0.4	1251	0.33505	1	1
GO:0010948	negative regulation of cell cycle proces...	313	9	5.06	436	0.06808	1	1
GO:0010951	negative regulation of endopeptidase act...	121	1	1.96	2424	0.8623	1	1
GO:0010959	regulation of metal ion transport	417	4	6.74	2554	0.90951	1	1
GO:0010965	regulation of mitotic sister chromatid s...	56	1	0.91	1828	0.59955	1	1
GO:0010970	microtubule-based transport	121	1	1.96	2425	0.8623	1	1
GO:0010972	negative regulation of G2/M transition o...	67	1	1.08	1977	0.6656	1	1
GO:0010984	regulation of lipoprotein particle clear...	13	1	0.21	875	0.1911	1	1
GO:0010985	negative regulation of lipoprotein parti...	6	1	0.1	536	0.09322	1	1
GO:0014013	regulation of gliogenesis	81	1	1.31	2120	0.73422	1	1
GO:0014020	primary neural tube formation	68	1	1.1	1993	0.67104	1	1
GO:0014037	Schwann cell differentiation	28	1	0.45	1324	0.36686	1	1
GO:0014065	phosphatidylinositol 3-kinase signaling	66	1	1.07	1965	0.66008	1	1
GO:0014066	regulation of phosphatidylinositol 3-kin...	43	1	0.7	1625	0.50458	1	1
GO:0014738	regulation of muscle hyperplasia	3	1	0.05	346	0.04774	1	1
GO:0014745	negative regulation of muscle adaptation	2	1	0.03	284	0.03209	1	1
GO:0014900	muscle hyperplasia	3	1	0.05	347	0.04774	1	1
GO:0015669	gas transport	10	2	0.16	134	0.01075	0.968528	1
GO:0015682	ferric iron transport	53	3	0.86	370	0.05415	1	1
GO:0015696	ammonium transport	120	3	1.94	1180	0.30707	1	1
GO:0015698	inorganic anion transport	123	2	1.99	1814	0.59463	1	1
GO:0015748	organophosphate ester transport	77	2	1.25	1285	0.35467	1	1
GO:0015833	peptide transport	304	1	4.92	2870	0.99339	1	1
GO:0015850	organic hydroxy compound transport	242	2	3.91	2546	0.90597	1	1
GO:0015893	drug transport	74	1	1.2	2059	0.70187	1	1
GO:0015914	phospholipid transport	44	2	0.71	775	0.15883	1	1
GO:0015918	sterol transport	95	2	1.54	1507	0.45642	1	1
GO:0015931	nucleobase-containing compound transport	193	8	3.12	152	0.01323	1	1
GO:0015985	energy coupled proton transport, down el...	36	1	0.58	1476	0.44447	1	1
GO:0015986	ATP synthesis coupled proton transport	36	1	0.58	1477	0.44447	1	1
GO:0015988	energy coupled proton transmembrane tran...	51	3	0.82	357	0.04926	1	1
GO:0015992	proton transport	148	3	2.39	1453	0.43007	1	1
GO:0016032	viral process	770	21	12.45	148	0.01304	1	1
GO:0016052	carbohydrate catabolic process	306	10	4.95	245	0.02717	1	1
GO:0016054	organic acid catabolic process	367	3	5.94	2633	0.93927	1	1
GO:0016055	Wnt signaling pathway	389	3	6.29	2676	0.95355	1	1
GO:0016101	diterpenoid metabolic process	78	2	1.26	1309	0.36052	1	1
GO:0016125	sterol metabolic process	117	1	1.89	2403	0.85293	1	1
GO:0016143	S-glycoside metabolic process	12	1	0.19	837	0.17779	1	1
GO:0016202	regulation of striated muscle tissue dev...	101	1	1.63	2280	0.80864	1	1
GO:0016266	O-glycan processing	30	1	0.49	1366	0.38722	1	1
GO:0016331	morphogenesis of embryonic epithelium	203	1	3.28	2717	0.96448	1	1
GO:0016485	protein processing	229	1	3.7	2778	0.97693	1	1
GO:0016525	negative regulation of angiogenesis	67	1	1.08	1978	0.6656	1	1
GO:0016558	protein import into peroxisome matrix	16	1	0.26	978	0.22976	1	1
GO:0016569	covalent chromatin modification	487	5	7.88	2532	0.89963	1	1
GO:0016570	histone modification	474	5	7.67	2487	0.88635	1	1
GO:0016571	histone methylation	132	2	2.13	1908	0.63314	1	1
GO:0016574	histone ubiquitination	55	1	0.89	1808	0.59294	1	1
GO:0017015	regulation of transforming growth factor...	108	2	1.75	1661	0.52396	1	1
GO:0017145	stem cell division	97	1	1.57	2244	0.79564	1	1
GO:0018022	peptidyl-lysine methylation	111	2	1.8	1698	0.53874	1	1
GO:0018105	peptidyl-serine phosphorylation	214	1	3.46	2744	0.9704	1	1
GO:0018193	peptidyl-amino acid modification	1042	9	16.85	2842	0.98955	1	1
GO:0018198	peptidyl-cysteine modification	41	1	0.66	1578	0.4881	1	1
GO:0018205	peptidyl-lysine modification	348	4	5.63	2314	0.81868	1	1
GO:0018208	peptidyl-proline modification	57	3	0.92	416	0.06459	1	1
GO:0018209	peptidyl-serine modification	235	2	3.8	2521	0.89686	1	1
GO:0018210	peptidyl-threonine modification	147	1	2.38	2556	0.9103	1	1
GO:0018231	peptidyl-S-diacylglycerol-L-cysteine bio...	8	1	0.13	653	0.12233	1	1
GO:0018242	protein O-linked glycosylation via serin...	17	1	0.27	1015	0.24223	1	1
GO:0018243	protein O-linked glycosylation via threo...	17	1	0.27	1016	0.24223	1	1
GO:0018345	protein palmitoylation	22	1	0.36	1167	0.30165	1	1
GO:0018377	protein myristoylation	34	1	0.55	1442	0.42601	1	1
GO:0018958	phenol-containing compound metabolic pro...	167	2	2.7	2165	0.75611	1	1
GO:0019048	modulation by virus of host morphology o...	185	1	2.99	2667	0.95214	1	1
GO:0019068	virion assembly	22	1	0.36	1168	0.30165	1	1
GO:0019079	viral genome replication	46	1	0.74	1667	0.52831	1	1
GO:0019080	viral gene expression	309	9	5	413	0.06389	1	1
GO:0019082	viral protein processing	17	1	0.27	1017	0.24223	1	1
GO:0019216	regulation of lipid metabolic process	237	1	3.83	2788	0.9798	1	1
GO:0019217	regulation of fatty acid metabolic proce...	67	1	1.08	1979	0.6656	1	1
GO:0019226	transmission of nerve impulse	84	1	1.36	2142	0.74699	1	1
GO:0019318	hexose metabolic process	466	14	7.54	203	0.01924	1	1
GO:0019344	cysteine biosynthetic process	26	2	0.42	425	0.06564	1	1
GO:0019362	pyridine nucleotide metabolic process	268	10	4.33	141	0.01189	1	1
GO:0019395	fatty acid oxidation	145	2	2.35	2024	0.68366	1	1
GO:0019439	aromatic compound catabolic process	669	12	10.82	1388	0.39838	1	1
GO:0019637	organophosphate metabolic process	1156	19	18.7	1630	0.50629	1	1
GO:0019682	glyceraldehyde-3-phosphate metabolic pro...	57	2	0.92	1003	0.23521	1	1
GO:0019692	deoxyribose phosphate metabolic process	29	1	0.47	1343	0.37712	1	1
GO:0019693	ribose phosphate metabolic process	581	14	9.4	522	0.08874	1	1
GO:0019748	secondary metabolic process	164	3	2.65	1616	0.49703	1	1
GO:0019755	one-carbon compound transport	11	2	0.18	146	0.013	1	1
GO:0019757	glycosinolate metabolic process	12	1	0.19	838	0.17779	1	1
GO:0019882	antigen processing and presentation	260	11	4.21	64	0.00338	0.641911	1
GO:0019884	antigen processing and presentation of e...	218	9	3.53	119	0.00904	0.930816	1
GO:0019886	antigen processing and presentation of e...	102	1	1.65	2287	0.81176	1	1
GO:0019915	lipid storage	119	1	1.92	2413	0.85769	1	1
GO:0019985	translesion synthesis	21	1	0.34	1137	0.29015	1	1
GO:0020027	hemoglobin metabolic process	7	1	0.11	590	0.10789	1	1
GO:0021536	diencephalon development	117	3	1.89	1143	0.29379	1	1
GO:0021537	telencephalon development	270	1	4.37	2832	0.98834	1	1
GO:0021543	pallium development	198	1	3.2	2706	0.96141	1	1
GO:0021700	developmental maturation	384	2	6.21	2822	0.98701	1	1
GO:0021761	limbic system development	125	4	2.02	724	0.14442	1	1
GO:0021854	hypothalamus development	25	3	0.4	107	0.00737	0.840692	1
GO:0021872	forebrain generation of neurons	91	3	1.47	856	0.18252	1	1
GO:0021879	forebrain neuron differentiation	63	3	1.02	505	0.08183	1	1
GO:0021884	forebrain neuron development	40	3	0.65	241	0.02656	1	1
GO:0021886	hypothalamus gonadotrophin-releasing hor...	7	3	0.11	13	0.00014	0.131955	1
GO:0021915	neural tube development	165	1	2.67	2617	0.93337	1	1
GO:0021953	central nervous system neuron differenti...	211	4	3.41	1486	0.44587	1	1
GO:0021954	central nervous system neuron developmen...	93	4	1.5	414	0.06391	1	1
GO:0021955	central nervous system neuron axonogenes...	36	1	0.58	1478	0.44447	1	1
GO:0021979	hypothalamus cell differentiation	9	3	0.15	21	0.00033	0.183795	1
GO:0022402	cell cycle process	1722	43	27.85	50	0.00212	0.519527	1
GO:0022403	cell cycle phase	81	1	1.31	2121	0.73422	1	1
GO:0022404	molting cycle process	85	1	1.37	2153	0.75111	1	1
GO:0022405	hair cycle process	76	1	1.23	2078	0.71149	1	1
GO:0022407	regulation of cell-cell adhesion	236	2	3.82	2529	0.89821	1	1
GO:0022408	negative regulation of cell-cell adhesio...	90	1	1.46	2191	0.77073	1	1
GO:0022409	positive regulation of cell-cell adhesio...	137	1	2.22	2505	0.89421	1	1
GO:0022411	cellular component disassembly	575	10	9.3	1492	0.45321	1	1
GO:0022616	DNA strand elongation	39	4	0.63	67	0.00351	0.641911	1
GO:0022618	ribonucleoprotein complex assembly	219	7	3.54	423	0.06525	1	1
GO:0022622	root system development	134	3	2.17	1330	0.36907	1	1
GO:0030001	metal ion transport	836	10	13.52	2461	0.87664	1	1
GO:0030003	cellular cation homeostasis	456	9	7.38	1207	0.31857	1	1
GO:0030004	cellular monovalent inorganic cation hom...	73	2	1.18	1236	0.33108	1	1
GO:0030010	establishment of cell polarity	151	1	2.44	2572	0.91603	1	1
GO:0030011	maintenance of cell polarity	37	1	0.6	1500	0.45349	1	1
GO:0030041	actin filament polymerization	145	1	2.35	2548	0.90729	1	1
GO:0030071	regulation of mitotic metaphase/anaphase...	56	1	0.91	1829	0.59955	1	1
GO:0030098	lymphocyte differentiation	179	2	2.9	2235	0.78928	1	1
GO:0030099	myeloid cell differentiation	321	3	5.19	2511	0.89563	1	1
GO:0030100	regulation of endocytosis	197	1	3.19	2704	0.96076	1	1
GO:0030162	regulation of proteolysis	594	11	9.61	1313	0.36622	1	1
GO:0030178	negative regulation of Wnt signaling pat...	170	2	2.75	2179	0.7648	1	1
GO:0030216	keratinocyte differentiation	72	1	1.16	2037	0.69193	1	1
GO:0030217	T cell differentiation	133	1	2.15	2488	0.887	1	1
GO:0030218	erythrocyte differentiation	117	1	1.89	2404	0.85293	1	1
GO:0030239	myofibril assembly	208	1	3.36	2729	0.9673	1	1
GO:0030258	lipid modification	184	2	2.98	2261	0.80189	1	1
GO:0030278	regulation of ossification	164	1	2.65	2614	0.93226	1	1
GO:0030301	cholesterol transport	90	2	1.46	1451	0.42902	1	1
GO:0030307	positive regulation of cell growth	112	2	1.81	1718	0.54359	1	1
GO:0030316	osteoclast differentiation	52	1	0.84	1768	0.57244	1	1
GO:0030323	respiratory tube development	154	1	2.49	2580	0.92009	1	1
GO:0030324	lung development	153	1	2.47	2578	0.91876	1	1
GO:0030330	DNA damage response, signal transduction...	177	7	2.86	234	0.02499	1	1
GO:0030335	positive regulation of cell migration	274	1	4.43	2836	0.98909	1	1
GO:0030397	membrane disassembly	32	1	0.52	1399	0.40693	1	1
GO:0030433	ER-associated ubiquitin-dependent protei...	73	1	1.18	2045	0.69694	1	1
GO:0030447	filamentous growth	92	1	1.49	2212	0.77814	1	1
GO:0030490	maturation of SSU-rRNA	27	1	0.44	1293	0.35643	1	1
GO:0030510	regulation of BMP signaling pathway	78	1	1.26	2100	0.72081	1	1
GO:0030516	regulation of axon extension	63	1	1.02	1926	0.64294	1	1
GO:0030518	intracellular steroid hormone receptor s...	158	2	2.56	2112	0.72837	1	1
GO:0030520	intracellular estrogen receptor signalin...	48	1	0.78	1704	0.5435	1	1
GO:0030578	PML body organization	4	1	0.06	402	0.06315	1	1
GO:0030595	leukocyte chemotaxis	73	1	1.18	2046	0.69694	1	1
GO:0030641	regulation of cellular pH	57	2	0.92	1004	0.23521	1	1
GO:0030703	eggshell formation	34	1	0.55	1443	0.42601	1	1
GO:0030705	cytoskeleton-dependent intracellular tra...	134	1	2.17	2494	0.88885	1	1
GO:0030707	ovarian follicle cell development	80	1	1.29	2114	0.72982	1	1
GO:0030718	germ-line stem cell population maintenan...	35	2	0.57	607	0.1095	1	1
GO:0030799	regulation of cyclic nucleotide metaboli...	113	2	1.83	1721	0.54841	1	1
GO:0030801	positive regulation of cyclic nucleotide...	79	2	1.28	1315	0.36636	1	1
GO:0030802	regulation of cyclic nucleotide biosynth...	88	2	1.42	1423	0.41785	1	1
GO:0030804	positive regulation of cyclic nucleotide...	61	2	0.99	1055	0.25923	1	1
GO:0030808	regulation of nucleotide biosynthetic pr...	89	2	1.44	1429	0.42345	1	1
GO:0030810	positive regulation of nucleotide biosyn...	61	2	0.99	1056	0.25923	1	1
GO:0030814	regulation of cAMP metabolic process	80	2	1.29	1334	0.37217	1	1
GO:0030816	positive regulation of cAMP metabolic pr...	46	2	0.74	804	0.17029	1	1
GO:0030817	regulation of cAMP biosynthetic process	71	2	1.15	1211	0.31919	1	1
GO:0030832	regulation of actin filament length	146	1	2.36	2550	0.90881	1	1
GO:0030833	regulation of actin filament polymerizat...	134	1	2.17	2495	0.88885	1	1
GO:0030850	prostate gland development	52	1	0.84	1769	0.57244	1	1
GO:0030855	epithelial cell differentiation	547	7	8.85	2232	0.78727	1	1
GO:0030856	regulation of epithelial cell differenti...	113	2	1.83	1722	0.54841	1	1
GO:0030879	mammary gland development	182	1	2.94	2662	0.9497	1	1
GO:0031023	microtubule organizing center organizati...	151	3	2.44	1469	0.44289	1	1
GO:0031032	actomyosin structure organization	283	1	4.58	2851	0.99061	1	1
GO:0031033	myosin filament organization	38	1	0.61	1520	0.46235	1	1
GO:0031109	microtubule polymerization or depolymeri...	102	2	1.65	1600	0.49349	1	1
GO:0031110	regulation of microtubule polymerization...	74	1	1.2	2060	0.70187	1	1
GO:0031111	negative regulation of microtubule polym...	47	1	0.76	1688	0.53597	1	1
GO:0031112	positive regulation of microtubule polym...	31	1	0.5	1383	0.39715	1	1
GO:0031113	regulation of microtubule polymerization	28	1	0.45	1325	0.36686	1	1
GO:0031114	regulation of microtubule depolymerizati...	42	1	0.68	1606	0.4964	1	1
GO:0031123	RNA 3'-end processing	150	6	2.43	300	0.03501	1	1
GO:0031268	pseudopodium organization	7	1	0.11	591	0.10789	1	1
GO:0031269	pseudopodium assembly	7	1	0.11	592	0.10789	1	1
GO:0031272	regulation of pseudopodium assembly	6	1	0.1	537	0.09322	1	1
GO:0031329	regulation of cellular catabolic process	521	12	8.43	714	0.13869	1	1
GO:0031330	negative regulation of cellular cataboli...	137	1	2.22	2506	0.89421	1	1
GO:0031331	positive regulation of cellular cataboli...	308	12	4.98	76	0.00436	0.687363	1
GO:0031333	negative regulation of protein complex a...	108	1	1.75	2344	0.82945	1	1
GO:0031346	positive regulation of cell projection o...	258	2	4.17	2593	0.92405	1	1
GO:0031347	regulation of defense response	538	10	8.7	1333	0.37202	1	1
GO:0031348	negative regulation of defense response	102	1	1.65	2288	0.81176	1	1
GO:0031349	positive regulation of defense response	348	8	5.63	897	0.20263	1	1
GO:0031365	N-terminal protein amino acid modificati...	63	2	1.02	1089	0.27125	1	1
GO:0031396	regulation of protein ubiquitination	336	12	5.43	116	0.00854	0.896459	1
GO:0031397	negative regulation of protein ubiquitin...	173	6	2.8	389	0.06203	1	1
GO:0031440	regulation of mRNA 3'-end processing	55	2	0.89	959	0.22325	1	1
GO:0031442	positive regulation of mRNA 3'-end proce...	27	2	0.44	446	0.07016	1	1
GO:0031468	nuclear envelope reassembly	20	1	0.32	1105	0.27846	1	1
GO:0031497	chromatin assembly	73	3	1.18	620	0.11437	1	1
GO:0031503	protein complex localization	55	2	0.89	960	0.22325	1	1
GO:0031529	ruffle organization	39	1	0.63	1535	0.47107	1	1
GO:0031537	regulation of anthocyanin metabolic proc...	4	1	0.06	403	0.06315	1	1
GO:0031570	DNA integrity checkpoint	255	8	4.12	374	0.05542	1	1
GO:0031571	mitotic G1 DNA damage checkpoint	137	6	2.22	229	0.02384	1	1
GO:0031577	spindle checkpoint	57	1	0.92	1845	0.60606	1	1
GO:0031589	cell-substrate adhesion	282	1	4.56	2849	0.99045	1	1
GO:0031669	cellular response to nutrient levels	200	2	3.23	2370	0.83788	1	1
GO:0031960	response to corticosteroid	163	1	2.64	2613	0.93113	1	1
GO:0032069	regulation of nuclease activity	97	2	1.57	1528	0.46717	1	1
GO:0032075	positive regulation of nuclease activity	90	1	1.46	2192	0.77073	1	1
GO:0032102	negative regulation of response to exter...	214	1	3.46	2745	0.9704	1	1
GO:0032196	transposition	8	1	0.13	654	0.12233	1	1
GO:0032239	regulation of nucleobase-containing comp...	10	1	0.16	752	0.15051	1	1
GO:0032241	positive regulation of nucleobase-contai...	5	1	0.08	488	0.07831	1	1
GO:0032271	regulation of protein polymerization	162	2	2.62	2134	0.74101	1	1
GO:0032272	negative regulation of protein polymeriz...	66	1	1.07	1966	0.66008	1	1
GO:0032273	positive regulation of protein polymeriz...	93	1	1.5	2218	0.78175	1	1
GO:0032298	positive regulation of DNA-dependent DNA...	1	1	0.02	184	0.01617	1	1
GO:0032365	intracellular lipid transport	44	1	0.71	1638	0.51262	1	1
GO:0032366	intracellular sterol transport	27	1	0.44	1294	0.35643	1	1
GO:0032367	intracellular cholesterol transport	27	1	0.44	1295	0.35643	1	1
GO:0032368	regulation of lipid transport	101	2	1.63	1588	0.48829	1	1
GO:0032369	negative regulation of lipid transport	17	1	0.27	1018	0.24223	1	1
GO:0032371	regulation of sterol transport	50	2	0.81	878	0.1936	1	1
GO:0032372	negative regulation of sterol transport	4	1	0.06	404	0.06315	1	1
GO:0032374	regulation of cholesterol transport	50	2	0.81	879	0.1936	1	1
GO:0032377	regulation of intracellular lipid transp...	12	1	0.19	839	0.17779	1	1
GO:0032380	regulation of intracellular sterol trans...	12	1	0.19	840	0.17779	1	1
GO:0032386	regulation of intracellular transport	544	8	8.8	1960	0.6587	1	1
GO:0032387	negative regulation of intracellular tra...	109	2	1.76	1676	0.52892	1	1
GO:0032388	positive regulation of intracellular tra...	246	3	3.98	2177	0.76407	1	1
GO:0032392	DNA geometric change	52	4	0.84	125	0.00981	0.954594	1
GO:0032411	positive regulation of transporter activ...	120	1	1.94	2420	0.86002	1	1
GO:0032414	positive regulation of ion transmembrane...	105	1	1.7	2322	0.82082	1	1
GO:0032434	regulation of proteasomal ubiquitin-depe...	134	4	2.17	808	0.17201	1	1
GO:0032435	negative regulation of proteasomal ubiqu...	68	1	1.1	1994	0.67104	1	1
GO:0032465	regulation of cytokinesis	89	2	1.44	1430	0.42345	1	1
GO:0032480	negative regulation of type I interferon...	33	2	0.53	559	0.09919	1	1
GO:0032481	positive regulation of type I interferon...	92	2	1.49	1466	0.44007	1	1
GO:0032488	Cdc42 protein signal transduction	8	1	0.13	655	0.12233	1	1
GO:0032507	maintenance of protein location in cell	121	2	1.96	1786	0.58567	1	1
GO:0032508	DNA duplex unwinding	50	4	0.81	117	0.00856	0.896459	1
GO:0032602	chemokine production	34	1	0.55	1444	0.42601	1	1
GO:0032606	type I interferon production	134	5	2.17	433	0.06638	1	1
GO:0032611	interleukin-1 beta production	49	2	0.79	863	0.18773	1	1
GO:0032612	interleukin-1 production	54	2	0.87	952	0.21728	1	1
GO:0032615	interleukin-12 production	38	1	0.61	1521	0.46235	1	1
GO:0032635	interleukin-6 production	69	1	1.12	2006	0.67639	1	1
GO:0032637	interleukin-8 production	23	1	0.37	1191	0.31296	1	1
GO:0032640	tumor necrosis factor production	76	1	1.23	2079	0.71149	1	1
GO:0032642	regulation of chemokine production	34	1	0.55	1445	0.42601	1	1
GO:0032651	regulation of interleukin-1 beta product...	41	1	0.66	1579	0.4881	1	1
GO:0032652	regulation of interleukin-1 production	46	1	0.74	1668	0.52831	1	1
GO:0032675	regulation of interleukin-6 production	69	1	1.12	2007	0.67639	1	1
GO:0032677	regulation of interleukin-8 production	22	1	0.36	1169	0.30165	1	1
GO:0032682	negative regulation of chemokine product...	9	1	0.15	702	0.13653	1	1
GO:0032717	negative regulation of interleukin-8 pro...	10	1	0.16	753	0.15051	1	1
GO:0032732	positive regulation of interleukin-1 pro...	15	1	0.24	940	0.21708	1	1
GO:0032835	glomerulus development	54	1	0.87	1792	0.58622	1	1
GO:0032844	regulation of homeostatic process	378	4	6.11	2435	0.8648	1	1
GO:0032845	negative regulation of homeostatic proce...	192	4	3.11	1335	0.37668	1	1
GO:0032872	regulation of stress-activated MAPK casc...	217	1	3.51	2753	0.97184	1	1
GO:0032874	positive regulation of stress-activated ...	119	1	1.92	2414	0.85769	1	1
GO:0032878	regulation of establishment or maintenan...	29	1	0.47	1344	0.37712	1	1
GO:0032886	regulation of microtubule-based process	158	1	2.56	2595	0.9252	1	1
GO:0032897	negative regulation of viral transcripti...	14	1	0.23	909	0.20419	1	1
GO:0032941	secretion by tissue	86	1	1.39	2162	0.75516	1	1
GO:0032956	regulation of actin cytoskeleton organiz...	248	1	4.01	2807	0.98318	1	1
GO:0032970	regulation of actin filament-based proce...	379	3	6.13	2660	0.94749	1	1
GO:0032984	macromolecular complex disassembly	365	9	5.9	713	0.13805	1	1
GO:0033002	muscle cell proliferation	113	1	1.83	2376	0.84292	1	1
GO:0033013	tetrapyrrole metabolic process	92	1	1.49	2213	0.77814	1	1
GO:0033014	tetrapyrrole biosynthetic process	62	1	1	1910	0.63704	1	1
GO:0033043	regulation of organelle organization	848	5	13.72	2910	0.99838	1	1
GO:0033044	regulation of chromosome organization	209	1	3.38	2733	0.96784	1	1
GO:0033045	regulation of sister chromatid segregati...	56	1	0.91	1830	0.59955	1	1
GO:0033046	negative regulation of sister chromatid ...	48	1	0.78	1705	0.5435	1	1
GO:0033047	regulation of mitotic sister chromatid s...	56	1	0.91	1831	0.59955	1	1
GO:0033048	negative regulation of mitotic sister ch...	48	1	0.78	1706	0.5435	1	1
GO:0033119	negative regulation of RNA splicing	51	7	0.82	7	1.7e-05	0.0297573	1
[truncated: 10,254 more rows]

## Sheet: Greenland_up_GOBP
GO.ID	Term	Annotated	Significant	Expected	Rank.in.classic	classic	classic_FDR	allRes.weight
GO:0061028	establishment of endothelial barrier	15	4	0.05	1	1.7e-07	0.00208301	1.7e-07
GO:0046618	drug export	25	4	0.09	3	1.5e-06	0.0061265	1.5e-06
GO:0006855	drug transmembrane transport	34	4	0.12	7	5.4e-06	0.00945231	5.4e-06
GO:0045893	positive regulation of transcription, DN...	1094	14	3.8	9	1.1e-05	0.0134783	1.1e-05
GO:0001866	NK T cell proliferation	3	2	0.01	16	3.5e-05	0.0268034	3.5e-05
GO:0015722	canalicular bile acid transport	22	3	0.08	21	5.8e-05	0.0308989	5.8e-05
GO:0050973	detection of mechanical stimulus involve...	4	2	0.01	25	7.1e-05	0.0347985	7.1e-05
GO:0001714	endodermal cell fate specification	26	3	0.09	30	9.6e-05	0.0392096	9.6e-05
GO:0001787	natural killer cell proliferation	5	2	0.02	33	0.00012	0.0445564	0.00012
GO:0048852	diencephalon morphogenesis	6	2	0.02	40	0.00018	0.0525129	0.00018
GO:0051384	response to glucocorticoid	159	5	0.55	43	0.00021	0.0598402	0.00021
GO:0030910	olfactory placode formation	7	2	0.02	46	0.00025	0.0624663	0.00025
GO:0060235	lens induction in camera-type eye	7	2	0.02	47	0.00025	0.0624663	0.00025
GO:0090090	negative regulation of canonical Wnt sig...	104	4	0.36	63	0.00045	0.0875214	0.00045
GO:0071317	cellular response to isoquinoline alkalo...	10	2	0.03	67	0.00052	0.0950979	0.00052
GO:0006699	bile acid biosynthetic process	46	3	0.16	68	0.00054	0.095893	0.00054
GO:0007182	common-partner SMAD protein phosphorylat...	11	2	0.04	72	0.00064	0.103679	0.00064
GO:0010447	response to acidic pH	11	2	0.04	73	0.00064	0.103679	0.00064
GO:0050910	detection of mechanical stimulus involve...	13	2	0.05	90	0.0009	0.121184	0.0009
GO:0046685	response to arsenic-containing substance	56	3	0.19	92	0.00095	0.126526	0.00095
GO:0002052	positive regulation of neuroblast prolif...	14	2	0.05	93	0.00105	0.134017	0.00105
GO:0031101	fin regeneration	14	2	0.05	94	0.00105	0.134017	0.00105
GO:0043049	otic placode formation	14	2	0.05	95	0.00105	0.134017	0.00105
GO:0007595	lactation	60	3	0.21	98	0.00117	0.146286	0.00117
GO:0045892	negative regulation of transcription, DN...	944	10	3.28	99	0.00121	0.148261	0.00121
GO:0035019	somatic stem cell population maintenance	62	3	0.22	102	0.00128	0.153763	0.00128
GO:0050860	negative regulation of T cell receptor s...	16	2	0.06	103	0.00137	0.162977	0.00137
GO:0071356	cellular response to tumor necrosis fact...	64	3	0.22	105	0.00141	0.16454	0.00141
GO:0072089	stem cell proliferation	167	6	0.58	12	2.2e-05	0.0216784	0.00142
GO:0097384	cellular lipid biosynthetic process	17	2	0.06	110	0.00155	0.168841	0.00155
GO:0006814	sodium ion transport	249	5	0.87	116	0.00164	0.168841	0.00164
GO:0007623	circadian rhythm	149	4	0.52	120	0.00173	0.168841	0.00173
GO:0010743	regulation of macrophage derived foam ce...	18	2	0.06	124	0.00174	0.168841	0.00174
GO:0021984	adenohypophysis development	18	2	0.06	125	0.00174	0.168841	0.00174
GO:0010218	response to far red light	19	2	0.07	133	0.00195	0.175686	0.00195
GO:0060441	epithelial tube branching involved in lu...	19	2	0.07	134	0.00195	0.175686	0.00195
GO:0043586	tongue development	21	2	0.07	145	0.00238	0.201118	0.00238
GO:0042036	negative regulation of cytokine biosynth...	22	2	0.08	149	0.00261	0.209022	0.00261
GO:0007184	SMAD protein import into nucleus	24	2	0.08	168	0.00311	0.225484	0.00311
GO:0021854	hypothalamus development	25	2	0.09	173	0.00337	0.236891	0.00337
GO:0030539	male genitalia development	25	2	0.09	174	0.00337	0.236891	0.00337
GO:0043627	response to estrogen	180	4	0.63	175	0.00344	0.236891	0.00344
GO:0021660	rhombomere 3 formation	1	1	0	176	0.00348	0.236891	0.00348
GO:0021666	rhombomere 5 formation	1	1	0	177	0.00348	0.236891	0.00348
GO:0008593	regulation of Notch signaling pathway	88	3	0.31	181	0.0035	0.236936	0.0035
GO:0042994	cytoplasmic sequestering of transcriptio...	27	2	0.09	189	0.00392	0.251475	0.00392
GO:0060444	branching involved in mammary gland duct...	30	2	0.1	204	0.00483	0.288693	0.00483
GO:0051602	response to electrical stimulus	32	2	0.11	213	0.00548	0.315242	0.00548
GO:0030212	hyaluronan metabolic process	37	3	0.13	52	0.00028	0.0659777	0.00557
GO:0002756	MyD88-independent toll-like receptor sig...	108	3	0.38	222	0.0062	0.329596	0.0062
GO:0061515	myeloid cell development	35	2	0.12	224	0.00653	0.329596	0.00653
GO:0001666	response to hypoxia	347	5	1.21	226	0.00678	0.329596	0.00678
GO:0001828	inner cell mass cellular morphogenesis	2	1	0.01	229	0.00694	0.329596	0.00694
GO:0003142	cardiogenic plate morphogenesis	2	1	0.01	230	0.00694	0.329596	0.00694
GO:0007493	endodermal cell fate determination	2	1	0.01	231	0.00694	0.329596	0.00694
GO:0021612	facial nerve structural organization	2	1	0.01	232	0.00694	0.329596	0.00694
GO:0035332	positive regulation of hippo signaling	2	1	0.01	233	0.00694	0.329596	0.00694
GO:0042662	negative regulation of mesodermal cell f...	2	1	0.01	234	0.00694	0.329596	0.00694
GO:0048866	stem cell fate specification	2	1	0.01	235	0.00694	0.329596	0.00694
GO:0048932	myelination of posterior lateral line ne...	2	1	0.01	236	0.00694	0.329596	0.00694
GO:0060214	endocardium formation	2	1	0.01	237	0.00694	0.329596	0.00694
GO:0071506	cellular response to mycophenolic acid	2	1	0.01	238	0.00694	0.329596	0.00694
GO:0071873	response to norepinephrine	2	1	0.01	239	0.00694	0.329596	0.00694
GO:0072303	positive regulation of glomerular metane...	2	1	0.01	240	0.00694	0.329596	0.00694
GO:2001111	positive regulation of lens epithelial c...	2	1	0.01	241	0.00694	0.329596	0.00694
GO:0030856	regulation of epithelial cell differenti...	113	3	0.39	259	0.00703	0.330972	0.00703
GO:0060042	retina morphogenesis in camera-type eye	38	2	0.13	269	0.00767	0.344251	0.00767
GO:0007422	peripheral nervous system development	119	3	0.41	276	0.0081	0.357893	0.0081
GO:0008045	motor neuron axon guidance	41	2	0.14	287	0.00889	0.373045	0.00889
GO:0030514	negative regulation of BMP signaling pat...	41	2	0.14	288	0.00889	0.373045	0.00889
GO:0042345	regulation of NF-kappaB import into nucl...	41	2	0.14	289	0.00889	0.373045	0.00889
GO:0048286	lung alveolus development	42	2	0.15	293	0.00931	0.388012	0.00931
GO:0000086	G2/M transition of mitotic cell cycle	240	4	0.83	295	0.00944	0.392096	0.00944
GO:0035914	skeletal muscle cell differentiation	44	2	0.15	304	0.01019	0.399471	0.01019
GO:0048859	formation of anatomical boundary	44	2	0.15	305	0.01019	0.399471	0.01019
GO:0050680	negative regulation of epithelial cell p...	130	3	0.45	307	0.01031	0.399471	0.01031
GO:0010212	response to ionizing radiation	148	4	0.51	119	0.00169	0.168841	0.01032
GO:0003357	noradrenergic neuron differentiation	3	1	0.01	308	0.0104	0.399471	0.0104
GO:0009684	indoleacetic acid biosynthetic process	3	1	0.01	309	0.0104	0.399471	0.0104
GO:0071455	cellular response to hyperoxia	3	1	0.01	310	0.0104	0.399471	0.0104
GO:0071504	cellular response to heparin	3	1	0.01	311	0.0104	0.399471	0.0104
GO:2000035	regulation of stem cell division	3	1	0.01	312	0.0104	0.399471	0.0104
GO:0071347	cellular response to interleukin-1	45	2	0.16	322	0.01064	0.403628	0.01064
GO:0010883	regulation of lipid storage	46	2	0.16	326	0.0111	0.415928	0.0111
GO:0001649	osteoblast differentiation	136	3	0.47	329	0.01165	0.433883	0.01165
GO:0032374	regulation of cholesterol transport	50	2	0.17	339	0.01302	0.465114	0.01302
GO:0010558	negative regulation of macromolecule bio...	1132	13	3.94	27	7.9e-05	0.0358514	0.0136
GO:0010956	negative regulation of calcidiol 1-monoo...	4	1	0.01	347	0.01384	0.467167	0.01384
GO:0019745	pentacyclic triterpenoid biosynthetic pr...	4	1	0.01	348	0.01384	0.467167	0.01384
GO:0034465	response to carbon monoxide	4	1	0.01	349	0.01384	0.467167	0.01384
GO:0043447	alkane biosynthetic process	4	1	0.01	350	0.01384	0.467167	0.01384
GO:0045338	farnesyl diphosphate metabolic process	4	1	0.01	351	0.01384	0.467167	0.01384
GO:1900127	positive regulation of hyaluronan biosyn...	4	1	0.01	352	0.01384	0.467167	0.01384
GO:0051453	regulation of intracellular pH	54	2	0.19	368	0.01507	0.500414	0.01507
GO:0071709	membrane assembly	56	2	0.19	375	0.01615	0.525085	0.01615
GO:0043542	endothelial cell migration	156	3	0.54	383	0.01681	0.525085	0.01681
GO:0016126	sterol biosynthetic process	58	2	0.2	387	0.01726	0.525085	0.01726
GO:0002268	follicular dendritic cell differentiatio...	5	1	0.02	390	0.01727	0.525085	0.01727
GO:0019279	L-methionine biosynthetic process from L...	5	1	0.02	391	0.01727	0.525085	0.01727
GO:0035284	brain segmentation	5	1	0.02	392	0.01727	0.525085	0.01727
GO:0050779	RNA destabilization	5	1	0.02	393	0.01727	0.525085	0.01727
GO:0060174	limb bud formation	5	1	0.02	394	0.01727	0.525085	0.01727
GO:0061031	endodermal digestive tract morphogenesis	5	1	0.02	395	0.01727	0.525085	0.01727
GO:0061386	closure of optic fissure	5	1	0.02	396	0.01727	0.525085	0.01727
GO:2000741	positive regulation of mesenchymal stem ...	5	1	0.02	397	0.01727	0.525085	0.01727
GO:0060324	face development	59	2	0.21	407	0.01783	0.530567	0.01783
GO:0033993	response to lipid	857	13	2.98	4	4e-06	0.00945231	0.01921
GO:0003151	outflow tract morphogenesis	62	2	0.22	421	0.01957	0.569575	0.01957
GO:0021879	forebrain neuron differentiation	63	2	0.22	425	0.02017	0.578789	0.02017
GO:0010541	acropetal auxin transport	6	1	0.02	429	0.02069	0.5788	0.02069
GO:0043330	response to exogenous dsRNA	6	1	0.02	430	0.02069	0.5788	0.02069
GO:0060023	soft palate development	6	1	0.02	431	0.02069	0.5788	0.02069
GO:0060913	cardiac cell fate determination	6	1	0.02	432	0.02069	0.5788	0.02069
GO:0060919	auxin influx	6	1	0.02	433	0.02069	0.5788	0.02069
GO:2000043	regulation of cardiac cell fate specific...	6	1	0.02	434	0.02069	0.5788	0.02069
GO:0048514	blood vessel morphogenesis	497	6	1.73	261	0.00705	0.330972	0.02076
GO:0072661	protein targeting to plasma membrane	65	2	0.23	443	0.02139	0.591629	0.02139
GO:0003211	cardiac ventricle formation	7	1	0.02	457	0.02409	0.624048	0.02409
GO:0006598	polyamine catabolic process	7	1	0.02	458	0.02409	0.624048	0.02409
GO:0018894	dibenzo-p-dioxin metabolic process	7	1	0.02	459	0.02409	0.624048	0.02409
GO:0019761	glucosinolate biosynthetic process	7	1	0.02	460	0.02409	0.624048	0.02409
GO:0042891	antibiotic transport	7	1	0.02	461	0.02409	0.624048	0.02409
GO:0060836	lymphatic endothelial cell differentiati...	7	1	0.02	462	0.02409	0.624048	0.02409
GO:0061010	gall bladder development	7	1	0.02	463	0.02409	0.624048	0.02409
GO:0071260	cellular response to mechanical stimulus	70	2	0.24	475	0.02457	0.631916	0.02457
GO:0060556	regulation of vitamin D biosynthetic pro...	12	2	0.04	83	0.00076	0.11086	0.02687
GO:0001946	lymphangiogenesis	8	1	0.03	490	0.02749	0.67367	0.02749
GO:0002467	germinal center formation	8	1	0.03	491	0.02749	0.67367	0.02749
GO:0043525	positive regulation of neuron apoptotic ...	75	2	0.26	502	0.02792	0.676094	0.02792
GO:0051090	regulation of sequence-specific DNA bind...	336	4	1.17	510	0.02876	0.690973	0.02876
GO:0071383	cellular response to steroid hormone sti...	79	2	0.27	521	0.03073	0.70701	0.03073
GO:0010315	auxin efflux	9	1	0.03	524	0.03087	0.70701	0.03087
GO:0019343	cysteine biosynthetic process via cystat...	9	1	0.03	525	0.03087	0.70701	0.03087
GO:0032332	positive regulation of chondrocyte diffe...	9	1	0.03	526	0.03087	0.70701	0.03087
GO:0048485	sympathetic nervous system development	9	1	0.03	527	0.03087	0.70701	0.03087
GO:0060164	regulation of timing of neuron different...	9	1	0.03	528	0.03087	0.70701	0.03087
GO:0061009	common bile duct development	9	1	0.03	529	0.03087	0.70701	0.03087
GO:0061303	cornea development in camera-type eye	9	1	0.03	530	0.03087	0.70701	0.03087
GO:0043001	Golgi to plasma membrane protein transpo...	80	2	0.28	538	0.03145	0.712305	0.03145
GO:0031327	negative regulation of cellular biosynth...	1204	13	4.19	36	0.00015	0.0496743	0.03359
GO:0015886	heme transport	10	1	0.03	552	0.03425	0.740769	0.03425
GO:0021778	oligodendrocyte cell fate specification	10	1	0.03	553	0.03425	0.740769	0.03425
GO:0060956	endocardial cell differentiation	10	1	0.03	554	0.03425	0.740769	0.03425
GO:0090261	positive regulation of inclusion body as...	10	1	0.03	555	0.03425	0.740769	0.03425
GO:0000281	mitotic cytokinesis	84	2	0.29	567	0.0344	0.740769	0.0344
GO:0090263	positive regulation of canonical Wnt sig...	85	2	0.3	571	0.03515	0.75296	0.03515
GO:0046782	regulation of viral transcription	86	2	0.3	573	0.03591	0.767897	0.03591
GO:0010540	basipetal auxin transport	11	1	0.04	579	0.03761	0.779755	0.03761
GO:0010955	negative regulation of protein processin...	11	1	0.04	580	0.03761	0.779755	0.03761
GO:0035278	negative regulation of translation invol...	11	1	0.04	581	0.03761	0.779755	0.03761
GO:0042789	mRNA transcription from RNA polymerase I...	11	1	0.04	582	0.03761	0.779755	0.03761
GO:0060602	branch elongation of an epithelium	11	1	0.04	583	0.03761	0.779755	0.03761
GO:0090331	negative regulation of platelet aggregat...	11	1	0.04	584	0.03761	0.779755	0.03761
GO:0001655	urogenital system development	395	7	1.37	58	0.00038	0.0802783	0.03833
GO:0051253	negative regulation of RNA metabolic pro...	1024	12	3.56	34	0.00013	0.0468497	0.03979
GO:0006368	transcription elongation from RNA polyme...	91	2	0.32	597	0.0398	0.812108	0.0398
GO:0006569	tryptophan catabolic process	12	1	0.04	602	0.04096	0.812108	0.04096
GO:0009958	positive gravitropism	12	1	0.04	603	0.04096	0.812108	0.04096
GO:0010107	potassium ion import	12	1	0.04	604	0.04096	0.812108	0.04096
GO:0061029	eyelid development in camera-type eye	12	1	0.04	605	0.04096	0.812108	0.04096
GO:0071236	cellular response to antibiotic	12	1	0.04	606	0.04096	0.812108	0.04096
GO:0044707	single-multicellular organism process	6705	33	23.32	132	0.00192	0.175686	0.04282
GO:0023019	signal transduction involved in regulati...	13	1	0.05	626	0.04429	0.853472	0.04429
GO:0048645	organ formation	98	2	0.34	640	0.0455	0.866082	0.0455
GO:0042325	regulation of phosphorylation	1232	8	4.28	722	0.05927	1	0.04714
GO:0007252	I-kappaB phosphorylation	14	1	0.05	647	0.04762	0.885414	0.04762
GO:0010225	response to UV-C	14	1	0.05	648	0.04762	0.885414	0.04762
GO:0043951	negative regulation of cAMP-mediated sig...	14	1	0.05	649	0.04762	0.885414	0.04762
GO:0046148	pigment biosynthetic process	102	2	0.35	664	0.04888	0.900642	0.04888
GO:0051101	regulation of DNA binding	102	2	0.35	665	0.04888	0.900642	0.04888
GO:0050673	epithelial cell proliferation	322	6	1.12	85	0.0008	0.114176	0.04919
GO:0010017	red or far-red light signaling pathway	15	1	0.05	671	0.05094	0.915202	0.05094
GO:0048443	stamen development	15	1	0.05	672	0.05094	0.915202	0.05094
GO:0060136	embryonic process involved in female pre...	15	1	0.05	673	0.05094	0.915202	0.05094
GO:0071480	cellular response to gamma radiation	15	1	0.05	674	0.05094	0.915202	0.05094
GO:0048663	neuron fate commitment	108	2	0.38	695	0.05412	0.945381	0.05412
GO:0010025	wax biosynthetic process	17	1	0.06	709	0.05753	0.981776	0.05753
GO:0043481	anthocyanin accumulation in tissues in r...	17	1	0.06	710	0.05753	0.981776	0.05753
GO:0048643	positive regulation of skeletal muscle t...	17	1	0.06	711	0.05753	0.981776	0.05753
GO:0048534	hematopoietic or lymphoid organ developm...	690	9	2.4	66	0.00051	0.0946823	0.05883
GO:0021781	glial cell fate commitment	28	2	0.1	193	0.00422	0.266534	0.05949
GO:0010646	regulation of cell communication	2561	19	8.91	61	0.00043	0.0863736	0.06076
GO:0015879	carnitine transport	18	1	0.06	727	0.06082	1	0.06082
GO:0035206	regulation of hemocyte proliferation	18	1	0.06	728	0.06082	1	0.06082
GO:0060253	negative regulation of glial cell prolif...	18	1	0.06	729	0.06082	1	0.06082
GO:0060442	branching involved in prostate gland mor...	18	1	0.06	730	0.06082	1	0.06082
GO:0071372	cellular response to follicle-stimulatin...	18	1	0.06	731	0.06082	1	0.06082
GO:0023051	regulation of signaling	2562	19	8.91	62	0.00044	0.0869568	0.06099
GO:0060022	hard palate development	19	1	0.07	745	0.06409	1	0.06409
GO:0045596	negative regulation of cell differentiat...	480	6	1.67	219	0.00597	0.329596	0.06492
GO:0031648	protein destabilization	20	1	0.07	759	0.06735	1	0.06735
GO:0046415	urate metabolic process	20	1	0.07	760	0.06735	1	0.06735
GO:0070482	response to oxygen levels	374	6	1.3	122	0.00174	0.168841	0.07033
GO:0006357	regulation of transcription from RNA pol...	1261	13	4.38	44	0.00024	0.0624663	0.07365
GO:0044093	positive regulation of molecular functio...	1398	9	4.86	663	0.04803	0.887649	0.07378
GO:0045610	regulation of hemocyte differentiation	22	1	0.08	786	0.07383	1	0.07383
GO:0051593	response to folic acid	22	1	0.08	787	0.07383	1	0.07383
GO:0060213	positive regulation of nuclear-transcrib...	22	1	0.08	788	0.07383	1	0.07383
GO:0021987	cerebral cortex development	132	2	0.46	799	0.07691	1	0.07691
GO:0021903	rostrocaudal neural tube patterning	23	1	0.08	800	0.07706	1	0.07706
GO:0033233	regulation of protein sumoylation	23	1	0.08	801	0.07706	1	0.07706
GO:0035336	long-chain fatty-acyl-CoA metabolic proc...	23	1	0.08	802	0.07706	1	0.07706
GO:0070059	intrinsic apoptotic signaling pathway in...	23	1	0.08	803	0.07706	1	0.07706
GO:0030217	T cell differentiation	133	2	0.46	808	0.07791	1	0.07791
GO:0043067	regulation of programmed cell death	1590	10	5.53	621	0.04273	0.843109	0.07826
GO:0039020	pronephric nephron tubule development	24	1	0.08	817	0.08027	1	0.08027
GO:0060337	type I interferon signaling pathway	24	1	0.08	818	0.08027	1	0.08027
GO:0015695	organic cation transport	25	1	0.09	826	0.08348	1	0.08348
GO:0042403	thyroid hormone metabolic process	25	1	0.09	827	0.08348	1	0.08348
GO:0048527	lateral root development	25	1	0.09	828	0.08348	1	0.08348
GO:0050672	negative regulation of lymphocyte prolif...	25	1	0.09	829	0.08348	1	0.08348
GO:0009617	response to bacterium	387	4	1.35	638	0.04471	0.85867	0.08506
GO:0097150	neuronal stem cell population maintenanc...	26	1	0.09	841	0.08667	1	0.08667
GO:0048169	regulation of long-term neuronal synapti...	27	1	0.09	853	0.08985	1	0.08985
GO:0070935	3'-UTR-mediated mRNA stabilization	27	1	0.09	854	0.08985	1	0.08985
GO:0055007	cardiac muscle cell differentiation	146	2	0.51	862	0.09137	1	0.09137
GO:0001817	regulation of cytokine production	414	6	1.44	163	0.0029	0.217998	0.09173
GO:0048557	embryonic digestive tract morphogenesis	28	1	0.1	863	0.09302	1	0.09302
GO:0001975	response to amphetamine	29	1	0.1	868	0.09619	1	0.09619
GO:0009735	response to cytokinin	29	1	0.1	869	0.09619	1	0.09619
GO:0030513	positive regulation of BMP signaling pat...	29	1	0.1	870	0.09619	1	0.09619
GO:0048617	embryonic foregut morphogenesis	29	1	0.1	871	0.09619	1	0.09619
GO:0060216	definitive hemopoiesis	29	1	0.1	872	0.09619	1	0.09619
GO:0010288	response to lead ion	30	1	0.1	882	0.09934	1	0.09934
GO:0060291	long-term synaptic potentiation	30	1	0.1	883	0.09934	1	0.09934
GO:0003308	negative regulation of Wnt signaling pat...	31	1	0.11	893	0.10248	1	0.10248
GO:0009637	response to blue light	31	1	0.11	894	0.10248	1	0.10248
GO:0007442	hindgut morphogenesis	32	1	0.11	901	0.1056	1	0.1056
GO:0007494	midgut development	33	1	0.11	908	0.10872	1	0.10872
GO:0007622	rhythmic behavior	33	1	0.11	909	0.10872	1	0.10872
GO:2000810	regulation of bicellular tight junction ...	33	1	0.11	910	0.10872	1	0.10872
GO:0006270	DNA replication initiation	35	1	0.12	924	0.11493	1	0.11493
GO:0042074	cell migration involved in gastrulation	35	1	0.12	925	0.11493	1	0.11493
GO:0060412	ventricular septum morphogenesis	37	1	0.13	938	0.12109	1	0.12109
GO:0009268	response to pH	49	3	0.17	75	0.00065	0.103679	0.12175
GO:0045665	negative regulation of neuron differenti...	174	2	0.61	942	0.12239	1	0.12239
GO:0070988	demethylation	38	1	0.13	944	0.12415	1	0.12415
GO:0043087	regulation of GTPase activity	176	2	0.61	950	0.1247	1	0.1247
GO:0007178	transmembrane receptor protein serine/th...	371	6	1.29	118	0.00167	0.168841	0.12543
GO:0043010	camera-type eye development	268	4	0.93	346	0.01372	0.467167	0.1265
GO:0042311	vasodilation	39	1	0.14	953	0.12721	1	0.12721
GO:0035924	cellular response to vascular endothelia...	40	1	0.14	963	0.13025	1	0.13025
GO:0002260	lymphocyte homeostasis	42	1	0.15	989	0.13631	1	0.13631
GO:0071320	cellular response to cAMP	42	1	0.15	990	0.13631	1	0.13631
GO:0010039	response to iron ion	43	1	0.15	997	0.13933	1	0.13933
GO:0014032	neural crest cell development	43	1	0.15	998	0.13933	1	0.13933
GO:0016114	terpenoid biosynthetic process	52	2	0.18	364	0.01403	0.472279	0.15098
GO:0000060	protein import into nucleus, translocati...	47	1	0.16	1037	0.15128	1	0.15128
GO:0043410	positive regulation of MAPK cascade	388	3	1.35	1042	0.15158	1	0.15158
GO:0042391	regulation of membrane potential	393	3	1.37	1046	0.15572	1	0.15572
GO:0009749	response to glucose	203	2	0.71	1047	0.1568	1	0.1568
GO:0006283	transcription-coupled nucleotide-excisio...	49	1	0.17	1049	0.15719	1	0.15719
GO:0002768	immune response-regulating cell surface ...	315	4	1.1	451	0.02338	0.624048	0.15894
GO:0070936	protein K48-linked ubiquitination	50	1	0.17	1054	0.16013	1	0.16013
GO:0042220	response to cocaine	51	1	0.18	1062	0.16307	1	0.16307
GO:0048767	root hair elongation	51	1	0.18	1063	0.16307	1	0.16307
GO:0001938	positive regulation of endothelial cell ...	52	1	0.18	1071	0.16599	1	0.16599
GO:0009640	photomorphogenesis	52	1	0.18	1072	0.16599	1	0.16599
GO:0042771	intrinsic apoptotic signaling pathway in...	52	1	0.18	1073	0.16599	1	0.16599
GO:0021575	hindbrain morphogenesis	53	1	0.18	1081	0.1689	1	0.1689
GO:0003013	circulatory system process	626	4	2.18	1089	0.17153	1	0.16905
GO:0018105	peptidyl-serine phosphorylation	214	2	0.74	1086	0.17031	1	0.17031
GO:0050728	negative regulation of inflammatory resp...	56	1	0.19	1099	0.17758	1	0.17758
GO:0070534	protein K63-linked ubiquitination	56	1	0.19	1100	0.17758	1	0.17758
GO:0030099	myeloid cell differentiation	321	5	1.12	206	0.0049	0.291455	0.17903
GO:0050999	regulation of nitric-oxide synthase acti...	57	1	0.2	1107	0.18045	1	0.18045
GO:0009615	response to virus	225	2	0.78	1115	0.18401	1	0.18401
GO:0034166	toll-like receptor 10 signaling pathway	59	1	0.21	1116	0.18617	1	0.18617
GO:0002168	instar larval development	60	1	0.21	1121	0.18901	1	0.18901
GO:0006879	cellular iron ion homeostasis	60	1	0.21	1122	0.18901	1	0.18901
GO:0038123	toll-like receptor TLR1:TLR2 signaling p...	60	1	0.21	1123	0.18901	1	0.18901
GO:0038124	toll-like receptor TLR6:TLR2 signaling p...	60	1	0.21	1124	0.18901	1	0.18901
GO:0048103	somatic stem cell division	61	1	0.21	1133	0.19185	1	0.19185
GO:0034146	toll-like receptor 5 signaling pathway	62	1	0.22	1141	0.19467	1	0.19467
GO:0009404	toxin metabolic process	63	1	0.22	1151	0.19748	1	0.19748
GO:0034162	toll-like receptor 9 signaling pathway	63	1	0.22	1152	0.19748	1	0.19748
GO:0045666	positive regulation of neuron differenti...	236	2	0.82	1159	0.19788	1	0.19788
GO:0034134	toll-like receptor 2 signaling pathway	64	1	0.22	1161	0.20029	1	0.20029
GO:0006721	terpenoid metabolic process	112	3	0.39	227	0.00686	0.329596	0.20329
GO:0021782	glial cell development	70	2	0.24	476	0.02457	0.631916	0.20707
GO:0048704	embryonic skeletal system morphogenesis	69	1	0.24	1190	0.21417	1	0.21417
GO:0009628	response to abiotic stimulus	1743	17	6.06	15	3.5e-05	0.0268034	0.21471
GO:0002460	adaptive immune response based on somati...	78	2	0.27	517	0.03002	0.70701	0.21524
GO:0048709	oligodendrocyte differentiation	80	2	0.28	539	0.03145	0.712305	0.21527
GO:0001947	heart looping	70	1	0.24	1193	0.21692	1	0.21692
GO:0006563	L-serine metabolic process	71	1	0.25	1195	0.21966	1	0.21966
GO:0006566	threonine metabolic process	71	1	0.25	1196	0.21966	1	0.21966
GO:0006611	protein export from nucleus	71	1	0.25	1197	0.21966	1	0.21966
GO:0007274	neuromuscular synaptic transmission	72	1	0.25	1201	0.22239	1	0.22239
GO:0019369	arachidonic acid metabolic process	72	1	0.25	1202	0.22239	1	0.22239
GO:1901700	response to oxygen-containing compound	1836	11	6.38	644	0.04552	0.866082	0.22431
GO:0006513	protein monoubiquitination	73	1	0.25	1205	0.22511	1	0.22511
GO:0030433	ER-associated ubiquitin-dependent protei...	73	1	0.25	1206	0.22511	1	0.22511
GO:0006979	response to oxidative stress	472	3	1.64	1208	0.2253	1	0.2253
GO:0050789	regulation of biological process	8075	35	28.08	377	0.01632	0.525085	0.22975
GO:0002755	MyD88-dependent toll-like receptor signa...	75	1	0.26	1213	0.23052	1	0.23052
GO:0022405	hair cycle process	76	1	0.26	1222	0.23321	1	0.23321
GO:0032680	regulation of tumor necrosis factor prod...	76	1	0.26	1223	0.23321	1	0.23321
GO:0035690	cellular response to drug	76	1	0.26	1224	0.23321	1	0.23321
GO:0050790	regulation of catalytic activity	1790	10	6.22	825	0.08315	1	0.2355
GO:0048732	gland development	482	9	1.68	14	3.3e-05	0.0268034	0.23581
GO:0034138	toll-like receptor 3 signaling pathway	77	1	0.27	1230	0.23589	1	0.23589
GO:0030278	regulation of ossification	164	3	0.57	420	0.01918	0.559554	0.24047
GO:0008584	male gonad development	81	1	0.28	1244	0.24653	1	0.24653
GO:0060993	kidney morphogenesis	83	1	0.29	1256	0.2518	1	0.2518
GO:0031589	cell-substrate adhesion	282	2	0.98	1261	0.25697	1	0.25697
GO:0017144	drug metabolic process	85	1	0.3	1262	0.25703	1	0.25703
GO:0006544	glycine metabolic process	86	1	0.3	1269	0.25963	1	0.25963
GO:0046887	positive regulation of hormone secretion	90	1	0.31	1278	0.26995	1	0.26995
GO:0001841	neural tube formation	92	1	0.32	1287	0.27505	1	0.27505
GO:0046209	nitric oxide metabolic process	92	1	0.32	1288	0.27505	1	0.27505
GO:0046545	development of primary female sexual cha...	92	1	0.32	1289	0.27505	1	0.27505
GO:0007050	cell cycle arrest	298	2	1.04	1295	0.27772	1	0.27772
GO:0018279	protein N-linked glycosylation via aspar...	94	1	0.33	1301	0.28012	1	0.28012
GO:0051289	protein homotetramerization	96	1	0.33	1309	0.28516	1	0.28516
GO:0003208	cardiac ventricle morphogenesis	107	2	0.37	693	0.05324	0.941342	0.2895
GO:0007098	centrosome cycle	98	1	0.34	1317	0.29016	1	0.29016
GO:0034142	toll-like receptor 4 signaling pathway	99	1	0.34	1320	0.29265	1	0.29265
GO:0017015	regulation of transforming growth factor...	108	1	0.38	1365	0.31466	1	0.31466
GO:0021510	spinal cord development	108	1	0.38	1366	0.31466	1	0.31466
GO:0071495	cellular response to endogenous stimulus	1168	9	4.06	386	0.01724	0.525085	0.31508
GO:0030198	extracellular matrix organization	328	2	1.14	1373	0.31653	1	0.31653
GO:0001101	response to acid chemical	463	6	1.61	207	0.00502	0.29715	0.32165
GO:0010243	response to organonitrogen compound	969	6	3.37	929	0.11682	1	0.32216
GO:0045727	positive regulation of translation	112	1	0.39	1380	0.32423	1	0.32423
GO:0002224	toll-like receptor signaling pathway	260	4	0.9	333	0.01239	0.4559	0.32644
GO:0048863	stem cell differentiation	290	4	1.01	409	0.01784	0.530567	0.32931
GO:0001701	in utero embryonic development	358	3	1.24	958	0.12757	1	0.32978
GO:0030855	epithelial cell differentiation	547	9	1.9	29	8.9e-05	0.037604	0.33599
GO:0007565	female pregnancy	134	2	0.47	810	0.07893	1	0.33908
GO:0072331	signal transduction by p53 class mediato...	234	2	0.81	1144	0.19535	1	0.34358
GO:0045595	regulation of cell differentiation	1310	10	4.56	336	0.01265	0.461311	0.34792
GO:0035239	tube morphogenesis	608	7	2.11	200	0.00462	0.283044	0.34929
GO:0032868	response to insulin	354	2	1.23	1415	0.34985	1	0.34985
GO:0072395	signal transduction involved in cell cyc...	124	1	0.43	1417	0.35215	1	0.35215
GO:0071363	cellular response to growth factor stimu...	757	6	2.63	643	0.04552	0.866082	0.36565
GO:0001764	neuron migration	130	1	0.45	1435	0.36569	1	0.36569
GO:0018107	peptidyl-threonine phosphorylation	130	1	0.45	1436	0.36569	1	0.36569
GO:0045444	fat cell differentiation	130	1	0.45	1437	0.36569	1	0.36569
GO:0006805	xenobiotic metabolic process	134	1	0.47	1450	0.37456	1	0.37456
GO:0048522	positive regulation of cellular process	3977	22	13.83	266	0.00738	0.338678	0.37478
GO:0061053	somite development	138	1	0.48	1459	0.38331	1	0.38331
GO:0001890	placenta development	145	1	0.5	1469	0.39833	1	0.39833
GO:0014070	response to organic cyclic compound	895	11	3.11	42	0.00018	0.0525129	0.39996
GO:0008361	regulation of cell size	146	1	0.51	1471	0.40045	1	0.40045
GO:0050821	protein stabilization	147	1	0.51	1478	0.40256	1	0.40256
GO:0015992	proton transport	148	1	0.51	1483	0.40466	1	0.40466
GO:0021953	central nervous system neuron differenti...	211	3	0.73	574	0.03668	0.779755	0.4057
GO:0034754	cellular hormone metabolic process	155	2	0.54	890	0.10106	1	0.40575
GO:0006898	receptor-mediated endocytosis	399	2	1.39	1484	0.40623	1	0.40623
GO:0016458	gene silencing	260	2	0.9	1212	0.22855	1	0.41044
GO:0031667	response to nutrient levels	490	3	1.7	1238	0.242	1	0.42862
GO:0022008	neurogenesis	1981	8	6.89	1458	0.3827	1	0.43023
GO:0048523	negative regulation of cellular process	3771	21	13.11	285	0.00877	0.373045	0.43253
GO:0019722	calcium-mediated signaling	163	1	0.57	1504	0.43535	1	0.43535
GO:0044255	cellular lipid metabolic process	1202	7	4.18	936	0.11908	1	0.44282
GO:0060562	epithelial tube morphogenesis	557	7	1.94	158	0.00284	0.215562	0.44989
GO:0061136	regulation of proteasomal protein catabo...	171	1	0.59	1518	0.45107	1	0.45107
GO:0009069	serine family amino acid metabolic proce...	535	3	1.86	1308	0.28461	1	0.45203
GO:0045471	response to ethanol	172	1	0.6	1520	0.45301	1	0.45301
GO:0046474	glycerophospholipid biosynthetic process	173	1	0.6	1522	0.45494	1	0.45494
GO:0030308	negative regulation of cell growth	174	1	0.61	1525	0.45686	1	0.45686
GO:0030330	DNA damage response, signal transduction...	177	1	0.62	1530	0.46259	1	0.46259
GO:0071900	regulation of protein serine/threonine k...	453	2	1.58	1535	0.47083	1	0.47083
GO:0009636	response to toxic substance	202	2	0.7	1045	0.15558	1	0.47903
GO:0006464	cellular protein modification process	3212	16	11.17	770	0.06928	1	0.47906
GO:0008152	metabolic process	9182	38	31.93	422	0.01983	0.574993	0.48016
GO:0055117	regulation of cardiac muscle contraction	189	1	0.66	1546	0.48491	1	0.48491
GO:0010605	negative regulation of macromolecule met...	1997	16	6.94	79	0.00068	0.105469	0.48724
GO:0007420	brain development	746	5	2.59	927	0.11511	1	0.48752
GO:0031328	positive regulation of cellular biosynth...	1398	15	4.86	17	4.1e-05	0.0295514	0.48826
GO:0008202	steroid metabolic process	390	8	1.36	18	5e-05	0.0308989	0.49483
GO:0009725	response to hormone	1240	11	4.31	155	0.00277	0.215562	0.49605
GO:0001775	cell activation	643	8	2.24	107	0.00147	0.166777	0.49612
GO:0006950	response to stress	3995	23	13.89	171	0.00321	0.230012	0.49799
GO:0065009	regulation of molecular function	2269	11	7.89	1041	0.15139	1	0.50322
GO:0042176	regulation of protein catabolic process	391	2	1.36	1466	0.39636	1	0.51375
GO:0071310	cellular response to organic substance	2029	15	7.06	147	0.00247	0.205884	0.52768
GO:0032268	regulation of cellular protein metabolic...	2190	11	7.62	952	0.12607	1	0.52926
GO:0007049	cell cycle	2112	12	7.34	687	0.05201	0.927625	0.53327
GO:0051707	response to other organism	751	5	2.61	930	0.11754	1	0.54722
GO:0048568	embryonic organ development	462	4	1.61	795	0.07566	1	0.55055
GO:0000165	MAPK cascade	619	4	2.15	1079	0.16677	1	0.5538
GO:0034613	cellular protein localization	1531	7	5.32	1298	0.27892	1	0.55893
GO:0046907	intracellular transport	1954	8	6.79	1441	0.36749	1	0.55945
GO:0048878	chemical homeostasis	905	5	3.15	1167	0.20382	1	0.56086
GO:0002684	positive regulation of immune system pro...	736	6	2.56	601	0.04056	0.812108	0.56893
GO:0032147	activation of protein kinase activity	291	2	1.01	1277	0.26864	1	0.57193
GO:0010941	regulation of cell death	1638	10	5.7	670	0.0508	0.915202	0.57237
GO:0009719	response to endogenous stimulus	1910	16	6.64	60	0.00041	0.0837288	0.57274
GO:0007169	transmembrane receptor protein tyrosine ...	848	3	2.95	1606	0.57328	1	0.57328
GO:0009991	response to extracellular stimulus	523	3	1.82	1285	0.27315	1	0.57451
GO:0060548	negative regulation of cell death	953	4	3.31	1497	0.42554	1	0.59167
GO:0006469	negative regulation of protein kinase ac...	255	1	0.89	1625	0.59242	1	0.59242
GO:0060322	head development	780	5	2.71	973	0.13216	1	0.59605
GO:0051924	regulation of calcium ion transport	262	1	0.91	1632	0.60244	1	0.60244
GO:0030154	cell differentiation	3536	21	12.3	187	0.00387	0.251475	0.60433
GO:0016358	dendrite development	275	1	0.96	1646	0.62043	1	0.62043
GO:0048856	anatomical structure development	5910	29	20.55	265	0.00727	0.336148	0.62836
GO:0070887	cellular response to chemical stimulus	2517	17	8.75	165	0.00305	0.22513	0.62944
GO:0048585	negative regulation of response to stimu...	1225	13	4.26	41	0.00018	0.0525129	0.63631
GO:0032501	multicellular organismal process	6923	33	24.07	186	0.00386	0.251475	0.63783
GO:0036211	protein modification process	3212	16	11.17	771	0.06928	1	0.63928
GO:0042981	regulation of apoptotic process	1507	10	5.24	536	0.03097	0.707977	0.64355
GO:0048468	cell development	2489	13	8.65	797	0.07609	1	0.6441
GO:0007611	learning or memory	300	1	1.04	1667	0.6528	1	0.6528
GO:1903506	regulation of nucleic acid-templated tra...	2203	17	7.66	77	0.00066	0.103679	0.6628
GO:0030522	intracellular receptor signaling pathway	309	1	1.07	1674	0.66379	1	0.66379
GO:1901361	organic cyclic compound catabolic proces...	706	3	2.45	1516	0.44821	1	0.66539
GO:0048584	positive regulation of response to stimu...	1509	11	5.25	330	0.01218	0.452247	0.66864
GO:0044248	cellular catabolic process	2106	6	7.32	1746	0.76415	1	0.66909
GO:0065007	biological regulation	8644	38	30.06	192	0.00399	0.254633	0.67618
GO:0046777	protein autophosphorylation	320	1	1.11	1684	0.67675	1	0.67675
GO:0043269	regulation of ion transport	586	4	2.04	1021	0.14503	1	0.67806
GO:0007167	enzyme linked receptor protein signaling...	1149	8	4	620	0.04203	0.830635	0.68184
GO:0048731	system development	4860	27	16.9	109	0.00153	0.168841	0.68752
GO:0050896	response to stimulus	7302	34	25.39	198	0.0046	0.283044	0.68912
GO:0042127	regulation of cell proliferation	1255	9	4.36	481	0.02631	0.670221	0.69052
GO:0034220	ion transmembrane transport	748	4	2.6	1271	0.26121	1	0.69349
GO:0044772	mitotic cell cycle phase transition	600	5	2.09	706	0.05579	0.968265	0.69971
GO:0007599	hemostasis	512	2	1.78	1577	0.53664	1	0.705
GO:0022414	reproductive process	1965	10	6.83	983	0.13389	1	0.70624
GO:0034765	regulation of ion transmembrane transpor...	347	1	1.21	1700	0.70653	1	0.70653
GO:0070727	cellular macromolecule localization	1568	7	5.45	1338	0.30003	1	0.71595
GO:0048646	anatomical structure formation involved ...	1316	9	4.58	570	0.03446	0.740769	0.72852
GO:0007283	spermatogenesis	369	1	1.28	1718	0.7288	1	0.7288
GO:0008283	cell proliferation	1657	15	5.76	53	0.00029	0.0670447	0.73144
GO:0042493	response to drug	535	7	1.86	142	0.00227	0.195875	0.73921
GO:0006325	chromatin organization	669	2	2.33	1690	0.68404	1	0.74219
GO:0044767	single-organism developmental process	6245	30	21.72	278	0.00812	0.357893	0.74398
GO:0009605	response to external stimulus	2123	14	7.38	306	0.01025	0.399471	0.75296
GO:0010035	response to inorganic substance	855	4	2.97	1410	0.34638	1	0.75382
GO:0032504	multicellular organism reproduction	1149	4	4	1608	0.57549	1	0.75858
GO:0007166	cell surface receptor signaling pathway	2114	13	7.35	454	0.02385	0.624048	0.75897
GO:0006006	glucose metabolic process	406	1	1.41	1744	0.76259	1	0.76259
GO:2000112	regulation of cellular macromolecule bio...	2625	18	9.13	128	0.00178	0.170393	0.76663
GO:0044699	single-organism process	10818	40	37.62	1147	0.19607	1	0.77047
GO:0009887	organ morphogenesis	1237	9	4.3	474	0.0242	0.625575	0.77101
GO:0016032	viral process	770	3	2.68	1560	0.50649	1	0.81414
GO:0055114	oxidation-reduction process	875	2	3.04	1779	0.81837	1	0.81837
GO:0051247	positive regulation of protein metabolic...	1330	6	4.62	1364	0.31437	1	0.84087
GO:0007165	signal transduction	4304	22	14.97	423	0.01985	0.574993	0.84108
GO:0006974	cellular response to DNA damage stimulus	953	4	3.31	1498	0.42554	1	0.84153
GO:0030334	regulation of cell migration	520	1	1.81	1791	0.84284	1	0.84284
GO:0002376	immune system process	2191	15	7.62	210	0.00528	0.307196	0.84513
GO:0051179	localization	5419	21	18.84	1347	0.30362	1	0.8485
GO:0016043	cellular component organization	5539	17	19.26	1766	0.80123	1	0.85126
GO:0007268	synaptic transmission	730	2	2.54	1720	0.73036	1	0.85221
GO:0044267	cellular protein metabolic process	4288	19	14.91	951	0.12546	1	0.8527
GO:0044763	single-organism cellular process	9658	37	33.58	996	0.13885	1	0.85392
GO:0051704	multi-organism process	2669	11	9.28	1372	0.31562	1	0.86674
GO:1901575	organic substance catabolic process	2286	8	7.95	1594	0.55391	1	0.87055
GO:0048609	multicellular organismal reproductive pr...	1138	4	3.96	1601	0.56758	1	0.87664
GO:0065008	regulation of biological quality	3618	20	12.58	331	0.01223	0.452732	0.88241
GO:0033554	cellular response to stress	1919	10	6.67	937	0.11914	1	0.8881
GO:0006725	cellular aromatic compound metabolic pro...	4978	23	17.31	698	0.05415	0.945381	0.89503
GO:0071840	cellular component organization or bioge...	5717	17	19.88	1797	0.84987	1	0.90062
GO:0035556	intracellular signal transduction	1884	11	6.55	694	0.05341	0.942987	0.9028
GO:0009987	cellular process	11345	39	39.45	1712	0.71999	1	0.90912
GO:1902578	single-organism localization	3815	17	13.27	1018	0.14281	1	0.9242
GO:0000003	reproduction	1715	5	5.96	1719	0.73034	1	0.9246
GO:0051649	establishment of localization in cell	2606	9	9.06	1603	0.56942	1	0.9276
GO:0045184	establishment of protein localization	1742	7	6.06	1481	0.40331	1	0.93825
GO:0019953	sexual reproduction	1017	2	3.54	1815	0.87928	1	0.93877
GO:0044700	single organism signaling	4725	22	16.43	708	0.05701	0.981776	0.94046
GO:0030036	actin cytoskeleton organization	789	1	2.74	1839	0.94157	1	0.94157
GO:1901564	organonitrogen compound metabolic proces...	3040	12	10.57	1428	0.36098	1	0.94477
GO:0015031	protein transport	1640	7	5.7	1404	0.34216	1	0.94619
GO:1901566	organonitrogen compound biosynthetic pro...	1504	5	5.23	1641	0.61261	1	0.94853
GO:0044765	single-organism transport	3703	17	12.88	923	0.11492	1	0.95311
GO:0006810	transport	4404	18	15.31	1234	0.24051	1	0.96695
GO:0071702	organic substance transport	2413	12	8.39	932	0.1177	1	0.97366
GO:0016192	vesicle-mediated transport	1553	5	5.4	1659	0.64223	1	0.97802
GO:0040007	growth	1695	6	5.89	1587	0.54822	1	0.98044
GO:0007010	cytoskeleton organization	1426	2	4.96	1845	0.96619	1	0.98889
GO:0051128	regulation of cellular component organiz...	2014	4	7	1836	0.93596	1	0.99521
GO:0006996	organelle organization	3210	5	11.16	1852	0.99391	1	0.99622
GO:1902589	single-organism organelle organization	2350	3	8.17	1851	0.99303	1	0.997
GO:0000075	cell cycle checkpoint	342	1	1.19	1696	0.70123	1	1
GO:0000082	G1/S transition of mitotic cell cycle	349	1	1.21	1705	0.70863	1	1
GO:0000096	sulfur amino acid metabolic process	99	1	0.34	1321	0.29265	1	1
GO:0000097	sulfur amino acid biosynthetic process	46	1	0.16	1030	0.1483	1	1
GO:0000122	negative regulation of transcription fro...	542	6	1.88	321	0.01058	0.403628	1
GO:0000186	activation of MAPKK activity	64	1	0.22	1162	0.20029	1	1
GO:0000209	protein polyubiquitination	247	1	0.86	1612	0.58066	1	1
GO:0000226	microtubule cytoskeleton organization	576	1	2	1812	0.87186	1	1
GO:0000271	polysaccharide biosynthetic process	116	1	0.4	1394	0.33366	1	1
GO:0000278	mitotic cell cycle	1344	8	4.67	851	0.08898	1	1
GO:0000288	nuclear-transcribed mRNA catabolic proce...	110	1	0.38	1375	0.31946	1	1
GO:0000289	nuclear-transcribed mRNA poly(A) tail sh...	68	1	0.24	1184	0.21141	1	1
GO:0000902	cell morphogenesis	1546	4	5.38	1767	0.80308	1	1
GO:0000904	cell morphogenesis involved in different...	1130	4	3.93	1599	0.56179	1	1
GO:0000910	cytokinesis	336	2	1.17	1383	0.32683	1	1
GO:0000956	nuclear-transcribed mRNA catabolic proce...	402	1	1.4	1741	0.75914	1	1
GO:0001501	skeletal system development	373	4	1.3	599	0.03992	0.812108	1
GO:0001503	ossification	292	4	1.02	414	0.01825	0.538837	1
GO:0001525	angiogenesis	353	3	1.23	943	0.12371	1	1
GO:0001558	regulation of cell growth	362	1	1.26	1714	0.7219	1	1
GO:0001568	blood vessel development	562	6	1.95	334	0.0125	0.45857	1
GO:0001570	vasculogenesis	76	2	0.26	509	0.02861	0.68872	1
GO:0001654	eye development	472	4	1.64	824	0.08045	1	1
GO:0001656	metanephros development	85	1	0.3	1263	0.25703	1	1
GO:0001667	ameboidal-type cell migration	322	3	1.12	888	0.10085	1	1
GO:0001676	long-chain fatty acid metabolic process	130	1	0.45	1438	0.36569	1	1
GO:0001678	cellular glucose homeostasis	106	1	0.37	1357	0.30983	1	1
GO:0001704	formation of primary germ layer	143	3	0.5	344	0.01333	0.467167	1
GO:0001706	endoderm formation	44	3	0.15	64	0.00047	0.089983	1
GO:0001707	mesoderm formation	121	1	0.42	1408	0.34528	1	1
GO:0001708	cell fate specification	140	3	0.49	335	0.0126	0.460859	1
GO:0001709	cell fate determination	125	1	0.43	1418	0.35443	1	1
GO:0001710	mesodermal cell fate commitment	48	1	0.17	1044	0.15424	1	1
GO:0001711	endodermal cell fate commitment	36	3	0.13	50	0.00026	0.0624663	1
GO:0001763	morphogenesis of a branching structure	221	4	0.77	262	0.0071	0.332047	1
GO:0001776	leukocyte homeostasis	44	1	0.15	1011	0.14233	1	1
GO:0001816	cytokine production	464	6	1.61	208	0.00507	0.29841	1
GO:0001818	negative regulation of cytokine producti...	164	2	0.57	915	0.11103	1	1
GO:0001819	positive regulation of cytokine producti...	247	2	0.86	1187	0.21188	1	1
GO:0001822	kidney development	305	4	1.06	441	0.02105	0.584651	1
GO:0001824	blastocyst development	59	1	0.21	1117	0.18617	1	1
GO:0001825	blastocyst formation	21	1	0.07	774	0.07059	1	1
GO:0001826	inner cell mass cell differentiation	4	1	0.01	353	0.01384	0.467167	1
GO:0001838	embryonic epithelial tube formation	107	1	0.37	1360	0.31225	1	1
GO:0001885	endothelial cell development	23	4	0.08	2	1.1e-06	0.0061265	1
GO:0001889	liver development	146	1	0.51	1472	0.40045	1	1
GO:0001932	regulation of protein phosphorylation	1154	6	4.01	1180	0.20867	1	1
GO:0001933	negative regulation of protein phosphory...	378	1	1.31	1724	0.73743	1	1
GO:0001934	positive regulation of protein phosphory...	764	4	2.66	1286	0.27369	1	1
GO:0001935	endothelial cell proliferation	117	2	0.41	736	0.06234	1	1
GO:0001936	regulation of endothelial cell prolifera...	82	1	0.29	1252	0.24917	1	1
GO:0001944	vasculature development	580	6	2.02	366	0.01443	0.48309	1
GO:0001945	lymph vessel development	14	1	0.05	650	0.04762	0.885414	1
GO:0002009	morphogenesis of an epithelium	895	7	3.11	547	0.03325	0.740769	1
GO:0002011	morphogenesis of an epithelial sheet	59	1	0.21	1118	0.18617	1	1
GO:0002028	regulation of sodium ion transport	114	2	0.4	723	0.05956	1	1
GO:0002040	sprouting angiogenesis	50	1	0.17	1055	0.16013	1	1
GO:0002042	cell migration involved in sprouting ang...	37	1	0.13	939	0.12109	1	1
GO:0002062	chondrocyte differentiation	62	1	0.22	1142	0.19467	1	1
GO:0002064	epithelial cell development	234	4	0.81	283	0.00865	0.373045	1
GO:0002072	optic cup morphogenesis involved in came...	16	1	0.06	699	0.05424	0.945381	1
GO:0002088	lens development in camera-type eye	59	2	0.21	408	0.01783	0.530567	1
GO:0002089	lens morphogenesis in camera-type eye	22	2	0.08	150	0.00261	0.209022	1
GO:0002164	larval development	730	1	2.54	1834	0.92727	1	1
GO:0002165	instar larval or pupal development	258	1	0.9	1629	0.59675	1	1
GO:0002218	activation of innate immune response	292	4	1.02	415	0.01825	0.538837	1
GO:0002221	pattern recognition receptor signaling p...	278	4	0.97	371	0.01551	0.512248	1
GO:0002237	response to molecule of bacterial origin	199	1	0.69	1558	0.50282	1	1
GO:0002244	hematopoietic progenitor cell differenti...	67	1	0.23	1176	0.20865	1	1
GO:0002250	adaptive immune response	96	2	0.33	625	0.04384	0.853472	1
GO:0002252	immune effector process	434	1	1.51	1759	0.78539	1	1
GO:0002253	activation of immune response	497	5	1.73	507	0.02815	0.680319	1
GO:0002262	myeloid cell homeostasis	132	1	0.46	1443	0.37014	1	1
GO:0002266	follicular dendritic cell activation	5	1	0.02	398	0.01727	0.525085	1
GO:0002429	immune response-activating cell surface ...	208	2	0.72	1059	0.16291	1	1
GO:0002520	immune system development	714	9	2.48	76	0.00065	0.103679	1
GO:0002521	leukocyte differentiation	286	3	0.99	798	0.0768	1	1
GO:0002573	myeloid leukocyte differentiation	130	1	0.45	1439	0.36569	1	1
GO:0002682	regulation of immune system process	1138	9	3.96	367	0.01473	0.491789	1
GO:0002683	negative regulation of immune system pro...	282	4	0.98	376	0.01626	0.525085	1
GO:0002694	regulation of leukocyte activation	253	1	0.88	1623	0.58951	1	1
GO:0002695	negative regulation of leukocyte activat...	68	1	0.24	1185	0.21141	1	1
GO:0002757	immune response-activating signal transd...	446	5	1.55	416	0.01861	0.548145	1
GO:0002758	innate immune response-activating signal...	279	4	0.97	374	0.0157	0.514364	1
GO:0002764	immune response-regulating signaling pat...	522	6	1.82	286	0.00888	0.373045	1
GO:0003002	regionalization	550	3	1.91	1336	0.299	1	1
GO:0003006	developmental process involved in reprod...	1365	6	4.75	1403	0.33666	1	1
GO:0003007	heart morphogenesis	362	3	1.26	972	0.13068	1	1
GO:0003008	system process	1619	7	5.63	1387	0.32976	1	1
GO:0003012	muscle system process	573	1	1.99	1811	0.87045	1	1
GO:0003015	heart process	403	1	1.4	1742	0.76001	1	1
GO:0003018	vascular process in circulatory system	125	1	0.43	1419	0.35443	1	1
GO:0003143	embryonic heart tube morphogenesis	90	1	0.31	1279	0.26995	1	1
GO:0003157	endocardium development	27	1	0.09	855	0.08985	1	1
GO:0003158	endothelium development	77	4	0.27	35	0.00014	0.049012	1
GO:0003159	morphogenesis of an endothelium	12	1	0.04	607	0.04096	0.812108	1
GO:0003160	endocardium morphogenesis	7	1	0.02	464	0.02409	0.624048	1
GO:0003205	cardiac chamber development	208	2	0.72	1060	0.16291	1	1
GO:0003206	cardiac chamber morphogenesis	162	2	0.56	913	0.10879	1	1
GO:0003207	cardiac chamber formation	15	1	0.05	675	0.05094	0.915202	1
GO:0003231	cardiac ventricle development	143	2	0.5	848	0.08821	1	1
GO:0003279	cardiac septum development	95	1	0.33	1303	0.28264	1	1
GO:0003281	ventricular septum development	41	1	0.14	976	0.13329	1	1
GO:0003306	Wnt signaling pathway involved in heart ...	33	1	0.11	911	0.10872	1	1
GO:0003307	regulation of Wnt signaling pathway invo...	31	1	0.11	895	0.10248	1	1
GO:0003348	cardiac endothelial cell differentiation	10	1	0.03	556	0.03425	0.740769	1
GO:0003401	axis elongation	29	1	0.1	873	0.09619	1	1
GO:0005975	carbohydrate metabolic process	1105	3	3.84	1736	0.75195	1	1
GO:0005976	polysaccharide metabolic process	210	1	0.73	1567	0.52182	1	1
GO:0005996	monosaccharide metabolic process	520	1	1.81	1792	0.84284	1	1
GO:0006022	aminoglycan metabolic process	158	3	0.55	404	0.01739	0.527425	1
GO:0006023	aminoglycan biosynthetic process	56	1	0.19	1101	0.17758	1	1
GO:0006024	glycosaminoglycan biosynthetic process	50	1	0.17	1056	0.16013	1	1
GO:0006066	alcohol metabolic process	406	4	1.41	686	0.05171	0.923619	1
GO:0006082	organic acid metabolic process	1899	9	6.6	1170	0.20556	1	1
GO:0006109	regulation of carbohydrate metabolic pro...	168	1	0.58	1514	0.44523	1	1
GO:0006139	nucleobase-containing compound metabolic...	4572	18	15.9	1346	0.30277	1	1
GO:0006259	DNA metabolic process	949	2	3.3	1799	0.85283	1	1
GO:0006260	DNA replication	354	1	1.23	1710	0.7138	1	1
GO:0006261	DNA-dependent DNA replication	165	1	0.57	1508	0.43932	1	1
GO:0006281	DNA repair	485	1	1.69	1781	0.82155	1	1
GO:0006289	nucleotide-excision repair	77	1	0.27	1231	0.23589	1	1
GO:0006351	transcription, DNA-templated	2378	17	8.27	113	0.00161	0.168841	1
GO:0006354	DNA-templated transcription, elongation	112	2	0.39	719	0.05773	0.983819	1
GO:0006355	regulation of transcription, DNA-templat...	2203	17	7.66	78	0.00066	0.103679	1
GO:0006366	transcription from RNA polymerase II pro...	1420	13	4.94	82	0.00076	0.11086	1
GO:0006396	RNA processing	870	1	3.03	1844	0.95682	1	1
GO:0006397	mRNA processing	498	1	1.73	1786	0.82977	1	1
GO:0006401	RNA catabolic process	425	1	1.48	1755	0.7783	1	1
GO:0006402	mRNA catabolic process	417	1	1.45	1753	0.77181	1	1
GO:0006412	translation	737	2	2.56	1721	0.7353	1	1
GO:0006417	regulation of translation	396	2	1.38	1475	0.40254	1	1
GO:0006461	protein complex assembly	1233	1	4.29	1849	0.98916	1	1
GO:0006468	protein phosphorylation	1512	11	5.26	332	0.01235	0.455797	1
GO:0006486	protein glycosylation	285	1	0.99	1654	0.63372	1	1
GO:0006487	protein N-linked glycosylation	107	1	0.37	1361	0.31225	1	1
GO:0006508	proteolysis	1197	5	4.16	1482	0.40435	1	1
GO:0006511	ubiquitin-dependent protein catabolic pr...	562	1	1.95	1806	0.86514	1	1
GO:0006518	peptide metabolic process	910	2	3.16	1790	0.83546	1	1
GO:0006520	cellular amino acid metabolic process	1158	4	4.03	1614	0.58189	1	1
GO:0006534	cysteine metabolic process	46	1	0.16	1031	0.1483	1	1
GO:0006555	methionine metabolic process	49	1	0.17	1050	0.15719	1	1
GO:0006568	tryptophan metabolic process	97	1	0.34	1313	0.28766	1	1
GO:0006575	cellular modified amino acid metabolic p...	226	1	0.79	1586	0.54819	1	1
GO:0006576	cellular biogenic amine metabolic proces...	188	2	0.65	994	0.13876	1	1
GO:0006586	indolalkylamine metabolic process	97	1	0.34	1314	0.28766	1	1
GO:0006595	polyamine metabolic process	26	1	0.09	842	0.08667	1	1
GO:0006605	protein targeting	837	4	2.91	1390	0.33185	1	1
GO:0006606	protein import into nucleus	290	4	1.01	410	0.01784	0.530567	1
GO:0006612	protein targeting to membrane	360	2	1.25	1424	0.35748	1	1
GO:0006629	lipid metabolic process	1526	9	5.31	796	0.07582	1	1
GO:0006631	fatty acid metabolic process	479	1	1.67	1778	0.81762	1	1
GO:0006637	acyl-CoA metabolic process	104	1	0.36	1348	0.30496	1	1
GO:0006644	phospholipid metabolic process	351	2	1.22	1409	0.34603	1	1
GO:0006650	glycerophospholipid metabolic process	225	1	0.78	1584	0.54659	1	1
GO:0006662	glycerol ether metabolic process	15	1	0.05	676	0.05094	0.915202	1
GO:0006690	icosanoid metabolic process	116	1	0.4	1395	0.33366	1	1
GO:0006694	steroid biosynthetic process	195	7	0.68	5	4.3e-06	0.00945231	1
GO:0006695	cholesterol biosynthetic process	40	1	0.14	964	0.13025	1	1
GO:0006696	ergosterol biosynthetic process	7	1	0.02	465	0.02409	0.624048	1
GO:0006720	isoprenoid metabolic process	155	3	0.54	380	0.01653	0.525085	1
GO:0006722	triterpenoid metabolic process	4	1	0.01	354	0.01384	0.467167	1
GO:0006732	coenzyme metabolic process	461	1	1.6	1769	0.80534	1	1
GO:0006766	vitamin metabolic process	257	2	0.89	1204	0.22469	1	1
GO:0006775	fat-soluble vitamin metabolic process	41	2	0.14	290	0.00889	0.373045	1
GO:0006790	sulfur compound metabolic process	409	3	1.42	1083	0.16921	1	1
GO:0006793	phosphorus metabolic process	2861	14	9.95	891	0.10196	1	1
GO:0006796	phosphate-containing compound metabolic ...	2800	14	9.74	850	0.08833	1	1
GO:0006807	nitrogen compound metabolic process	5940	27	20.66	576	0.0367	0.779755	1
GO:0006811	ion transport	1467	8	5.1	971	0.13039	1	1
GO:0006812	cation transport	1077	8	3.75	519	0.03016	0.70701	1
GO:0006813	potassium ion transport	197	1	0.69	1555	0.49929	1	1
GO:0006816	calcium ion transport	384	1	1.34	1727	0.74303	1	1
GO:0006818	hydrogen transport	149	1	0.52	1485	0.40676	1	1
GO:0006820	anion transport	539	4	1.87	928	0.11629	1	1
GO:0006869	lipid transport	242	5	0.84	106	0.00145	0.166777	1
GO:0006873	cellular ion homeostasis	485	3	1.69	1232	0.23734	1	1
GO:0006875	cellular metal ion homeostasis	415	1	1.44	1749	0.77016	1	1
GO:0006885	regulation of pH	74	2	0.26	488	0.02724	0.67367	1
GO:0006886	intracellular protein transport	1093	6	3.8	1097	0.17573	1	1
GO:0006892	post-Golgi vesicle-mediated transport	185	2	0.64	987	0.13521	1	1
GO:0006893	Golgi to plasma membrane transport	98	2	0.34	641	0.0455	0.866082	1
GO:0006897	endocytosis	859	2	2.99	1774	0.81005	1	1
GO:0006913	nucleocytoplasmic transport	515	5	1.79	545	0.03215	0.722815	1
GO:0006915	apoptotic process	2017	11	7.01	815	0.08008	1	1
GO:0006928	movement of cell or subcellular componen...	1819	4	6.33	1819	0.89509	1	1
GO:0006935	chemotaxis	667	2	2.32	1689	0.68242	1	1
GO:0006936	muscle contraction	527	1	1.83	1794	0.84679	1	1
GO:0006937	regulation of muscle contraction	310	1	1.08	1675	0.66498	1	1
GO:0006941	striated muscle contraction	299	1	1.04	1666	0.65156	1	1
GO:0006942	regulation of striated muscle contractio...	213	1	0.74	1574	0.52688	1	1
GO:0006952	defense response	1307	8	4.54	809	0.07833	1	1
GO:0006954	inflammatory response	264	1	0.92	1633	0.60526	1	1
GO:0006955	immune response	1230	7	4.28	962	0.1302	1	1
GO:0007009	plasma membrane organization	321	2	1.12	1355	0.3075	1	1
GO:0007017	microtubule-based process	756	1	2.63	1835	0.93395	1	1
GO:0007043	cell-cell junction assembly	128	1	0.45	1429	0.36121	1	1
GO:0007154	cell communication	4835	22	16.81	784	0.07241	1	1
GO:0007155	cell adhesion	1089	6	3.79	1091	0.17365	1	1
GO:0007159	leukocyte cell-cell adhesion	304	4	1.06	439	0.02083	0.580625	1
GO:0007162	negative regulation of cell adhesion	198	1	0.69	1556	0.50106	1	1
GO:0007179	transforming growth factor beta receptor...	194	1	0.67	1551	0.49394	1	1
GO:0007219	Notch signaling pathway	199	3	0.69	542	0.03163	0.71506	1
GO:0007249	I-kappaB kinase/NF-kappaB signaling	260	3	0.9	733	0.06127	1	1
GO:0007267	cell-cell signaling	1152	4	4.01	1611	0.57763	1	1
GO:0007272	ensheathment of neurons	104	1	0.36	1349	0.30496	1	1
GO:0007275	multicellular organismal development	5770	30	20.06	129	0.00183	0.173822	1
GO:0007276	gamete generation	836	1	2.91	1841	0.95097	1	1
GO:0007368	determination of left/right symmetry	164	1	0.57	1505	0.43734	1	1
GO:0007369	gastrulation	324	3	1.13	892	0.10227	1	1
GO:0007389	pattern specification process	698	4	2.43	1203	0.22311	1	1
GO:0007399	nervous system development	2621	13	9.11	906	0.10572	1	1
GO:0007405	neuroblast proliferation	85	2	0.3	572	0.03515	0.75296	1
GO:0007409	axonogenesis	753	2	2.62	1731	0.74632	1	1
GO:0007411	axon guidance	461	2	1.6	1541	0.48007	1	1
GO:0007417	central nervous system development	962	9	3.35	209	0.00509	0.29841	1
GO:0007423	sensory organ development	662	4	2.3	1150	0.19676	1	1
GO:0007440	foregut morphogenesis	31	1	0.11	896	0.10248	1	1
GO:0007492	endoderm development	89	3	0.31	182	0.00361	0.24304	1
GO:0007498	mesoderm development	203	1	0.71	1561	0.50981	1	1
GO:0007501	mesodermal cell fate specification	36	1	0.13	934	0.11801	1	1
GO:0007507	heart development	752	6	2.61	636	0.0443	0.853472	1
GO:0007517	muscle organ development	458	3	1.59	1189	0.21249	1	1
GO:0007519	skeletal muscle tissue development	163	3	0.57	418	0.01887	0.553144	1
GO:0007548	sex differentiation	530	3	1.84	1300	0.27983	1	1
GO:0007584	response to nutrient	207	1	0.72	1564	0.51671	1	1
GO:0007589	body fluid secretion	104	3	0.36	214	0.00559	0.320067	1
GO:0007596	blood coagulation	497	1	1.73	1785	0.82915	1	1
GO:0007600	sensory perception	365	2	1.27	1433	0.36381	1	1
GO:0007605	sensory perception of sound	141	2	0.49	840	0.08612	1	1
GO:0007610	behavior	936	1	3.25	1846	0.96631	1	1
GO:0008015	blood circulation	624	4	2.17	1085	0.17016	1	1
GO:0008016	regulation of heart contraction	349	1	1.21	1706	0.70863	1	1
GO:0008104	protein localization	2228	7	7.75	1685	0.67796	1	1
GO:0008150	biological_process	12366	43	43	1856	1	1	1
GO:0008203	cholesterol metabolic process	92	1	0.32	1290	0.27505	1	1
GO:0008204	ergosterol metabolic process	7	1	0.02	466	0.02409	0.624048	1
GO:0008206	bile acid metabolic process	65	3	0.23	108	0.00147	0.166777	1
GO:0008219	cell death	2234	11	7.77	1004	0.13985	1	1
GO:0008284	positive regulation of cell proliferatio...	620	5	2.16	741	0.06252	1	1
GO:0008285	negative regulation of cell proliferatio...	611	4	2.12	1058	0.16139	1	1
GO:0008299	isoprenoid biosynthetic process	75	2	0.26	503	0.02792	0.676094	1
GO:0008366	axon ensheathment	104	1	0.36	1350	0.30496	1	1
GO:0008406	gonad development	447	1	1.55	1763	0.79523	1	1
GO:0008610	lipid biosynthetic process	692	8	2.41	144	0.00234	0.199111	1
GO:0008611	ether lipid biosynthetic process	10	1	0.03	557	0.03425	0.740769	1
GO:0008630	intrinsic apoptotic signaling pathway in...	90	1	0.31	1280	0.26995	1	1
GO:0008652	cellular amino acid biosynthetic process	188	1	0.65	1543	0.48309	1	1
GO:0008654	phospholipid biosynthetic process	201	1	0.7	1559	0.50633	1	1
GO:0009056	catabolic process	2504	8	8.71	1676	0.6655	1	1
GO:0009057	macromolecule catabolic process	1429	4	4.97	1733	0.74819	1	1
GO:0009058	biosynthetic process	4994	27	17.37	146	0.00245	0.205615	1
GO:0009059	macromolecule biosynthetic process	3772	19	13.12	600	0.04002	0.812108	1
GO:0009063	cellular amino acid catabolic process	242	1	0.84	1604	0.57314	1	1
GO:0009066	aspartate family amino acid metabolic pr...	228	1	0.79	1590	0.55139	1	1
GO:0009067	aspartate family amino acid biosynthetic...	41	1	0.14	977	0.13329	1	1
GO:0009070	serine family amino acid biosynthetic pr...	45	1	0.16	1022	0.14532	1	1
GO:0009072	aromatic amino acid family metabolic pro...	212	1	0.74	1572	0.5252	1	1
GO:0009074	aromatic amino acid family catabolic pro...	29	1	0.1	874	0.09619	1	1
GO:0009086	methionine biosynthetic process	23	1	0.08	804	0.07706	1	1
GO:0009092	homoserine metabolic process	12	1	0.04	608	0.04096	0.812108	1
GO:0009100	glycoprotein metabolic process	385	1	1.34	1730	0.74395	1	1
GO:0009101	glycoprotein biosynthetic process	346	1	1.2	1698	0.70548	1	1
GO:0009110	vitamin biosynthetic process	61	2	0.21	419	0.01898	0.55504	1
GO:0009299	mRNA transcription	14	1	0.05	651	0.04762	0.885414	1
GO:0009308	amine metabolic process	306	2	1.06	1316	0.28809	1	1
GO:0009310	amine catabolic process	22	2	0.08	151	0.00261	0.209022	1
GO:0009314	response to radiation	671	7	2.33	274	0.00785	0.351044	1
GO:0009410	response to xenobiotic stimulus	139	1	0.48	1461	0.38548	1	1
GO:0009411	response to UV	188	2	0.65	995	0.13876	1	1
GO:0009416	response to light stimulus	511	3	1.78	1272	0.26176	1	1
GO:0009581	detection of external stimulus	167	2	0.58	921	0.11441	1	1
GO:0009582	detection of abiotic stimulus	164	2	0.57	916	0.11103	1	1
GO:0009606	tropism	29	1	0.1	875	0.09619	1	1
GO:0009607	response to biotic stimulus	780	5	2.71	974	0.13216	1	1
GO:0009611	response to wounding	961	4	3.34	1500	0.43194	1	1
GO:0009612	response to mechanical stimulus	205	4	0.71	212	0.00546	0.315242	1
GO:0009629	response to gravity	39	1	0.14	954	0.12721	1	1
GO:0009630	gravitropism	24	1	0.08	819	0.08027	1	1
GO:0009639	response to red or far red light	84	2	0.29	568	0.0344	0.740769	1
GO:0009653	anatomical structure morphogenesis	3352	14	11.66	1266	0.2582	1	1
GO:0009683	indoleacetic acid metabolic process	3	1	0.01	313	0.0104	0.399471	1
GO:0009733	response to auxin	67	1	0.23	1177	0.20865	1	1
GO:0009734	auxin-activated signaling pathway	14	1	0.05	652	0.04762	0.885414	1
GO:0009743	response to carbohydrate	288	2	1	1274	0.26475	1	1
GO:0009746	response to hexose	210	2	0.73	1067	0.16537	1	1
GO:0009755	hormone-mediated signaling pathway	149	1	0.52	1486	0.40676	1	1
GO:0009790	embryo development	2055	7	7.15	1619	0.58743	1	1
GO:0009791	post-embryonic development	1227	3	4.27	1775	0.81382	1	1
GO:0009792	embryo development ending in birth or eg...	1418	5	4.93	1597	0.55769	1	1
GO:0009799	specification of symmetry	173	1	0.6	1523	0.45494	1	1
GO:0009850	auxin metabolic process	16	1	0.06	700	0.05424	0.945381	1
GO:0009851	auxin biosynthetic process	10	1	0.03	558	0.03425	0.740769	1
GO:0009855	determination of bilateral symmetry	173	1	0.6	1524	0.45494	1	1
GO:0009888	tissue development	2130	16	7.41	104	0.00139	0.163766	1
GO:0009889	regulation of biosynthetic process	2903	18	10.09	216	0.00568	0.322209	1
GO:0009890	negative regulation of biosynthetic proc...	1220	13	4.24	38	0.00017	0.0525129	1
GO:0009891	positive regulation of biosynthetic proc...	1435	15	4.99	20	5.5e-05	0.0308989	1
GO:0009892	negative regulation of metabolic process	2215	16	7.7	138	0.00212	0.187706	1
GO:0009893	positive regulation of metabolic process	2687	19	9.34	88	0.00082	0.114176	1
GO:0009894	regulation of catabolic process	613	3	2.13	1427	0.35978	1	1
GO:0009896	positive regulation of catabolic process	358	2	1.24	1422	0.35494	1	1
GO:0009908	flower development	97	1	0.34	1315	0.28766	1	1
GO:0009914	hormone transport	327	2	1.14	1370	0.31524	1	1
GO:0009926	auxin polar transport	21	1	0.07	775	0.07059	1	1
GO:0009952	anterior/posterior pattern specification	337	1	1.17	1693	0.69583	1	1
GO:0009966	regulation of signal transduction	2166	17	7.53	69	0.00054	0.095893	1
GO:0009967	positive regulation of signal transducti...	1047	7	3.64	765	0.06747	1	1
GO:0009968	negative regulation of signal transducti...	953	11	3.31	55	0.00031	0.0690624	1
GO:0009996	negative regulation of cell fate specifi...	13	1	0.05	627	0.04429	0.853472	1
GO:0010001	glial cell differentiation	187	3	0.65	487	0.02698	0.67367	1
GO:0010015	root morphogenesis	83	1	0.29	1257	0.2518	1	1
GO:0010033	response to organic substance	3091	21	10.75	71	0.00061	0.103679	1
GO:0010038	response to metal ion	579	3	2.01	1384	0.32695	1	1
GO:0010053	root epidermal cell differentiation	75	1	0.26	1214	0.23052	1	1
GO:0010054	trichoblast differentiation	61	1	0.21	1134	0.19185	1	1
GO:0010160	formation of organ boundary	32	1	0.11	902	0.1056	1	1
GO:0010166	wax metabolic process	17	1	0.06	712	0.05753	0.981776	1
GO:0010256	endomembrane system organization	555	2	1.93	1613	0.58111	1	1
GO:0010332	response to gamma radiation	40	1	0.14	965	0.13025	1	1
GO:0010453	regulation of cell fate commitment	58	1	0.2	1110	0.18331	1	1
GO:0010454	negative regulation of cell fate commitm...	17	1	0.06	713	0.05753	0.981776	1
GO:0010467	gene expression	3960	19	13.77	742	0.06331	1	1
GO:0010468	regulation of gene expression	2965	19	10.31	157	0.00282	0.215562	1
GO:0010470	regulation of gastrulation	44	1	0.15	1012	0.14233	1	1
GO:0010498	proteasomal protein catabolic process	480	2	1.67	1557	0.50161	1	1
GO:0010543	regulation of platelet activation	22	1	0.08	789	0.07383	1	1
GO:0010544	negative regulation of platelet activati...	11	1	0.04	585	0.03761	0.779755	1
GO:0010556	regulation of macromolecule biosynthetic...	2702	18	9.4	148	0.0025	0.206976	1
GO:0010557	positive regulation of macromolecule bio...	1309	14	4.55	28	8.4e-05	0.036759	1
GO:0010562	positive regulation of phosphorus metabo...	883	5	3.07	1130	0.19029	1	1
GO:0010563	negative regulation of phosphorus metabo...	532	1	1.85	1795	0.84956	1	1
GO:0010564	regulation of cell cycle process	655	1	2.28	1823	0.90408	1	1
GO:0010604	positive regulation of macromolecule met...	2366	15	8.23	325	0.01087	0.409816	1
GO:0010608	posttranscriptional regulation of gene e...	551	2	1.92	1610	0.5771	1	1
GO:0010628	positive regulation of gene expression	1338	14	4.65	31	0.00011	0.0421197	1
GO:0010629	negative regulation of gene expression	1295	11	4.5	188	0.00389	0.251475	1
GO:0010631	epithelial cell migration	260	3	0.9	734	0.06127	1	1
GO:0010647	positive regulation of cell communicatio...	1205	8	4.19	692	0.05323	0.941342	1
GO:0010648	negative regulation of cell communicatio...	1067	11	3.71	86	0.00082	0.114176	1
GO:0010720	positive regulation of cell development	377	2	1.31	1454	0.37891	1	1
GO:0010721	negative regulation of cell development	234	2	0.81	1145	0.19535	1	1
GO:0010742	macrophage derived foam cell differentia...	20	2	0.07	139	0.00216	0.187706	1
GO:0010817	regulation of hormone levels	583	5	2.03	669	0.05042	0.915202	1
GO:0010876	lipid localization	334	5	1.16	217	0.00579	0.326935	1
GO:0010894	negative regulation of steroid biosynthe...	27	1	0.09	856	0.08985	1	1
GO:0010928	regulation of auxin mediated signaling p...	10	1	0.03	559	0.03425	0.740769	1
GO:0010942	positive regulation of cell death	622	3	2.16	1442	0.36846	1	1
GO:0010948	negative regulation of cell cycle proces...	313	1	1.09	1678	0.66856	1	1
GO:0010957	negative regulation of vitamin D biosynt...	7	1	0.02	467	0.02409	0.624048	1
GO:0010959	regulation of metal ion transport	417	3	1.45	1098	0.17609	1	1
GO:0012501	programmed cell death	2151	11	7.48	922	0.11457	1	1
GO:0014009	glial cell proliferation	29	1	0.1	876	0.09619	1	1
GO:0014013	regulation of gliogenesis	81	1	0.28	1245	0.24653	1	1
GO:0014014	negative regulation of gliogenesis	43	1	0.15	999	0.13933	1	1
GO:0014031	mesenchymal cell development	153	1	0.53	1493	0.41507	1	1
GO:0014033	neural crest cell differentiation	75	1	0.26	1215	0.23052	1	1
GO:0014037	Schwann cell differentiation	28	1	0.1	864	0.09302	1	1
GO:0014045	establishment of endothelial blood-brain...	12	3	0.04	8	8.4e-06	0.0128656	1
GO:0014072	response to isoquinoline alkaloid	41	2	0.14	291	0.00889	0.373045	1
GO:0014074	response to purine-containing compound	147	1	0.51	1479	0.40256	1	1
GO:0014075	response to amine	49	1	0.17	1051	0.15719	1	1
GO:0014706	striated muscle tissue development	435	5	1.51	384	0.01688	0.525085	1
GO:0015672	monovalent inorganic cation transport	607	7	2.11	197	0.00457	0.283044	1
GO:0015696	ammonium transport	120	1	0.42	1405	0.34297	1	1
GO:0015697	quaternary ammonium group transport	25	1	0.09	830	0.08348	1	1
GO:0015711	organic anion transport	400	4	1.39	666	0.04944	0.909592	1
GO:0015718	monocarboxylic acid transport	146	4	0.51	115	0.00161	0.168841	1
GO:0015721	bile acid and bile salt transport	27	3	0.09	32	0.00011	0.0421197	1
GO:0015833	peptide transport	304	2	1.06	1310	0.2855	1	1
GO:0015838	amino-acid betaine transport	18	1	0.06	732	0.06082	1	1
GO:0015849	organic acid transport	321	4	1.12	478	0.02484	0.636746	1
GO:0015850	organic hydroxy compound transport	242	6	0.84	39	0.00018	0.0525129	1
GO:0015893	drug transport	74	5	0.26	6	5.4e-06	0.00945231	1
GO:0015918	sterol transport	95	2	0.33	622	0.04302	0.846106	1
GO:0016049	cell growth	617	2	2.15	1657	0.63979	1	1
GO:0016051	carbohydrate biosynthetic process	388	1	1.35	1732	0.7467	1	1
GO:0016053	organic acid biosynthetic process	489	5	1.7	482	0.02648	0.67101	1
GO:0016054	organic acid catabolic process	367	1	1.28	1716	0.72685	1	1
GO:0016055	Wnt signaling pathway	389	5	1.35	324	0.01082	0.40919	1
GO:0016070	RNA metabolic process	3375	17	11.74	704	0.05477	0.953263	1
GO:0016071	mRNA metabolic process	994	1	3.46	1848	0.97294	1	1
GO:0016104	triterpenoid biosynthetic process	4	1	0.01	355	0.01384	0.467167	1
GO:0016125	sterol metabolic process	117	2	0.41	737	0.06234	1	1
GO:0016128	phytosteroid metabolic process	13	1	0.05	628	0.04429	0.853472	1
GO:0016129	phytosteroid biosynthetic process	13	1	0.05	629	0.04429	0.853472	1
GO:0016143	S-glycoside metabolic process	12	1	0.04	609	0.04096	0.812108	1
GO:0016144	S-glycoside biosynthetic process	7	1	0.02	468	0.02409	0.624048	1
GO:0016202	regulation of striated muscle tissue dev...	101	1	0.35	1331	0.2976	1	1
GO:0016265	death	2240	11	7.79	1009	0.14179	1	1
GO:0016310	phosphorylation	1917	12	6.67	486	0.02685	0.67367	1
GO:0016331	morphogenesis of embryonic epithelium	203	1	0.71	1562	0.50981	1	1
GO:0016337	single organismal cell-cell adhesion	558	5	1.94	624	0.04311	0.846517	1
GO:0016441	posttranscriptional gene silencing	128	1	0.45	1430	0.36121	1	1
GO:0016477	cell migration	1090	3	3.79	1729	0.74335	1	1
GO:0016482	cytoplasmic transport	1290	5	4.49	1534	0.47036	1	1
GO:0016485	protein processing	229	1	0.8	1591	0.55298	1	1
GO:0016567	protein ubiquitination	715	1	2.49	1832	0.92312	1	1
GO:0016568	chromatin modification	607	1	2.11	1818	0.8856	1	1
GO:0016569	covalent chromatin modification	487	1	1.69	1782	0.82284	1	1
GO:0016570	histone modification	474	1	1.65	1776	0.81429	1	1
GO:0016925	protein sumoylation	44	1	0.15	1013	0.14233	1	1
GO:0017038	protein import	340	4	1.18	516	0.02986	0.70701	1
GO:0017145	stem cell division	97	2	0.34	637	0.04466	0.85867	1
GO:0017148	negative regulation of translation	122	1	0.42	1411	0.34758	1	1
GO:0018130	heterocycle biosynthetic process	3042	18	10.58	296	0.00948	0.392427	1
GO:0018193	peptidyl-amino acid modification	1042	4	3.62	1553	0.49574	1	1
GO:0018196	peptidyl-asparagine modification	94	1	0.33	1302	0.28012	1	1
GO:0018205	peptidyl-lysine modification	348	1	1.21	1704	0.70758	1	1
GO:0018209	peptidyl-serine modification	235	2	0.82	1148	0.19661	1	1
GO:0018210	peptidyl-threonine modification	147	1	0.51	1480	0.40256	1	1
GO:0018904	ether metabolic process	17	1	0.06	714	0.05753	0.981776	1
GO:0018958	phenol-containing compound metabolic pro...	167	1	0.58	1511	0.44326	1	1
GO:0019058	viral life cycle	442	2	1.54	1526	0.45799	1	1
GO:0019080	viral gene expression	309	2	1.07	1319	0.29198	1	1
GO:0019083	viral transcription	296	2	1.03	1291	0.27513	1	1
GO:0019216	regulation of lipid metabolic process	237	2	0.82	1160	0.19914	1	1
GO:0019218	regulation of steroid metabolic process	73	2	0.25	484	0.02656	0.67101	1
GO:0019219	regulation of nucleobase-containing comp...	2769	17	9.63	282	0.00845	0.367155	1
GO:0019220	regulation of phosphate metabolic proces...	1433	8	4.98	935	0.11804	1	1
GO:0019221	cytokine-mediated signaling pathway	209	1	0.73	1566	0.52012	1	1
GO:0019222	regulation of metabolic process	4865	24	16.92	440	0.02085	0.580625	1
GO:0019318	hexose metabolic process	466	1	1.62	1772	0.80883	1	1
GO:0019344	cysteine biosynthetic process	26	1	0.09	843	0.08667	1	1
GO:0019438	aromatic compound biosynthetic process	3047	18	10.6	297	0.00965	0.39518	1
GO:0019439	aromatic compound catabolic process	669	2	2.33	1691	0.68404	1	1
GO:0019538	protein metabolic process	4846	20	16.85	1164	0.20267	1	1
GO:0019637	organophosphate metabolic process	1156	2	4.02	1831	0.9205	1	1
GO:0019725	cellular homeostasis	678	4	2.36	1175	0.20834	1	1
GO:0019742	pentacyclic triterpenoid metabolic proce...	4	1	0.01	356	0.01384	0.467167	1
GO:0019748	secondary metabolic process	164	2	0.57	917	0.11103	1	1
GO:0019752	carboxylic acid metabolic process	1789	8	6.22	1293	0.27739	1	1
GO:0019757	glycosinolate metabolic process	12	1	0.04	610	0.04096	0.812108	1
GO:0019758	glycosinolate biosynthetic process	7	1	0.02	469	0.02409	0.624048	1
GO:0019760	glucosinolate metabolic process	12	1	0.04	611	0.04096	0.812108	1
GO:0019827	stem cell population maintenance	176	3	0.61	446	0.02307	0.624048	1
GO:0019915	lipid storage	119	2	0.41	755	0.06422	1	1
GO:0019932	second-messenger-mediated signaling	230	2	0.8	1132	0.1903	1	1
GO:0019933	cAMP-mediated signaling	39	1	0.14	955	0.12721	1	1
GO:0019935	cyclic-nucleotide-mediated signaling	43	1	0.15	1000	0.13933	1	1
GO:0019941	modification-dependent protein catabolic...	563	1	1.96	1807	0.86563	1	1
GO:0021532	neural tube patterning	39	1	0.14	956	0.12721	1	1
GO:0021536	diencephalon development	117	2	0.41	738	0.06234	1	1
GO:0021537	telencephalon development	270	2	0.94	1236	0.24145	1	1
GO:0021543	pallium development	198	2	0.69	1035	0.15074	1	1
GO:0021545	cranial nerve development	50	1	0.17	1057	0.16013	1	1
GO:0021546	rhombomere development	7	1	0.02	470	0.02409	0.624048	1
GO:0021561	facial nerve development	3	1	0.01	314	0.0104	0.399471	1
GO:0021569	rhombomere 3 development	1	1	0	178	0.00348	0.236891	1
GO:0021571	rhombomere 5 development	3	1	0.01	315	0.0104	0.399471	1
GO:0021593	rhombomere morphogenesis	4	1	0.01	357	0.01384	0.467167	1
GO:0021594	rhombomere formation	4	1	0.01	358	0.01384	0.467167	1
GO:0021602	cranial nerve morphogenesis	25	1	0.09	831	0.08348	1	1
GO:0021604	cranial nerve structural organization	15	1	0.05	677	0.05094	0.915202	1
GO:0021610	facial nerve morphogenesis	3	1	0.01	316	0.0104	0.399471	1
GO:0021654	rhombomere boundary formation	4	1	0.01	359	0.01384	0.467167	1
GO:0021658	rhombomere 3 morphogenesis	1	1	0	179	0.00348	0.236891	1
GO:0021664	rhombomere 5 morphogenesis	1	1	0	180	0.00348	0.236891	1
GO:0021675	nerve development	78	1	0.27	1233	0.23857	1	1
GO:0021700	developmental maturation	384	1	1.34	1728	0.74303	1	1
GO:0021761	limbic system development	125	2	0.43	772	0.06998	1	1
GO:0021779	oligodendrocyte cell fate commitment	12	1	0.04	612	0.04096	0.812108	1
GO:0021780	glial cell fate specification	10	1	0.03	560	0.03425	0.740769	1
GO:0021783	preganglionic parasympathetic fiber deve...	12	1	0.04	613	0.04096	0.812108	1
GO:0021872	forebrain generation of neurons	91	2	0.32	598	0.0398	0.812108	1
GO:0021915	neural tube development	165	2	0.57	920	0.11215	1	1
GO:0021983	pituitary gland development	50	2	0.17	340	0.01302	0.465114	1
GO:0022402	cell cycle process	1722	9	5.99	986	0.13513	1	1
GO:0022404	molting cycle process	85	1	0.3	1264	0.25703	1	1
GO:0022407	regulation of cell-cell adhesion	236	1	0.82	1600	0.56395	1	1
GO:0022408	negative regulation of cell-cell adhesio...	90	1	0.31	1281	0.26995	1	1
GO:0022603	regulation of anatomical structure morph...	901	2	3.13	1787	0.83121	1	1
GO:0022607	cellular component assembly	2352	6	8.18	1800	0.85289	1	1
GO:0022610	biological adhesion	1102	6	3.83	1106	0.18044	1	1
GO:0022612	gland morphogenesis	179	2	0.62	959	0.12818	1	1
GO:0022622	root system development	134	1	0.47	1451	0.37456	1	1
GO:0023014	signal transduction by protein phosphory...	622	4	2.16	1080	0.1688	1	1
GO:0023052	signaling	4751	22	16.52	726	0.0604	1	1
GO:0023056	positive regulation of signaling	1201	8	4.18	690	0.05237	0.929985	1
GO:0023057	negative regulation of signaling	1067	11	3.71	87	0.00082	0.114176	1
GO:0023061	signal release	467	1	1.62	1773	0.80952	1	1
GO:0030001	metal ion transport	836	7	2.91	456	0.02399	0.624048	1
GO:0030003	cellular cation homeostasis	456	3	1.59	1183	0.21067	1	1
GO:0030004	cellular monovalent inorganic cation hom...	73	2	0.25	485	0.02656	0.67101	1
GO:0030029	actin filament-based process	945	1	3.29	1847	0.96743	1	1
GO:0030030	cell projection organization	1504	3	5.23	1825	0.90849	1	1
GO:0030097	hemopoiesis	651	7	2.26	225	0.00668	0.329596	1
GO:0030098	lymphocyte differentiation	179	2	0.62	960	0.12818	1	1
GO:0030101	natural killer cell activation	23	2	0.08	159	0.00285	0.215562	1
GO:0030111	regulation of Wnt signaling pathway	286	5	0.99	164	0.003	0.22414	1
GO:0030155	regulation of cell adhesion	503	1	1.75	1789	0.83283	1	1
GO:0030162	regulation of proteolysis	594	4	2.07	1033	0.15019	1	1
GO:0030163	protein catabolic process	851	3	2.96	1609	0.57574	1	1
GO:0030168	platelet activation	178	1	0.62	1531	0.46448	1	1
GO:0030177	positive regulation of Wnt signaling pat...	134	2	0.47	811	0.07893	1	1
GO:0030178	negative regulation of Wnt signaling pat...	170	4	0.59	156	0.0028	0.215562	1
GO:0030182	neuron differentiation	1569	6	5.46	1533	0.46886	1	1
GO:0030193	regulation of blood coagulation	89	1	0.31	1275	0.26738	1	1
GO:0030195	negative regulation of blood coagulation	56	1	0.19	1102	0.17758	1	1
GO:0030203	glycosaminoglycan metabolic process	143	3	0.5	345	0.01333	0.467167	1
GO:0030213	hyaluronan biosynthetic process	6	1	0.02	435	0.02069	0.5788	1
GO:0030218	erythrocyte differentiation	117	1	0.41	1401	0.336	1	1
GO:0030219	megakaryocyte differentiation	35	1	0.12	926	0.11493	1	1
GO:0030301	cholesterol transport	90	2	0.31	596	0.03901	0.801996	1
GO:0030323	respiratory tube development	154	2	0.54	886	0.09997	1	1
GO:0030324	lung development	153	2	0.53	881	0.09888	1	1
GO:0030509	BMP signaling pathway	118	3	0.41	275	0.00792	0.352886	1
GO:0030510	regulation of BMP signaling pathway	78	2	0.27	518	0.03002	0.70701	1
GO:0030641	regulation of cellular pH	57	2	0.2	381	0.0167	0.525085	1
GO:0030656	regulation of vitamin metabolic process	18	2	0.06	126	0.00174	0.168841	1
GO:0030850	prostate gland development	52	1	0.18	1074	0.16599	1	1
GO:0030858	positive regulation of epithelial cell d...	42	2	0.15	294	0.00931	0.388012	1
GO:0030879	mammary gland development	182	5	0.63	59	0.0004	0.0830712	1
GO:0030900	forebrain development	448	3	1.56	1166	0.20344	1	1
GO:0030902	hindbrain development	183	1	0.64	1536	0.47386	1	1
GO:0030916	otic vesicle formation	19	2	0.07	135	0.00195	0.175686	1
GO:0031023	microtubule organizing center organizati...	151	1	0.53	1490	0.41093	1	1
GO:0031047	gene silencing by RNA	150	1	0.52	1488	0.40885	1	1
GO:0031076	embryonic camera-type eye development	45	1	0.16	1023	0.14532	1	1
GO:0031098	stress-activated protein kinase signalin...	295	1	1.03	1662	0.64655	1	1
GO:0031099	regeneration	157	2	0.55	899	0.10325	1	1
GO:0031123	RNA 3'-end processing	150	1	0.52	1489	0.40885	1	1
GO:0031124	mRNA 3'-end processing	140	1	0.49	1463	0.38764	1	1
GO:0031128	developmental induction	22	2	0.08	152	0.00261	0.209022	1
GO:0031175	neuron projection development	1181	3	4.11	1760	0.79213	1	1
GO:0031323	regulation of cellular metabolic process	4277	21	14.87	578	0.03753	0.779755	1
GO:0031324	negative regulation of cellular metaboli...	1968	16	6.84	70	0.00057	0.0997744	1
GO:0031325	positive regulation of cellular metaboli...	2385	16	8.29	199	0.00461	0.283044	1
GO:0031326	regulation of cellular biosynthetic proc...	2857	18	9.93	203	0.00475	0.286708	1
GO:0031329	regulation of cellular catabolic process	521	2	1.81	1583	0.5462	1	1
GO:0031331	positive regulation of cellular cataboli...	308	1	1.07	1673	0.66258	1	1
GO:0031347	regulation of defense response	538	5	1.87	592	0.03776	0.781543	1
GO:0031348	negative regulation of defense response	102	1	0.35	1339	0.30006	1	1
GO:0031349	positive regulation of defense response	348	4	1.21	544	0.03214	0.722815	1
GO:0031399	regulation of protein modification proce...	1624	7	5.65	1391	0.3327	1	1
GO:0031400	negative regulation of protein modificat...	676	1	2.35	1827	0.91122	1	1
GO:0031401	positive regulation of protein modificat...	1028	4	3.57	1545	0.48488	1	1
GO:0031440	regulation of mRNA 3'-end processing	55	1	0.19	1095	0.1747	1	1
GO:0031442	positive regulation of mRNA 3'-end proce...	27	1	0.09	857	0.08985	1	1
GO:0031503	protein complex localization	55	2	0.19	372	0.01561	0.512786	1
GO:0031647	regulation of protein stability	219	1	0.76	1578	0.53683	1	1
GO:0031960	response to corticosteroid	163	5	0.57	45	0.00024	0.0624663	1
GO:0032101	regulation of response to external stimu...	504	2	1.75	1575	0.52804	1	1
GO:0032102	negative regulation of response to exter...	214	2	0.74	1087	0.17031	1	1
GO:0032269	negative regulation of cellular protein ...	924	3	3.21	1653	0.63303	1	1
GO:0032270	positive regulation of cellular protein ...	1257	5	4.37	1515	0.44708	1	1
GO:0032330	regulation of chondrocyte differentiatio...	29	1	0.1	877	0.09619	1	1
GO:0032354	response to follicle-stimulating hormone	19	1	0.07	746	0.06409	1	1
GO:0032368	regulation of lipid transport	101	2	0.35	661	0.04803	0.887649	1
GO:0032371	regulation of sterol transport	50	2	0.17	341	0.01302	0.465114	1
GO:0032386	regulation of intracellular transport	544	3	1.89	1325	0.29324	1	1
GO:0032387	negative regulation of intracellular tra...	109	2	0.38	705	0.05502	0.956255	1
GO:0032446	protein modification by small protein co...	761	2	2.65	1735	0.75169	1	1
GO:0032496	response to lipopolysaccharide	167	1	0.58	1512	0.44326	1	1
GO:0032502	developmental process	6335	30	22.03	320	0.01049	0.401669	1
GO:0032507	maintenance of protein location in cell	121	2	0.42	758	0.06612	1	1
GO:0032526	response to retinoic acid	99	2	0.34	645	0.04633	0.878764	1
GO:0032535	regulation of cellular component size	303	1	1.05	1669	0.6565	1	1
GO:0032637	interleukin-8 production	23	1	0.08	805	0.07706	1	1
GO:0032640	tumor necrosis factor production	76	1	0.26	1225	0.23321	1	1
GO:0032677	regulation of interleukin-8 production	22	1	0.08	790	0.07383	1	1
GO:0032717	negative regulation of interleukin-8 pro...	10	1	0.03	561	0.03425	0.740769	1
GO:0032768	regulation of monooxygenase activity	75	2	0.26	504	0.02792	0.676094	1
GO:0032769	negative regulation of monooxygenase act...	19	1	0.07	747	0.06409	1	1
GO:0032774	RNA biosynthetic process	2572	17	8.94	185	0.00386	0.251475	1
GO:0032782	bile acid secretion	22	3	0.08	22	5.8e-05	0.0308989	1
GO:0032787	monocarboxylic acid metabolic process	814	5	2.83	1034	0.15033	1	1
GO:0032835	glomerulus development	54	1	0.19	1090	0.1718	1	1
GO:0032869	cellular response to insulin stimulus	324	1	1.13	1688	0.68134	1	1
GO:0032870	cellular response to hormone stimulus	704	4	2.45	1209	0.2276	1	1
GO:0032879	regulation of localization	2066	8	7.18	1499	0.43091	1	1
GO:0032880	regulation of protein localization	737	2	2.56	1722	0.7353	1	1
GO:0032881	regulation of polysaccharide metabolic p...	63	1	0.22	1153	0.19748	1	1
GO:0032885	regulation of polysaccharide biosyntheti...	49	1	0.17	1052	0.15719	1	1
GO:0032922	circadian regulation of gene expression	21	1	0.07	776	0.07059	1	1
GO:0032940	secretion by cell	820	1	2.85	1840	0.94795	1	1
GO:0032941	secretion by tissue	86	3	0.3	172	0.00328	0.233662	1
GO:0032943	mononuclear cell proliferation	115	3	0.4	267	0.00738	0.338678	1
GO:0032944	regulation of mononuclear cell prolifera...	75	1	0.26	1216	0.23052	1	1
GO:0032945	negative regulation of mononuclear cell ...	25	1	0.09	832	0.08348	1	1
GO:0032989	cellular component morphogenesis	1763	4	6.13	1816	0.8799	1	1
GO:0032990	cell part morphogenesis	1132	2	3.94	1829	0.91445	1	1
GO:0033036	macromolecule localization	2608	10	9.07	1495	0.42214	1	1
GO:0033077	T cell differentiation in thymus	63	1	0.22	1154	0.19748	1	1
GO:0033157	regulation of intracellular protein tran...	284	2	0.99	1268	0.25957	1	1
GO:0033273	response to vitamin	108	1	0.38	1367	0.31466	1	1
GO:0033365	protein localization to organelle	922	4	3.21	1473	0.40059	1	1
GO:0033500	carbohydrate homeostasis	193	1	0.67	1549	0.49215	1	1
GO:0033559	unsaturated fatty acid metabolic process	152	1	0.53	1491	0.413	1	1
GO:0033598	mammary gland epithelial cell proliferat...	19	1	0.07	748	0.06409	1	1
GO:0033599	regulation of mammary gland epithelial c...	15	1	0.05	678	0.05094	0.915202	1
GO:0033600	negative regulation of mammary gland epi...	11	1	0.04	586	0.03761	0.779755	1
GO:0033673	negative regulation of kinase activity	273	1	0.95	1643	0.61771	1	1
GO:0033674	positive regulation of kinase activity	556	2	1.93	1615	0.58211	1	1
GO:0034097	response to cytokine	482	5	1.68	479	0.02507	0.6413	1
GO:0034101	erythrocyte homeostasis	129	1	0.45	1432	0.36345	1	1
GO:0034109	homotypic cell-cell adhesion	340	5	1.18	223	0.00623	0.329596	1
GO:0034110	regulation of homotypic cell-cell adhesi...	184	1	0.64	1538	0.47572	1	1
GO:0034111	negative regulation of homotypic cell-ce...	58	1	0.2	1111	0.18331	1	1
GO:0034248	regulation of cellular amide metabolic p...	428	2	1.49	1510	0.4414	1	1
GO:0034249	negative regulation of cellular amide me...	125	1	0.43	1420	0.35443	1	1
GO:0034250	positive regulation of cellular amide me...	133	1	0.46	1446	0.37235	1	1
GO:0034284	response to monosaccharide	217	2	0.75	1092	0.17403	1	1
GO:0034329	cell junction assembly	249	1	0.87	1616	0.58363	1	1
GO:0034330	cell junction organization	281	1	0.98	1649	0.62846	1	1
GO:0034340	response to type I interferon	27	1	0.09	858	0.08985	1	1
GO:0034504	protein localization to nucleus	342	4	1.19	520	0.03042	0.70701	1
GO:0034612	response to tumor necrosis factor	90	3	0.31	184	0.00373	0.24839	1
GO:0034641	cellular nitrogen compound metabolic pro...	5306	20	18.45	1445	0.37073	1	1
GO:0034645	cellular macromolecule biosynthetic proc...	3677	19	12.79	537	0.03111	0.709853	1
GO:0034654	nucleobase-containing compound biosynthe...	2886	17	10.04	338	0.01286	0.465114	1
GO:0034655	nucleobase-containing compound catabolic...	602	1	2.09	1817	0.88349	1	1
GO:0034698	response to gonadotropin	45	1	0.16	1024	0.14532	1	1
GO:0034762	regulation of transmembrane transport	351	1	1.22	1709	0.71071	1	1
GO:0034976	response to endoplasmic reticulum stress	277	2	0.96	1254	0.2505	1	1
GO:0035050	embryonic heart tube development	109	1	0.38	1374	0.31706	1	1
GO:0035051	cardiocyte differentiation	192	3	0.67	511	0.02887	0.692259	1
GO:0035107	appendage morphogenesis	347	1	1.21	1701	0.70653	1	1
GO:0035108	limb morphogenesis	166	1	0.58	1509	0.44129	1	1
GO:0035148	tube formation	133	1	0.46	1447	0.37235	1	1
GO:0035150	regulation of tube size	120	1	0.42	1406	0.34297	1	1
GO:0035172	hemocyte proliferation	19	1	0.07	749	0.06409	1	1
GO:0035194	posttranscriptional gene silencing by RN...	127	1	0.44	1425	0.35896	1	1
GO:0035195	gene silencing by miRNA	81	1	0.28	1246	0.24653	1	1
GO:0035270	endocrine system development	108	2	0.38	696	0.05412	0.945381	1
GO:0035282	segmentation	266	1	0.92	1637	0.60806	1	1
GO:0035283	central nervous system segmentation	5	1	0.02	399	0.01727	0.525085	1
GO:0035295	tube development	876	8	3.05	298	0.00968	0.39518	1
GO:0035329	hippo signaling	47	1	0.16	1038	0.15128	1	1
GO:0035330	regulation of hippo signaling	8	1	0.03	492	0.02749	0.67367	1
GO:0035337	fatty-acyl-CoA metabolic process	40	1	0.14	966	0.13025	1	1
GO:0035383	thioester metabolic process	104	1	0.36	1351	0.30496	1	1
GO:0035666	TRIF-dependent toll-like receptor signal...	74	1	0.26	1210	0.22782	1	1
GO:0035725	sodium ion transmembrane transport	127	2	0.44	782	0.07194	1	1
GO:0035767	endothelial cell chemotaxis	26	1	0.09	844	0.08667	1	1
GO:0035821	modification of morphology or physiology...	257	1	0.89	1627	0.59531	1	1
GO:0035850	epithelial cell differentiation involved...	57	1	0.2	1108	0.18045	1	1
GO:0035855	megakaryocyte development	11	1	0.04	587	0.03761	0.779755	1
GO:0035987	endodermal cell differentiation	36	3	0.13	51	0.00026	0.0624663	1
GO:0036293	response to decreased oxygen levels	348	5	1.21	228	0.00686	0.329596	1
GO:0036294	cellular response to decreased oxygen le...	140	2	0.49	838	0.08508	1	1
GO:0036295	cellular response to increased oxygen le...	3	1	0.01	317	0.0104	0.399471	1
GO:0036296	response to increased oxygen levels	25	1	0.09	833	0.08348	1	1
GO:0036303	lymph vessel morphogenesis	8	1	0.03	493	0.02749	0.67367	1
GO:0036503	ERAD pathway	73	1	0.25	1207	0.22511	1	1
GO:0038179	neurotrophin signaling pathway	285	1	0.99	1655	0.63372	1	1
GO:0039019	pronephric nephron development	24	1	0.08	820	0.08027	1	1
GO:0040008	regulation of growth	981	2	3.41	1808	0.86586	1	1
GO:0040011	locomotion	1918	4	6.67	1830	0.91799	1	1
GO:0040012	regulation of locomotion	658	1	2.29	1824	0.90513	1	1
GO:0040029	regulation of gene expression, epigeneti...	297	1	1.03	1664	0.64907	1	1
GO:0040033	negative regulation of translation, ncRN...	11	1	0.04	588	0.03761	0.779755	1
GO:0040034	regulation of development, heterochronic	31	1	0.11	897	0.10248	1	1
GO:0042035	regulation of cytokine biosynthetic proc...	77	2	0.27	515	0.02931	0.69735	1
GO:0042060	wound healing	689	3	2.4	1501	0.43231	1	1
GO:0042063	gliogenesis	242	3	0.84	685	0.05151	0.92139	1
GO:0042089	cytokine biosynthetic process	79	2	0.27	522	0.03073	0.70701	1
GO:0042098	T cell proliferation	80	2	0.28	540	0.03145	0.712305	1
GO:0042107	cytokine metabolic process	80	2	0.28	541	0.03145	0.712305	1
GO:0042110	T cell activation	283	4	0.98	378	0.01646	0.525085	1
GO:0042221	response to chemical	4252	24	14.79	170	0.00316	0.227762	1
[truncated: 11,114 more rows]

## Sheet: Greenland_down_GOBP
GO.ID	Term	Annotated	Significant	Expected	Rank.in.classic	classic	classic_FDR	allRes.weight
[truncated: 12,253 more rows]
