# Supplementary material for: Population‐specific transcriptional differences associated with freeze tolerance in a terrestrial worm
Source: Ecol Evol. 2018 Mar 11;8(7):3774–86. doi: 10.1002/ece3.3602 (PMC5901168; doi:10.1002/ece3.3602)
Supplement: Supplementary file 4 [file ECE3-8-3774-s004.xlsx]

## Sheet: interaction_anno
target_ids	Glow.Ghigh	Nlow.Nhigh	Nhigh.Ghigh	Nlow.Glow	Seq_Description_Gstrain	Seq_Description_Nstrain
EAID_24528|G_strain_contig_32359|N_strain_contig_27973	-6.603	7.852	-10.857	3.597	---NA---	---NA---
EAID_13086|G_strain_contig_16154|N_strain_contig_32408	-0.932	0.872	-7.262	-5.458	---NA---	---NA---
EAID_13433|G_strain_contig_16591|N_strain_contig_28694	-1.033	2.108	-7.966	-4.825	---NA---	---NA---
EAID_03570|G_strain_contig_04395|N_strain_contig_31536	3.619	4.951	-8.914	-7.582	pfm_chagb|fungistatic|metabolite|os=chaetomium|globosum|(strain|atcc|6205|cbs|dsm|1962|nbrc|6347|nrrl|1970)|gn=chgg_05463|pe=1|sv=2	pfm_chagb|fungistatic|metabolite|os=chaetomium|globosum|(strain|atcc|6205|cbs|dsm|1962|nbrc|6347|nrrl|1970)|gn=chgg_05463|pe=1|sv=2
EAID_27476|G_strain_contig_36102|N_strain_contig_31627	2.647	3.083	-7.989	-7.553	---NA---	---NA---
EAID_32091|G_strain_contig_42001|N_strain_contig_37734	-0.809	-3.899	-11.242	-14.331	nrdc_humannardilysin|os=homo|sapiens|gn=nrd1|pe=1|sv=2	nrdc_humannardilysin|os=homo|sapiens|gn=nrd1|pe=1|sv=2
EAID_23565|G_strain_contig_31100|N_strain_contig_26497	0.858	-9.198	-0.158	-10.214	---NA---	---NA---
EAID_29261|G_strain_contig_38360|N_strain_contig_33944	1.941	-9.532	-0.475	-11.948	---NA---	---NA---
EAID_31699|G_strain_contig_41496|N_strain_contig_37194	0.137	-9.691	-1.643	-11.471	dnjb2_mouse|homolog|subfamily|b|member|2|os=mus|musculus|gn=dnajb2|pe=2|sv=2	dnjb2_mouse|homolog|subfamily|b|member|2|os=mus|musculus|gn=dnajb2|pe=2|sv=2
EAID_27837|G_strain_contig_36544|N_strain_contig_32085	-1.409	-7.263	-3.325	-9.179	parpt_mousetcdd-inducible|poly	parpt_mousetcdd-inducible|poly
EAID_28644|G_strain_contig_37589|N_strain_contig_13758	-0.74	-7.806	-2.901	-9.967	---NA---	---NA---
EAID_31700|G_strain_contig_41497|N_strain_contig_37195	-0.478	-7.859	-2.201	-9.582	dnjb2_mouse|homolog|subfamily|b|member|2|os=mus|musculus|gn=dnajb2|pe=2|sv=2	dnjb2_mouse|homolog|subfamily|b|member|2|os=mus|musculus|gn=dnajb2|pe=2|sv=2
EAID_16830|G_strain_contig_20766|N_strain_contig_38673	-1.307	-3.737	-7.858	-10.287	klh26_mousekelch-like|protein|26|os=mus|musculus|gn=klhl26|pe=2|sv=1	---NA---
EAID_14840|G_strain_contig_18330|N_strain_contig_37572	-1.274	-4.515	-5.538	-8.779	kpym_humanpyruvate|kinase|isozymes|m1|m2|os=homo|sapiens|gn=pkm|pe=1|sv=4	kpym_humanpyruvate|kinase|isozymes|m1|m2|os=homo|sapiens|gn=pkm|pe=1|sv=4
EAID_26472|G_strain_contig_34811|N_strain_contig_30321	-1.558	-4.484	-6.252	-9.179	---NA---	---NA---
EAID_32187|G_strain_contig_42118|N_strain_contig_37863	-0.68	-1.69	-6.357	-7.367	---NA---	---NA---
EAID_16486|G_strain_contig_20355|N_strain_contig_24544	1.622	-2.886	-5.987	-10.495	dopo_ratdopamine|beta-hydroxylase|os=rattus|norvegicus|gn=dbh|pe=1|sv=1	---NA---
EAID_27897|G_strain_contig_36623|N_strain_contig_32166	1.104	-3.656	-4.554	-9.314	---NA---	ajl2_angjalactose-binding|lectin|l-2|os=anguilla|japonica|gn=l-2|pe=1|sv=2
EAID_04726|G_strain_contig_05836|N_strain_contig_31139	1.026	-4.845	-3.629	-9.5	---NA---	---NA---
EAID_08223|G_strain_contig_10183|N_strain_contig_10221	1.841	-4.893	-3.11	-9.844	---NA---	---NA---
EAID_28127|G_strain_contig_36929|N_strain_contig_32480	2.514	-3.588	-3.124	-9.226	---NA---	---NA---
EAID_32396|G_strain_contig_42386|N_strain_contig_20465	1.846	-4.015	-3.232	-9.093	sspo_humansco-spondin|os=homo|sapiens|gn=sspo|pe=2|sv=1	sspo_humansco-spondin|os=homo|sapiens|gn=sspo|pe=2|sv=1
EAID_04573|G_strain_contig_05644|N_strain_contig_28858	2.809	-3.112	-4.224	-10.146	ici2_horvusubtilisin-chymotrypsin|inhibitor-2a|os=hordeum|vulgare|pe=1|sv=2	---NA---
EAID_30918|G_strain_contig_40489|N_strain_contig_36167	2.98	-2.292	-3.41	-8.682	---NA---	---NA---
EAID_03024|G_strain_contig_03750|N_strain_contig_30380	2.457	-2.236	-3.919	-8.612	---NA---	---NA---
EAID_38801|G_strain_contig_52013|N_strain_contig_26495	2.235	-2.271	-4.18	-8.686	---NA---	---NA---
EAID_11112|G_strain_contig_13702|N_strain_contig_47672	0.36	-1.288	-2.38	-4.028	---NA---	---NA---
EAID_26881|G_strain_contig_35353|N_strain_contig_30886	0.592	-0.574	-2.756	-3.922	---NA---	---NA---
EAID_01084|G_strain_contig_01352|N_strain_contig_33326	1.138	-1.363	-2.546	-5.048	rdh12_mouseretinol|dehydrogenase|12|os=mus|musculus|gn=rdh12|pe=2|sv=1	rdh12_mouseretinol|dehydrogenase|12|os=mus|musculus|gn=rdh12|pe=2|sv=1
EAID_10381|G_strain_contig_12805|N_strain_contig_36492	0.807	-1.265	-2.477	-4.549	doc2b_ratdouble|c2-like|domain-containing|protein|beta|os=rattus|norvegicus|gn=doc2b|pe=1|sv=2	rph3l_humanrab|effector|noc2|os=homo|sapiens|gn=rph3al|pe=1|sv=1
EAID_31105|G_strain_contig_40730|N_strain_contig_45590	1.084	-0.88	-2.446	-4.41	---NA---	---NA---
EAID_31424|G_strain_contig_41142|N_strain_contig_08929	1.293	-0.761	-2.967	-5.021	dnas1_bovindeoxyribonuclease-1|os=bos|taurus|gn=dnase1|pe=1|sv=3	tilb_trybbprotein|tilb|homolog|os=trypanosoma|brucei|brucei|gn=lrrc6|pe=3|sv=1
EAID_33475|G_strain_contig_44176|N_strain_contig_19239	0.439	-1.566	-3.01	-5.015	gcnt3_sheepbeta-|-galactosyl-o-glycosyl-glycoprotein|beta-|-n-acetylglucosaminyltransferase|3|os=ovis|aries|gn=gcnt3|pe=3|sv=1	gcnt3_bubbubeta-|-galactosyl-o-glycosyl-glycoprotein|beta-|-n-acetylglucosaminyltransferase|3|os=bubalus|bubalis|gn=gcnt3|pe=3|sv=1
EAID_09165|G_strain_contig_11317|N_strain_contig_29895	-0.32	-1.22	-4.478	-5.378	---NA---	---NA---
EAID_03057|G_strain_contig_03793|N_strain_contig_19755	-0.709	-1.777	-3.401	-4.469	osbp1_mouseoxysterol-binding|protein|1|os=mus|musculus|gn=osbp|pe=1|sv=2	---NA---
EAID_39428|G_strain_contig_52829|N_strain_contig_22793	-0.33	-1.686	-3.335	-4.692	---NA---	---NA---
EAID_25973|G_strain_contig_34196|N_strain_contig_29703	-1.884	-2.245	-5.487	-5.849	---NA---	---NA---
EAID_17050|G_strain_contig_21030|N_strain_contig_17694	-1.228	-2.408	-5.188	-6.368	---NA---	---NA---
EAID_29287|G_strain_contig_38393|N_strain_contig_33993	-1.179	-3.029	-5.064	-6.914	---NA---	---NA---
EAID_23470|G_strain_contig_30978|N_strain_contig_26368	-0.498	-3.127	-4.8	-7.429	---NA---	---NA---
EAID_16233|G_strain_contig_20051|N_strain_contig_44373	-0.302	-3.293	-4.154	-7.145	---NA---	---NA---
EAID_24239|G_strain_contig_31971|N_strain_contig_34060	-0.531	-3.228	-4.443	-7.139	---NA---	---NA---
EAID_16417|G_strain_contig_20274|N_strain_contig_17782	0.013	-2.831	-4.132	-6.977	ysnk_caeelupf0392|protein|os=caenorhabditis|elegans|gn=|pe=2|sv=2	---NA---
EAID_28687|G_strain_contig_37639|N_strain_contig_33204	-0.199	-2.752	-4.383	-6.936	---NA---	---NA---
EAID_10091|G_strain_contig_12449|N_strain_contig_45934	-0.202	-2.498	-4.006	-6.302	---NA---	---NA---
EAID_13214|G_strain_contig_16304|N_strain_contig_19615	-0.699	-2.786	-4.23	-6.316	if2b1_chickinsulin-like|growth|factor|2|mrna-binding|protein|1|os=gallus|gallus|gn=igf2bp1|pe=1|sv=1	if2b1_chickinsulin-like|growth|factor|2|mrna-binding|protein|1|os=gallus|gallus|gn=igf2bp1|pe=1|sv=1
EAID_23452|G_strain_contig_30954|N_strain_contig_26334	-0.59	-2.474	-4.419	-6.303	---NA---	---NA---
EAID_37623|G_strain_contig_50562|N_strain_contig_04515	-0.396	-2.328	-4.779	-6.712	---NA---	---NA---
EAID_10734|G_strain_contig_13243|N_strain_contig_46807	-0.24	-3.302	-2.978	-6.04	rpgf4_mouserap|guanine|nucleotide|exchange|factor|4|os=mus|musculus|gn=rapgef4|pe=1|sv=1	rpgf4_mouserap|guanine|nucleotide|exchange|factor|4|os=mus|musculus|gn=rapgef4|pe=1|sv=1
EAID_26034|G_strain_contig_34269|N_strain_contig_29795	-0.361	-3.356	-3.166	-6.16	---NA---	---NA---
EAID_28614|G_strain_contig_37549|N_strain_contig_33100	-0.37	-3.488	-3.266	-6.384	---NA---	---NA---
EAID_12567|G_strain_contig_15519|N_strain_contig_16203	-1.3	-4.339	-3.205	-6.244	---NA---	---NA---
EAID_07066|G_strain_contig_08754|N_strain_contig_17342	-1.121	-4.206	-3.255	-6.34	klhl8_humankelch-like|protein|8|os=homo|sapiens|gn=klhl8|pe=2|sv=4	klhl8_humankelch-like|protein|8|os=homo|sapiens|gn=klhl8|pe=2|sv=4
EAID_12846|G_strain_contig_15861|N_strain_contig_02560	-1.11	-4.17	-3.277	-6.336	tssk2_mousetestis-specific|serine|threonine-protein|kinase|2|os=mus|musculus|gn=tssk2|pe=1|sv=2	tssk2_mousetestis-specific|serine|threonine-protein|kinase|2|os=mus|musculus|gn=tssk2|pe=1|sv=2
EAID_07122|G_strain_contig_08827|N_strain_contig_23739	-1.097	-4.291	-3.298	-6.492	klhl7_ratkelch-like|protein|7|os=rattus|norvegicus|gn=klhl7|pe=2|sv=1	klhl7_ratkelch-like|protein|7|os=rattus|norvegicus|gn=klhl7|pe=2|sv=1
EAID_15925|G_strain_contig_19671|N_strain_contig_26168	-1.162	-4.401	-3.254	-6.493	srpk3_mousesrsf|protein|kinase|3|os=mus|musculus|gn=srpk3|pe=2|sv=1	srpk3_mousesrsf|protein|kinase|3|os=mus|musculus|gn=srpk3|pe=2|sv=1
EAID_10939|G_strain_contig_13492|N_strain_contig_07538	-0.875	-4.499	-3.025	-6.649	---NA---	---NA---
EAID_16439|G_strain_contig_20299|N_strain_contig_25659	-1.13	-4.577	-3.199	-6.646	qric2_humanglutamine-rich|protein|2|os=homo|sapiens|gn=qrich2|pe=2|sv=1	---NA---
EAID_16474|G_strain_contig_20341|N_strain_contig_22940	-0.997	-4.452	-3.252	-6.707	lrrd1_mouseleucine-rich|repeat|and|death|domain-containing|protein|1|os=mus|musculus|gn=lrrd1|pe=2|sv=2	lrrd1_mouseleucine-rich|repeat|and|death|domain-containing|protein|1|os=mus|musculus|gn=lrrd1|pe=2|sv=2
EAID_29521|G_strain_contig_38687|N_strain_contig_09280	-0.769	-4.054	-2.987	-6.272	---NA---	---NA---
EAID_14839|G_strain_contig_18329|N_strain_contig_33559	-0.852	-4.121	-3.183	-6.453	---NA---	---NA---
EAID_24644|G_strain_contig_32524|N_strain_contig_46533	-0.673	-4.037	-3.111	-6.475	---NA---	---NA---
EAID_30762|G_strain_contig_40291|N_strain_contig_35945	-0.695	-4.139	-3.065	-6.508	---NA---	---NA---
EAID_07946|G_strain_contig_09847|N_strain_contig_24190	-1.043	-3.926	-3.39	-6.272	klh31_danrekelch-like|protein|31|os=danio|rerio|gn=klhl31|pe=2|sv=1	kld8a_mousekelch|domain-containing|protein|8a|os=mus|musculus|gn=klhdc8a|pe=2|sv=1
EAID_02972|G_strain_contig_03682|N_strain_contig_44620	-1.019	-3.958	-3.421	-6.361	traf6_xentrtnf|receptor-associated|factor|6|os=xenopus|tropicalis|gn=traf6|pe=2|sv=1	---NA---
EAID_16519|G_strain_contig_20391|N_strain_contig_16292	-1.006	-4.005	-3.437	-6.435	---NA---	---NA---
EAID_11109|G_strain_contig_13698|N_strain_contig_46386	-0.812	-3.654	-3.38	-6.222	---NA---	---NA---
EAID_16185|G_strain_contig_19990|N_strain_contig_08683	-0.799	-3.915	-3.355	-6.472	---NA---	---NA---
EAID_29964|G_strain_contig_39257|N_strain_contig_34858	-0.781	-3.809	-3.393	-6.421	---NA---	---NA---
EAID_31365|G_strain_contig_41062|N_strain_contig_36755	-0.609	-3.808	-3.229	-6.428	---NA---	---NA---
EAID_29778|G_strain_contig_39004|N_strain_contig_34621	-0.753	-4.007	-3.101	-6.355	slnl1_humanschlafen-like|protein|1|os=homo|sapiens|gn=slfnl1|pe=2|sv=2	slnl1_humanschlafen-like|protein|1|os=homo|sapiens|gn=slfnl1|pe=2|sv=2
EAID_15752|G_strain_contig_19444|N_strain_contig_28161	-0.657	-3.928	-3.078	-6.35	---NA---	---NA---
EAID_21528|G_strain_contig_28330|N_strain_contig_37758	-0.672	-3.914	-3.166	-6.408	klhl7_ratkelch-like|protein|7|os=rattus|norvegicus|gn=klhl7|pe=2|sv=1	klhl7_ratkelch-like|protein|7|os=rattus|norvegicus|gn=klhl7|pe=2|sv=1
EAID_32336|G_strain_contig_42310|N_strain_contig_38060	-0.656	-3.91	-3.141	-6.395	rsph1_cypcaradial|spoke|head|1|homolog|os=cyprinus|carpio|gn=rsph1|pe=1|sv=1	rsph1_cypcaradial|spoke|head|1|homolog|os=cyprinus|carpio|gn=rsph1|pe=1|sv=1
EAID_34294|G_strain_contig_45543|N_strain_contig_03208	-0.768	-3.899	-3.229	-6.359	---NA---	---NA---
EAID_05985|G_strain_contig_07410|N_strain_contig_35838	-0.397	-4.038	-3.413	-7.053	---NA---	---NA---
EAID_06992|G_strain_contig_08663|N_strain_contig_03818	-0.772	-4.282	-3.225	-6.734	klh26_mousekelch-like|protein|26|os=mus|musculus|gn=klhl26|pe=2|sv=1	klh26_mousekelch-like|protein|26|os=mus|musculus|gn=klhl26|pe=2|sv=1
EAID_11155|G_strain_contig_13759|N_strain_contig_11480	-0.686	-4.176	-3.164	-6.654	---NA---	---NA---
EAID_29597|G_strain_contig_38779|N_strain_contig_34377	-0.766	-4.135	-3.38	-6.749	calm4_arathcalmodulin-4|os=arabidopsis|thaliana|gn=cam4|pe=1|sv=1	calm4_arathcalmodulin-4|os=arabidopsis|thaliana|gn=cam4|pe=1|sv=1
EAID_03171|G_strain_contig_03925|N_strain_contig_02947	-0.605	-4.502	-2.868	-6.765	---NA---	---NA---
EAID_13027|G_strain_contig_16084|N_strain_contig_22570	-0.695	-4.62	-2.925	-6.849	tnpo3_mousetransportin-3|os=mus|musculus|gn=tnpo3|pe=1|sv=1	tnpo3_mousetransportin-3|os=mus|musculus|gn=tnpo3|pe=1|sv=1
EAID_09553|G_strain_contig_11791|N_strain_contig_37430	-0.498	-4.449	-2.913	-6.864	cd047_danreupf0602|protein|c4orf47|homolog|os=danio|rerio|gn=zgc153146|pe=2|sv=1	cd047_danreupf0602|protein|c4orf47|homolog|os=danio|rerio|gn=zgc153146|pe=2|sv=1
EAID_14812|G_strain_contig_18290|N_strain_contig_36449	-0.479	-4.45	-2.934	-6.905	---NA---	---NA---
EAID_16641|G_strain_contig_20538|N_strain_contig_05112	-0.695	-4.353	-3.036	-6.695	marh3_xenlae3|ubiquitin-protein|ligase|march3|os=xenopus|laevis|gn=march3|pe=2|sv=1	marh3_xentre3|ubiquitin-protein|ligase|march3|os=xenopus|tropicalis|gn=march3|pe=2|sv=1
EAID_21748|G_strain_contig_28633|N_strain_contig_23070	-0.555	-4.355	-2.927	-6.727	---NA---	---NA---
EAID_27629|G_strain_contig_36289|N_strain_contig_31811	-0.599	-4.334	-2.977	-6.713	---NA---	---NA---
EAID_09607|G_strain_contig_11857|N_strain_contig_04928	-0.352	-4.12	-2.99	-6.759	---NA---	---NA---
EAID_31698|G_strain_contig_41495|N_strain_contig_37193	-0.474	-4.143	-3.125	-6.793	dnjb2_mouse|homolog|subfamily|b|member|2|os=mus|musculus|gn=dnajb2|pe=2|sv=2	dnjb2_mouse|homolog|subfamily|b|member|2|os=mus|musculus|gn=dnajb2|pe=2|sv=2
EAID_20652|G_strain_contig_27082|N_strain_contig_01965	-0.479	-3.848	-3.221	-6.591	tssk4_mousetestis-specific|serine|threonine-protein|kinase|4|os=mus|musculus|gn=tssk4|pe=2|sv=1	tssk4_mousetestis-specific|serine|threonine-protein|kinase|4|os=mus|musculus|gn=tssk4|pe=2|sv=1
EAID_23729|G_strain_contig_31315|N_strain_contig_10361	-0.411	-3.787	-3.296	-6.672	tekt3_mousetektin-3|os=mus|musculus|gn=tekt3|pe=2|sv=1	tekt3_mousetektin-3|os=mus|musculus|gn=tekt3|pe=2|sv=1
EAID_32059|G_strain_contig_41954|N_strain_contig_37694	-0.428	-3.87	-2.99	-6.432	tssk1_mousetestis-specific|serine|threonine-protein|kinase|1|os=mus|musculus|gn=tssk1b|pe=1|sv=2	tssk1_mousetestis-specific|serine|threonine-protein|kinase|1|os=mus|musculus|gn=tssk1b|pe=1|sv=2
EAID_37793|G_strain_contig_50777|N_strain_contig_03141	-0.393	-3.87	-3.064	-6.541	---NA---	---NA---
EAID_20052|G_strain_contig_26197|N_strain_contig_21656	-1.13	-3.155	-4.166	-6.192	gas8_mousegrowth|arrest-specific|protein|8|os=mus|musculus|gn=gas8|pe=1|sv=2	---NA---
EAID_04721|G_strain_contig_05831|N_strain_contig_25628	-0.551	-3.16	-3.864	-6.473	---NA---	---NA---
EAID_16915|G_strain_contig_20868|N_strain_contig_42176	-0.679	-3.146	-4.002	-6.469	5ntc_ponabcytosolic|purine|5|-nucleotidase|os=pongo|abelii|gn=nt5c2|pe=2|sv=1	5ntc_ponabcytosolic|purine|5|-nucleotidase|os=pongo|abelii|gn=nt5c2|pe=2|sv=1
EAID_21275|G_strain_contig_27976|N_strain_contig_23385	-0.886	-3.502	-3.735	-6.35	rcc1_mesauregulator|of|chromosome|condensation|os=mesocricetus|auratus|gn=rcc1|pe=1|sv=1	rcc1_mesauregulator|of|chromosome|condensation|os=mesocricetus|auratus|gn=rcc1|pe=1|sv=1
EAID_02380|G_strain_contig_02970|N_strain_contig_46762	-0.774	-3.506	-3.507	-6.24	---NA---	---NA---
EAID_09104|G_strain_contig_11241|N_strain_contig_32974	-0.663	-3.416	-3.505	-6.257	---NA---	---NA---
EAID_13888|G_strain_contig_17149|N_strain_contig_18607	-0.706	-3.276	-3.546	-6.116	---NA---	---NA---
EAID_30220|G_strain_contig_39595|N_strain_contig_33146	-0.819	-3.326	-3.566	-6.074	---NA---	---NA---
EAID_07520|G_strain_contig_09323|N_strain_contig_08290	-0.662	-3.136	-3.7	-6.173	zn330_dromezinc|finger|protein|330|homolog|os=drosophila|melanogaster|gn=noa36|pe=1|sv=1	---NA---
EAID_15546|G_strain_contig_19196|N_strain_contig_33438	-0.522	-3.12	-3.422	-6.021	---NA---	---NA---
EAID_32055|G_strain_contig_41949|N_strain_contig_37688	-0.62	-3.178	-3.493	-6.051	---NA---	---NA---
EAID_11475|G_strain_contig_14152|N_strain_contig_45392	-1.821	-3.955	-4.01	-6.144	---NA---	---NA---
EAID_15420|G_strain_contig_19043|N_strain_contig_05421	-1.568	-4.061	-3.69	-6.184	klh26_mousekelch-like|protein|26|os=mus|musculus|gn=klhl26|pe=2|sv=1	klh26_mousekelch-like|protein|26|os=mus|musculus|gn=klhl26|pe=2|sv=1
EAID_20882|G_strain_contig_27436|N_strain_contig_01466	-1.363	-4.191	-3.529	-6.357	---NA---	---NA---
EAID_16147|G_strain_contig_19942|N_strain_contig_01505	-1.179	-3.685	-3.589	-6.096	---NA---	---NA---
EAID_26620|G_strain_contig_35009|N_strain_contig_30521	-1.319	-3.881	-3.622	-6.184	---NA---	---NA---
EAID_03170|G_strain_contig_03924|N_strain_contig_39964	-0.961	-3.749	-4.095	-6.884	---NA---	---NA---
EAID_16381|G_strain_contig_20232|N_strain_contig_03322	-1.131	-3.696	-4.212	-6.777	rn216_mousee3|ubiquitin-protein|ligase|rnf216|os=mus|musculus|gn=rnf216|pe=1|sv=3	rn216_mousee3|ubiquitin-protein|ligase|rnf216|os=mus|musculus|gn=rnf216|pe=1|sv=3
EAID_01518|G_strain_contig_01891|N_strain_contig_46599	-0.855	-3.547	-3.981	-6.673	---NA---	---NA---
EAID_07067|G_strain_contig_08755|N_strain_contig_30121	-1.152	-3.469	-4.267	-6.584	klh13_chickkelch-like|protein|13|os=gallus|gallus|gn=klhl13|pe=2|sv=1	---NA---
EAID_21494|G_strain_contig_28285|N_strain_contig_23688	-1.035	-3.513	-4.077	-6.556	---NA---	---NA---
EAID_25472|G_strain_contig_33553|N_strain_contig_29013	-0.798	-3.896	-3.677	-6.775	---NA---	---NA---
EAID_24459|G_strain_contig_32267|N_strain_contig_27645	-0.683	-3.937	-4.076	-7.33	---NA---	---NA---
EAID_01349|G_strain_contig_01678|N_strain_contig_48085	-0.745	-4.101	-3.783	-7.14	---NA---	---NA---
EAID_15708|G_strain_contig_19390|N_strain_contig_47401	-0.779	-3.778	-4.007	-7.006	---NA---	---NA---
EAID_38078|G_strain_contig_51123|N_strain_contig_24355	-0.841	-3.948	-3.963	-7.071	---NA---	---NA---
EAID_02007|G_strain_contig_02518|N_strain_contig_30446	-1.213	-4.284	-4.028	-7.099	---NA---	---NA---
EAID_23251|G_strain_contig_30686|N_strain_contig_26079	-1.037	-4.238	-3.744	-6.945	---NA---	---NA---
EAID_32565|G_strain_contig_42632|N_strain_contig_33598	-1.107	-4.347	-3.737	-6.978	fsip2_humanfibrous|sheath-interacting|protein|2|os=homo|sapiens|gn=fsip2|pe=1|sv=4	fsip2_humanfibrous|sheath-interacting|protein|2|os=homo|sapiens|gn=fsip2|pe=1|sv=4
EAID_20896|G_strain_contig_27451|N_strain_contig_18066	-1.318	-4.005	-3.886	-6.572	---NA---	---NA---
EAID_38511|G_strain_contig_51656|N_strain_contig_29365	-1.445	-4.385	-3.805	-6.745	---NA---	---NA---
EAID_07852|G_strain_contig_09730|N_strain_contig_22185	-1.447	-3.09	-3.713	-5.356	---NA---	---NA---
EAID_22602|G_strain_contig_29791|N_strain_contig_47772	-1.416	-3.575	-3.546	-5.706	---NA---	---NA---
EAID_12777|G_strain_contig_15777|N_strain_contig_05885	-1.138	-3.487	-3.547	-5.896	gsto2_ratglutathione|s-transferase|omega-2|os=rattus|norvegicus|gn=gsto2|pe=2|sv=1	gsto2_ratglutathione|s-transferase|omega-2|os=rattus|norvegicus|gn=gsto2|pe=2|sv=1
EAID_14444|G_strain_contig_17832|N_strain_contig_15402	-1.089	-3.427	-3.428	-5.767	---NA---	---NA---
EAID_09398|G_strain_contig_11606|N_strain_contig_43662	-0.912	-3.52	-3.302	-5.91	pde1a_bovincalcium|calmodulin-dependent|3|-cyclic|nucleotide|phosphodiesterase|1a|os=bos|taurus|gn=pde1a|pe=1|sv=3	pde1a_bovincalcium|calmodulin-dependent|3|-cyclic|nucleotide|phosphodiesterase|1a|os=bos|taurus|gn=pde1a|pe=1|sv=3
EAID_23975|G_strain_contig_31633|N_strain_contig_27050	-1.009	-3.502	-3.44	-5.933	---NA---	---NA---
EAID_29641|G_strain_contig_38833|N_strain_contig_34426	-1.059	-3.298	-3.332	-5.571	pde9a_mousehigh|affinity|cgmp-specific|3|-cyclic|phosphodiesterase|9a|os=mus|musculus|gn=pde9a|pe=2|sv=1	pde9a_mousehigh|affinity|cgmp-specific|3|-cyclic|phosphodiesterase|9a|os=mus|musculus|gn=pde9a|pe=2|sv=1
EAID_10758|G_strain_contig_13273|N_strain_contig_39141	-0.761	-3.296	-3.124	-5.659	pp11_arathserine|threonine-protein|phosphatase|pp1|isozyme|1|os=arabidopsis|thaliana|gn=topp1|pe=2|sv=1	pp11_arathserine|threonine-protein|phosphatase|pp1|isozyme|1|os=arabidopsis|thaliana|gn=topp1|pe=2|sv=1
EAID_13035|G_strain_contig_16093|N_strain_contig_29486	-0.87	-3.259	-3.108	-5.497	cc147_humancoiled-coil|domain-containing|protein|147|os=homo|sapiens|gn=ccdc147|pe=2|sv=1	cc147_humancoiled-coil|domain-containing|protein|147|os=homo|sapiens|gn=ccdc147|pe=2|sv=1
EAID_31362|G_strain_contig_41058|N_strain_contig_36752	-0.822	-3.256	-3.116	-5.549	nwd1_mousenacht|and|wd|repeat|domain-containing|protein|1|os=mus|musculus|gn=nwd1|pe=2|sv=2	yy46_noss1uncharacterized|wd|repeat-containing|protein|alr3466|os=nostoc|(strain|pcc|7120|utex|2576)|gn=alr3466|pe=4|sv=1
EAID_01618|G_strain_contig_02014|N_strain_contig_44393	-0.635	-2.98	-3.448	-5.793	---NA---	---NA---
EAID_21958|G_strain_contig_28924|N_strain_contig_16713	-0.838	-2.945	-3.67	-5.777	---NA---	---NA---
EAID_08524|G_strain_contig_10550|N_strain_contig_33419	-0.363	-2.579	-3.698	-5.914	---NA---	---NA---
EAID_17053|G_strain_contig_21034|N_strain_contig_23302	-0.352	-2.652	-3.617	-5.917	b3gt1_ponpybeta-|-galactosyltransferase|1|os=pongo|pygmaeus|gn=b3galt1|pe=3|sv=1	b3gt1_ponpybeta-|-galactosyltransferase|1|os=pongo|pygmaeus|gn=b3galt1|pe=3|sv=1
EAID_01002|G_strain_contig_01255|N_strain_contig_43909	-0.513	-2.806	-3.604	-5.897	efcb9_humanef-hand|calcium-binding|domain-containing|protein|9|os=homo|sapiens|gn=efcab9|pe=4|sv=2	efcb9_humanef-hand|calcium-binding|domain-containing|protein|9|os=homo|sapiens|gn=efcab9|pe=4|sv=2
EAID_28764|G_strain_contig_37737|N_strain_contig_33305	-0.386	-2.769	-3.415	-5.798	---NA---	---NA---
EAID_02713|G_strain_contig_03379|N_strain_contig_12527	-0.221	-2.74	-3.099	-5.618	---NA---	---NA---
EAID_16150|G_strain_contig_19946|N_strain_contig_08904	-0.551	-3.206	-3.097	-5.752	---NA---	pi16_mousepeptidase|inhibitor|16|os=mus|musculus|gn=pi16|pe=2|sv=1
EAID_30465|G_strain_contig_39900|N_strain_contig_35555	-0.531	-3.086	-3.242	-5.798	---NA---	---NA---
EAID_27925|G_strain_contig_36662|N_strain_contig_32206	-0.326	-3.028	-2.995	-5.698	---NA---	---NA---
EAID_00590|G_strain_contig_00726|N_strain_contig_00172	-0.395	-3.239	-2.77	-5.614	eno_lolpeenolase|os=loligo|pealeii|pe=2|sv=1	eno_lolpeenolase|os=loligo|pealeii|pe=2|sv=1
EAID_05588|G_strain_contig_06916|N_strain_contig_31239	-0.325	-3.212	-2.771	-5.658	---NA---	---NA---
EAID_30947|G_strain_contig_40525|N_strain_contig_36203	-0.368	-3.171	-2.882	-5.686	---NA---	---NA---
EAID_07734|G_strain_contig_09591|N_strain_contig_46752	-0.869	-2.464	-3.686	-5.282	---NA---	---NA---
EAID_24953|G_strain_contig_32908|N_strain_contig_28306	-0.718	-2.597	-3.47	-5.35	notc3_ratneurogenic|locus|notch|homolog|protein|3|os=rattus|norvegicus|gn=notch3|pe=2|sv=2	notc3_mouseneurogenic|locus|notch|homolog|protein|3|os=mus|musculus|gn=notch3|pe=1|sv=1
EAID_02704|G_strain_contig_03367|N_strain_contig_24550	-0.699	-2.635	-3.228	-5.165	---NA---	---NA---
EAID_38733|G_strain_contig_51922|N_strain_contig_26681	-0.861	-2.915	-3.209	-5.263	---NA---	---NA---
EAID_11865|G_strain_contig_14642|N_strain_contig_09826	-1.248	-4.263	-4.341	-7.356	trxh3_araththioredoxin|h3|os=arabidopsis|thaliana|gn=trx3|pe=1|sv=1	tdx_arathtpr|repeat-containing|thioredoxin|tdx|os=arabidopsis|thaliana|gn=tdx|pe=1|sv=1
EAID_12657|G_strain_contig_15637|N_strain_contig_06189	-1.62	-4.559	-4.542	-7.481	---NA---	---NA---
EAID_14194|G_strain_contig_17531|N_strain_contig_34807	-1.455	-4.381	-4.52	-7.446	---NA---	---NA---
EAID_04150|G_strain_contig_05107|N_strain_contig_30738	-1.116	-3.97	-4.535	-7.389	klhl6_mousekelch-like|protein|6|os=mus|musculus|gn=klhl6|pe=2|sv=2	klhl6_mousekelch-like|protein|6|os=mus|musculus|gn=klhl6|pe=2|sv=2
EAID_15614|G_strain_contig_19275|N_strain_contig_45063	-0.956	-3.913	-4.44	-7.397	---NA---	---NA---
EAID_16988|G_strain_contig_20955|N_strain_contig_36661	-1.419	-4.433	-4.844	-7.858	---NA---	---NA---
EAID_19697|G_strain_contig_25663|N_strain_contig_27945	-0.817	-4.367	-3.881	-7.431	tekt3_mousetektin-3|os=mus|musculus|gn=tekt3|pe=2|sv=1	tekt3_mousetektin-3|os=mus|musculus|gn=tekt3|pe=2|sv=1
EAID_16980|G_strain_contig_20946|N_strain_contig_13896	-0.762	-4.478	-3.598	-7.314	---NA---	---NA---
EAID_27821|G_strain_contig_36527|N_strain_contig_04860	-0.785	-4.433	-3.603	-7.251	---NA---	---NA---
EAID_13363|G_strain_contig_16504|N_strain_contig_37675	-0.329	-4.587	-3.916	-8.174	tri59_humantripartite|motif-containing|protein|59|os=homo|sapiens|gn=trim59|pe=2|sv=1	---NA---
EAID_26827|G_strain_contig_35288|N_strain_contig_30817	-0.368	-4.634	-3.736	-8.002	---NA---	---NA---
EAID_03544|G_strain_contig_04364|N_strain_contig_29280	-0.529	-4.593	-3.712	-7.775	---NA---	---NA---
EAID_29341|G_strain_contig_38453|N_strain_contig_15401	-0.687	-4.551	-3.866	-7.731	---NA---	---NA---
EAID_27053|G_strain_contig_35566|N_strain_contig_31086	-0.711	-4.597	-4.5	-8.385	parpt_mousetcdd-inducible|poly	parpt_humantcdd-inducible|poly
EAID_08777|G_strain_contig_10859|N_strain_contig_30151	-1.079	-4.742	-4.114	-7.777	---NA---	---NA---
EAID_32410|G_strain_contig_42404|N_strain_contig_24870	-0.965	-4.629	-4.265	-7.929	---NA---	---NA---
EAID_13666|G_strain_contig_16879|N_strain_contig_05369	-0.545	-3.873	-4.392	-7.72	fhl2_ratfour|and|a|half|lim|domains|protein|2|os=rattus|norvegicus|gn=fhl2|pe=1|sv=1	fhl2_ratfour|and|a|half|lim|domains|protein|2|os=rattus|norvegicus|gn=fhl2|pe=1|sv=1
EAID_17110|G_strain_contig_21098|N_strain_contig_20881	-0.782	-4.019	-4.522	-7.759	---NA---	---NA---
EAID_25122|G_strain_contig_33118|N_strain_contig_28550	-0.648	-3.608	-4.599	-7.559	---NA---	---NA---
EAID_39464|G_strain_contig_52870|N_strain_contig_36332	-0.27	-3.681	-4.342	-7.753	---NA---	---NA---
EAID_03781|G_strain_contig_04649|N_strain_contig_26878	-0.686	-5.38	-3.485	-8.179	---NA---	---NA---
EAID_06651|G_strain_contig_08240|N_strain_contig_05254	-1.022	-5.067	-2.798	-6.843	parpt_mousetcdd-inducible|poly	---NA---
EAID_14089|G_strain_contig_17407|N_strain_contig_06270	-1.16	-4.821	-2.988	-6.649	---NA---	---NA---
EAID_20062|G_strain_contig_26215|N_strain_contig_21673	-0.534	-4.617	-3.057	-7.14	tri56_bovine3|ubiquitin-protein|ligase|trim56|os=bos|taurus|gn=trim56|pe=3|sv=1	tri56_bovine3|ubiquitin-protein|ligase|trim56|os=bos|taurus|gn=trim56|pe=3|sv=1
EAID_21367|G_strain_contig_28103|N_strain_contig_23500	-0.621	-4.627	-3.118	-7.124	---NA---	---NA---
EAID_06471|G_strain_contig_08018|N_strain_contig_34996	-0.542	-4.353	-3.223	-7.035	alf_echmufructose-bisphosphate|aldolase|os=echinococcus|multilocularis|gn=fbpa|pe=2|sv=1	alf_echmufructose-bisphosphate|aldolase|os=echinococcus|multilocularis|gn=fbpa|pe=2|sv=1
EAID_27550|G_strain_contig_36195|N_strain_contig_16063	-0.54	-4.477	-3.337	-7.273	tssk1_mousetestis-specific|serine|threonine-protein|kinase|1|os=mus|musculus|gn=tssk1b|pe=1|sv=2	tssk1_mousetestis-specific|serine|threonine-protein|kinase|1|os=mus|musculus|gn=tssk1b|pe=1|sv=2
EAID_04947|G_strain_contig_06114|N_strain_contig_47848	-0.837	-4.67	-3.259	-7.092	---NA---	---NA---
EAID_09173|G_strain_contig_11328|N_strain_contig_34984	-0.845	-4.703	-3.179	-7.037	---NA---	---NA---
EAID_16285|G_strain_contig_20113|N_strain_contig_36826	-0.93	-4.918	-3.21	-7.198	spr1b_mousecornifin-b|os=mus|musculus|gn=sprr1b|pe=2|sv=1	spr1b_mousecornifin-b|os=mus|musculus|gn=sprr1b|pe=2|sv=1
EAID_16563|G_strain_contig_20446|N_strain_contig_12819	-0.956	-4.857	-3.209	-7.109	---NA---	---NA---
EAID_13263|G_strain_contig_16377|N_strain_contig_13319	-0.727	-5.113	-2.933	-7.319	---NA---	---NA---
EAID_15836|G_strain_contig_19560|N_strain_contig_38029	-0.731	-5.128	-2.927	-7.324	---NA---	---NA---
EAID_35698|G_strain_contig_47900|N_strain_contig_02619	-0.767	-4.899	-2.943	-7.075	tekt3_bovintektin-3|os=bos|taurus|gn=tekt3|pe=2|sv=1	tekt3_bovintektin-3|os=bos|taurus|gn=tekt3|pe=2|sv=1
EAID_36931|G_strain_contig_49665|N_strain_contig_44731	-0.707	-4.843	-2.945	-7.08	---NA---	---NA---
EAID_16598|G_strain_contig_20486|N_strain_contig_06327	-1.193	-5.042	-3.335	-7.185	dclk2_mouseserine|threonine-protein|kinase|dclk2|os=mus|musculus|gn=dclk2|pe=1|sv=1	dclk2_mouseserine|threonine-protein|kinase|dclk2|os=mus|musculus|gn=dclk2|pe=1|sv=1
EAID_21931|G_strain_contig_28886|N_strain_contig_24302	-1.063	-5.301	-3.1	-7.338	---NA---	---NA---
EAID_10092|G_strain_contig_12451|N_strain_contig_36039	-0.822	-5.17	-3.37	-7.717	---NA---	---NA---
EAID_25485|G_strain_contig_33570|N_strain_contig_29030	-0.638	-5.087	-3.213	-7.661	---NA---	---NA---
EAID_01156|G_strain_contig_01440|N_strain_contig_02900	-1.081	-5.258	-3.387	-7.563	---NA---	---NA---
EAID_26272|G_strain_contig_34572|N_strain_contig_30104	-0.994	-5.299	-3.361	-7.666	spop_danrespeckle-type|poz|protein|os=danio|rerio|gn=spop|pe=2|sv=1	spop_danrespeckle-type|poz|protein|os=danio|rerio|gn=spop|pe=2|sv=1
EAID_28718|G_strain_contig_37677|N_strain_contig_33237	-0.761	-4.939	-3.614	-7.792	---NA---	---NA---
EAID_25215|G_strain_contig_33236|N_strain_contig_00581	-0.85	-4.701	-3.626	-7.478	g3p_crynjglyceraldehyde-3-phosphate|dehydrogenase|os=cryptococcus|neoformans|neoformans|serotype|d|(strain|jec21|atcc|mya-565)|gn=gpd|pe=3|sv=1	g3p_crynjglyceraldehyde-3-phosphate|dehydrogenase|os=cryptococcus|neoformans|neoformans|serotype|d|(strain|jec21|atcc|mya-565)|gn=gpd|pe=3|sv=1
EAID_23065|G_strain_contig_30430|N_strain_contig_25837	-0.909	-4.91	-3.377	-7.378	---NA---	---NA---
EAID_39591|G_strain_contig_53035|N_strain_contig_08873	-0.842	-4.827	-3.384	-7.369	---NA---	---NA---
EAID_30588|G_strain_contig_40062|N_strain_contig_35713	-0.283	-5.077	-3.021	-7.814	tssk1_bovintestis-specific|serine|threonine-protein|kinase|1|os=bos|taurus|gn=tssk1b|pe=2|sv=1	tssk1_bovintestis-specific|serine|threonine-protein|kinase|1|os=bos|taurus|gn=tssk1b|pe=2|sv=1
EAID_07055|G_strain_contig_08741|N_strain_contig_33271	-0.347	-4.758	-2.748	-7.159	---NA---	---NA---
EAID_09423|G_strain_contig_11635|N_strain_contig_37766	-0.449	-4.689	-2.767	-7.007	---NA---	---NA---
EAID_12350|G_strain_contig_15252|N_strain_contig_34448	-0.463	-4.989	-2.449	-6.975	---NA---	---NA---
EAID_21392|G_strain_contig_28142|N_strain_contig_03568	-0.485	-5.044	-2.369	-6.929	kcc4_humancalcium|calmodulin-dependent|protein|kinase|type|iv|os=homo|sapiens|gn=camk4|pe=1|sv=1	kcc4_humancalcium|calmodulin-dependent|protein|kinase|type|iv|os=homo|sapiens|gn=camk4|pe=1|sv=1
EAID_01783|G_strain_contig_02219|N_strain_contig_46974	-0.594	-4.861	-2.657	-6.924	---NA---	---NA---
EAID_15847|G_strain_contig_19573|N_strain_contig_31059	-0.626	-4.945	-2.67	-6.989	---NA---	---NA---
EAID_38034|G_strain_contig_51071|N_strain_contig_37034	-0.639	-5.128	-2.598	-7.088	---NA---	---NA---
EAID_39770|G_strain_contig_53244|N_strain_contig_32377	-0.267	-5.083	-2.603	-7.42	thio2_dromethioredoxin-2|os=drosophila|melanogaster|gn=trx-2|pe=1|sv=2	thio2_dromethioredoxin-2|os=drosophila|melanogaster|gn=trx-2|pe=1|sv=2
EAID_07353|G_strain_contig_09116|N_strain_contig_46713	0.544	-3.123	-2.386	-6.053	---NA---	---NA---
EAID_10107|G_strain_contig_12471|N_strain_contig_29908	0.054	-3.246	-2.692	-5.991	---NA---	---NA---
EAID_23598|G_strain_contig_31146|N_strain_contig_48789	0.098	-3.449	-2.411	-5.959	---NA---	---NA---
EAID_09821|G_strain_contig_12110|N_strain_contig_29584	0.473	-2.7	-2.542	-5.716	---NA---	---NA---
EAID_12644|G_strain_contig_15620|N_strain_contig_04985	0.828	-2.346	-2.483	-5.657	aspp_aedaelysosomal|aspartic|protease|os=aedes|aegypti|gn=aael006169|pe=1|sv=2	aspp_aedaelysosomal|aspartic|protease|os=aedes|aegypti|gn=aael006169|pe=1|sv=2
EAID_12645|G_strain_contig_15621|N_strain_contig_48391	0.592	-2.368	-2.738	-5.698	---NA---	---NA---
EAID_28541|G_strain_contig_37459|N_strain_contig_33000	1.093	-2.584	-2.392	-6.069	---NA---	---NA---
EAID_31888|G_strain_contig_41739|N_strain_contig_37439	1.064	-2.853	-2.132	-6.049	mmp15_humanmatrix|metalloproteinase-15|os=homo|sapiens|gn=mmp15|pe=1|sv=1	mmp15_humanmatrix|metalloproteinase-15|os=homo|sapiens|gn=mmp15|pe=1|sv=1
EAID_23878|G_strain_contig_31512|N_strain_contig_26914	0.808	-3.642	-1.46	-5.91	---NA---	---NA---
EAID_06768|G_strain_contig_08381|N_strain_contig_45156	0.225	-3.8	-1.352	-5.377	---NA---	---NA---
EAID_09128|G_strain_contig_11271|N_strain_contig_46520	0.097	-3.806	-1.625	-5.528	---NA---	---NA---
EAID_31983|G_strain_contig_41857|N_strain_contig_37591	0.244	-4.124	-1.164	-5.532	ajl2_angjalactose-binding|lectin|l-2|os=anguilla|japonica|gn=l-2|pe=1|sv=2	ajl2_angjalactose-binding|lectin|l-2|os=anguilla|japonica|gn=l-2|pe=1|sv=2
EAID_02444|G_strain_contig_03049|N_strain_contig_27643	0.999	-4.159	-1.473	-6.631	pgcb_ratbrevican|core|protein|os=rattus|norvegicus|gn=bcan|pe=1|sv=2	---NA---
EAID_25784|G_strain_contig_33953|N_strain_contig_09648	1.496	-4.048	-1.312	-6.855	---NA---	---NA---
EAID_27098|G_strain_contig_35620|N_strain_contig_11032	1.248	-3.814	-2.062	-7.123	---NA---	---NA---
EAID_29067|G_strain_contig_38104|N_strain_contig_33692	1.218	-3.621	-2.21	-7.049	---NA---	---NA---
EAID_02160|G_strain_contig_02702|N_strain_contig_04124	1.77	-3.247	-1.76	-6.777	lec2_megrolectin|bra-2|os=megabalanus|rosa|pe=1|sv=1	lec2_megrolectin|bra-2|os=megabalanus|rosa|pe=1|sv=1
EAID_10747|G_strain_contig_13260|N_strain_contig_15378	1.791	-3.308	-1.785	-6.884	clec1_bunmuc-type|lectin|bml-1|os=bungarus|multicinctus|pe=1|sv=1	---NA---
EAID_11001|G_strain_contig_13565|N_strain_contig_04969	1.76	-3.493	-1.785	-7.039	plmn_canfaplasminogen|os=canis|familiaris|gn=plg|pe=1|sv=1	plmn_canfaplasminogen|os=canis|familiaris|gn=plg|pe=1|sv=1
EAID_29978|G_strain_contig_39278|N_strain_contig_34877	1.576	-3.721	-1.693	-6.99	---NA---	---NA---
EAID_22193|G_strain_contig_29233|N_strain_contig_24690	0.482	-3.71	-3.161	-7.353	---NA---	---NA---
EAID_38942|G_strain_contig_52193|N_strain_contig_27084	0.635	-3.743	-2.422	-6.8	---NA---	---NA---
EAID_30858|G_strain_contig_40410|N_strain_contig_36067	-1.189	-4.103	-1.301	-4.215	---NA---	---NA---
EAID_30350|G_strain_contig_39748|N_strain_contig_15168	-0.857	-3.45	-1.814	-4.407	rn216_mousee3|ubiquitin-protein|ligase|rnf216|os=mus|musculus|gn=rnf216|pe=1|sv=3	rn216_mousee3|ubiquitin-protein|ligase|rnf216|os=mus|musculus|gn=rnf216|pe=1|sv=3
EAID_13608|G_strain_contig_16802|N_strain_contig_24698	-1.023	-3.452	-1.75	-4.179	---NA---	---NA---
EAID_31227|G_strain_contig_40884|N_strain_contig_48193	-1.014	-3.269	-1.755	-4.01	---NA---	---NA---
EAID_05388|G_strain_contig_06674|N_strain_contig_07309	-0.447	-3.102	-0.658	-3.313	---NA---	---NA---
EAID_11850|G_strain_contig_14624|N_strain_contig_03227	-0.279	-3.041	-1.371	-4.133	layn_humanlayilin|os=homo|sapiens|gn=layn|pe=2|sv=1	layn_humanlayilin|os=homo|sapiens|gn=layn|pe=2|sv=1
EAID_09867|G_strain_contig_12169|N_strain_contig_02944	-0.351	-2.709	-1.699	-4.056	rb39b_humanras-related|protein|rab-39b|os=homo|sapiens|gn=rab39b|pe=1|sv=1	rb39b_humanras-related|protein|rab-39b|os=homo|sapiens|gn=rab39b|pe=1|sv=1
EAID_17000|G_strain_contig_20969|N_strain_contig_16423	-0.458	-2.651	-1.683	-3.876	nrdc_humannardilysin|os=homo|sapiens|gn=nrd1|pe=1|sv=2	nrdc_humannardilysin|os=homo|sapiens|gn=nrd1|pe=1|sv=2
EAID_05836|G_strain_contig_07224|N_strain_contig_23899	-0.468	-2.861	-1.379	-3.772	---NA---	---NA---
EAID_28763|G_strain_contig_37736|N_strain_contig_33304	-0.695	-2.932	-1.284	-3.521	---NA---	---NA---
EAID_26378|G_strain_contig_34702|N_strain_contig_00207	-0.454	-3.581	-1.054	-4.181	cbpb_astflcarboxypeptidase|b|os=astacus|fluviatilis|pe=1|sv=1	cbpb_astflcarboxypeptidase|b|os=astacus|fluviatilis|pe=1|sv=1
EAID_31958|G_strain_contig_41824|N_strain_contig_37555	-0.084	-3.544	-0.853	-4.312	---NA---	---NA---
EAID_04405|G_strain_contig_05421|N_strain_contig_40423	0.326	-2.417	-2.162	-4.905	---NA---	---NA---
EAID_23169|G_strain_contig_30573|N_strain_contig_25970	0.121	-2.1	-1.898	-4.119	---NA---	---NA---
EAID_30327|G_strain_contig_39720|N_strain_contig_35346	0.609	-2.039	-1.853	-4.502	---NA---	---NA---
EAID_18700|G_strain_contig_24014|N_strain_contig_17993	0.169	-3.233	-1.44	-4.841	---NA---	---NA---
EAID_27410|G_strain_contig_36020|N_strain_contig_19068	0.145	-3.162	-1.866	-5.173	---NA---	---NA---
EAID_28762|G_strain_contig_37735|N_strain_contig_33303	-0.461	-3.607	-1.612	-4.758	---NA---	---NA---
EAID_13205|G_strain_contig_16292|N_strain_contig_47820	-0.206	-3.658	-1.716	-5.167	tri56_bovine3|ubiquitin-protein|ligase|trim56|os=bos|taurus|gn=trim56|pe=3|sv=1	tri56_bovine3|ubiquitin-protein|ligase|trim56|os=bos|taurus|gn=trim56|pe=3|sv=1
EAID_29317|G_strain_contig_38423|N_strain_contig_34032	-0.289	-3.439	-1.913	-5.062	anpra_ratatrial|natriuretic|peptide|receptor|1|os=rattus|norvegicus|gn=npr1|pe=1|sv=1	anpra_ratatrial|natriuretic|peptide|receptor|1|os=rattus|norvegicus|gn=npr1|pe=1|sv=1
EAID_11886|G_strain_contig_14673|N_strain_contig_12800	-0.613	-3.1	-2.01	-4.497	---NA---	---NA---
EAID_12048|G_strain_contig_14874|N_strain_contig_44555	-0.257	-3.235	-1.755	-4.733	kcnc1_humanpotassium|voltage-gated|channel|subfamily|c|member|1|os=homo|sapiens|gn=kcnc1|pe=1|sv=1	kcnc1_humanpotassium|voltage-gated|channel|subfamily|c|member|1|os=homo|sapiens|gn=kcnc1|pe=1|sv=1
EAID_13246|G_strain_contig_16352|N_strain_contig_08128	-0.424	-3.18	-1.86	-4.615	pabp1_mousepolyadenylate-binding|protein|1|os=mus|musculus|gn=pabpc1|pe=1|sv=2	pabp1_mousepolyadenylate-binding|protein|1|os=mus|musculus|gn=pabpc1|pe=1|sv=2
EAID_00831|G_strain_contig_01039|N_strain_contig_05134	-0.422	-3.017	-2.229	-4.824	---NA---	---NA---
EAID_07545|G_strain_contig_09356|N_strain_contig_13177	-0.338	-3.118	-2.071	-4.851	---NA---	---NA---
EAID_14586|G_strain_contig_18010|N_strain_contig_28635	-0.436	-3.251	-2.212	-5.028	---NA---	---NA---
EAID_05739|G_strain_contig_07109|N_strain_contig_05171	-0.475	-3.344	-2.105	-4.973	efcb1_xenlaef-hand|calcium-binding|domain-containing|protein|1|os=xenopus|laevis|gn=efcab1|pe=2|sv=1	efcb1_xenlaef-hand|calcium-binding|domain-containing|protein|1|os=xenopus|laevis|gn=efcab1|pe=2|sv=1
EAID_16218|G_strain_contig_20033|N_strain_contig_16213	-0.466	-3.269	-2.096	-4.898	nrdc_mousenardilysin|os=mus|musculus|gn=nrd1|pe=1|sv=1	nrdc_mousenardilysin|os=mus|musculus|gn=nrd1|pe=1|sv=1
EAID_09364|G_strain_contig_11564|N_strain_contig_00358	-0.702	-3.325	-2.294	-4.917	-alpha-glucan-branching|enzyme|2-|chloroplastic|amyloplastic|os=arabidopsis|thaliana|gn=|pe=1|sv=1	-alpha-glucan-branching|enzyme|2-|chloroplastic|amyloplastic|os=arabidopsis|thaliana|gn=|pe=1|sv=1
EAID_20235|G_strain_contig_26478|N_strain_contig_21944	-0.571	-3.277	-2.376	-5.083	ttll6_danretubulin|polyglutamylase|ttll6|os=danio|rerio|gn=ttll6|pe=2|sv=1	ttll6_danretubulin|polyglutamylase|ttll6|os=danio|rerio|gn=ttll6|pe=2|sv=1
EAID_21840|G_strain_contig_28770|N_strain_contig_16103	-0.643	-3.3	-2.453	-5.11	---NA---	---NA---
EAID_03292|G_strain_contig_04064|N_strain_contig_30802	-0.42	-3.256	-2.313	-5.149	---NA---	---NA---
EAID_31438|G_strain_contig_41161|N_strain_contig_36861	-0.463	-3.19	-2.399	-5.127	---NA---	---NA---
EAID_08134|G_strain_contig_10077|N_strain_contig_14182	-0.823	-2.955	-2.637	-4.77	rsph1_humanradial|spoke|head|1|homolog|os=homo|sapiens|gn=rsph1|pe=2|sv=1	---NA---
EAID_11135|G_strain_contig_13734|N_strain_contig_06700	-0.602	-2.877	-2.472	-4.748	efhc1_mouseef-hand|domain-containing|protein|1|os=mus|musculus|gn=efhc1|pe=1|sv=1	efhc1_mouseef-hand|domain-containing|protein|1|os=mus|musculus|gn=efhc1|pe=1|sv=1
EAID_08059|G_strain_contig_09984|N_strain_contig_19870	-0.55	-2.925	-2.694	-5.069	mr30_conmrcysteine-rich|secretory|protein|mr30|os=conus|marmoreus|pe=1|sv=1	mr30_conmrcysteine-rich|secretory|protein|mr30|os=conus|marmoreus|pe=1|sv=1
EAID_11333|G_strain_contig_13975|N_strain_contig_10029	-0.375	-2.702	-2.602	-4.929	kapc_drom|-dependent|protein|kinase|catalytic|subunit|os=drosophila|melanogaster|gn=pka-c1|pe=1|sv=3	kapc_drom|-dependent|protein|kinase|catalytic|subunit|os=drosophila|melanogaster|gn=pka-c1|pe=1|sv=3
EAID_32306|G_strain_contig_42269|N_strain_contig_38025	-1.062	-3.058	-2.543	-4.538	---NA---	---NA---
EAID_14744|G_strain_contig_18207|N_strain_contig_15272	-0.672	-5.099	-0.654	-5.08	---NA---	txnl1_humanthioredoxin-like|protein|1|os=homo|sapiens|gn=txnl1|pe=1|sv=3
EAID_30386|G_strain_contig_39796|N_strain_contig_12585	-0.662	-5.523	-1.553	-6.415	---NA---	---NA---
EAID_05080|G_strain_contig_06272|N_strain_contig_25918	-0.789	-4.298	-2.833	-6.342	---NA---	---NA---
EAID_17086|G_strain_contig_21071|N_strain_contig_17170	-0.805	-4.415	-2.818	-6.428	---NA---	---NA---
EAID_07275|G_strain_contig_09023|N_strain_contig_03423	-1.096	-4.569	-2.707	-6.18	atpb1_dromesodium|potassium-transporting|atpase|subunit|beta-1|os=drosophila|melanogaster|gn=nrv1|pe=1|sv=2	atpb1_dromesodium|potassium-transporting|atpase|subunit|beta-1|os=drosophila|melanogaster|gn=nrv1|pe=1|sv=2
EAID_05379|G_strain_contig_06663|N_strain_contig_06925	-1.094	-4.576	-2.863	-6.344	---NA---	---NA---
EAID_27829|G_strain_contig_36536|N_strain_contig_32082	-0.999	-4.432	-2.934	-6.366	---NA---	---NA---
EAID_16940|G_strain_contig_20895|N_strain_contig_27791	-0.705	-4.622	-2.46	-6.377	---NA---	---NA---
EAID_07552|G_strain_contig_09368|N_strain_contig_02314	-0.757	-4.431	-2.514	-6.188	---NA---	---NA---
EAID_30260|G_strain_contig_39641|N_strain_contig_35246	-0.888	-4.442	-2.668	-6.222	reep5_humanreceptor|expression-enhancing|protein|5|os=homo|sapiens|gn=reep5|pe=1|sv=3	reep5_humanreceptor|expression-enhancing|protein|5|os=homo|sapiens|gn=reep5|pe=1|sv=3
EAID_13314|G_strain_contig_16441|N_strain_contig_02615	-0.71	-4.578	-2.69	-6.558	tera_xenlatransitional|endoplasmic|reticulum|atpase|os=xenopus|laevis|gn=vcp|pe=1|sv=3	tera_danretransitional|endoplasmic|reticulum|atpase|os=danio|rerio|gn=vcp|pe=1|sv=1
EAID_21233|G_strain_contig_27915|N_strain_contig_23426	-0.708	-4.551	-2.708	-6.55	tri56_bovine3|ubiquitin-protein|ligase|trim56|os=bos|taurus|gn=trim56|pe=3|sv=1	tri56_bovine3|ubiquitin-protein|ligase|trim56|os=bos|taurus|gn=trim56|pe=3|sv=1
EAID_23146|G_strain_contig_30545|N_strain_contig_25941	-0.563	-4.561	-2.679	-6.677	fa78a_humanprotein|fam78a|os=homo|sapiens|gn=fam78a|pe=2|sv=1	fa78a_humanprotein|fam78a|os=homo|sapiens|gn=fam78a|pe=2|sv=1
EAID_01671|G_strain_contig_02077|N_strain_contig_36060	-0.833	-4.688	-2.757	-6.612	---NA---	---NA---
EAID_25502|G_strain_contig_33593|N_strain_contig_29059	-0.919	-4.848	-2.748	-6.677	tif1b_humantranscription|intermediary|factor|1-beta|os=homo|sapiens|gn=trim28|pe=1|sv=5	tif1b_humantranscription|intermediary|factor|1-beta|os=homo|sapiens|gn=trim28|pe=1|sv=5
EAID_31828|G_strain_contig_41665|N_strain_contig_37364	-0.77	-4.815	-2.699	-6.743	---NA---	wfs1_mousewolframin|os=mus|musculus|gn=wfs1|pe=1|sv=1
EAID_06421|G_strain_contig_07956|N_strain_contig_36204	-0.575	-4.691	-2.146	-6.261	pipnb_ponabphosphatidylinositol|transfer|protein|beta|isoform|os=pongo|abelii|gn=pitpnb|pe=2|sv=3	pipnb_ponabphosphatidylinositol|transfer|protein|beta|isoform|os=pongo|abelii|gn=pitpnb|pe=2|sv=3
EAID_05969|G_strain_contig_07392|N_strain_contig_00199	-0.346	-4.689	-2.217	-6.561	spop_danrespeckle-type|poz|protein|os=danio|rerio|gn=spop|pe=2|sv=1	spop_danrespeckle-type|poz|protein|os=danio|rerio|gn=spop|pe=2|sv=1
EAID_09172|G_strain_contig_11327|N_strain_contig_45106	-0.222	-4.417	-2.35	-6.545	---NA---	---NA---
EAID_14468|G_strain_contig_17863|N_strain_contig_04418	-0.287	-4.5	-2.346	-6.559	---NA---	---NA---
EAID_11300|G_strain_contig_13934|N_strain_contig_22253	-0.482	-4.655	-2.466	-6.638	---NA---	---NA---
EAID_32353|G_strain_contig_42327|N_strain_contig_38075	-0.532	-4.672	-2.548	-6.688	parpt_mousetcdd-inducible|poly	parpt_mousetcdd-inducible|poly
EAID_12566|G_strain_contig_15518|N_strain_contig_10007	-0.497	-4.769	-2.394	-6.666	cul1_ponabcullin-1|os=pongo|abelii|gn=cul1|pe=2|sv=1	cul1_ponabcullin-1|os=pongo|abelii|gn=cul1|pe=2|sv=1
EAID_32411|G_strain_contig_42405|N_strain_contig_38156	-0.403	-4.691	-2.404	-6.691	---NA---	---NA---
EAID_05613|G_strain_contig_06945|N_strain_contig_00698	-1.009	-3.539	-2.231	-4.761	---NA---	---NA---
EAID_09816|G_strain_contig_12104|N_strain_contig_05764	-0.978	-3.671	-2.183	-4.876	tssk2_mousetestis-specific|serine|threonine-protein|kinase|2|os=mus|musculus|gn=tssk2|pe=1|sv=2	tssk2_mousetestis-specific|serine|threonine-protein|kinase|2|os=mus|musculus|gn=tssk2|pe=1|sv=2
EAID_11694|G_strain_contig_14434|N_strain_contig_06763	-1.072	-3.59	-2.523	-5.041	sc6a5_humansodium-|and|chloride-dependent|glycine|transporter|2|os=homo|sapiens|gn=slc6a5|pe=1|sv=3	sc6a5_humansodium-|and|chloride-dependent|glycine|transporter|2|os=homo|sapiens|gn=slc6a5|pe=1|sv=3
EAID_26555|G_strain_contig_34922|N_strain_contig_30433	-0.939	-3.655	-2.448	-5.165	---NA---	---NA---
EAID_00476|G_strain_contig_00587|N_strain_contig_12290	-0.928	-3.44	-2.453	-4.965	nrdc_ratnardilysin|os=rattus|norvegicus|gn=nrd1|pe=2|sv=1	nrdc_ratnardilysin|os=rattus|norvegicus|gn=nrd1|pe=2|sv=1
EAID_13769|G_strain_contig_16997|N_strain_contig_23229	-0.987	-3.432	-2.492	-4.937	calm_chlrecalmodulin|os=chlamydomonas|reinhardtii|pe=1|sv=2	calm_chlrecalmodulin|os=chlamydomonas|reinhardtii|pe=1|sv=2
EAID_11840|G_strain_contig_14611|N_strain_contig_37472	-0.804	-3.622	-2.234	-5.052	---NA---	---NA---
EAID_21792|G_strain_contig_28697|N_strain_contig_35607	-0.834	-3.574	-2.284	-5.024	ldhb_anapll-lactate|dehydrogenase|b|chain|os=anas|platyrhynchos|gn=ldhb|pe=1|sv=2	ldhb_anapll-lactate|dehydrogenase|b|chain|os=anas|platyrhynchos|gn=ldhb|pe=1|sv=2
EAID_30839|G_strain_contig_40387|N_strain_contig_36032	-0.838	-3.52	-2.375	-5.057	efcb1_xenlaef-hand|calcium-binding|domain-containing|protein|1|os=xenopus|laevis|gn=efcab1|pe=2|sv=1	efcb1_xenlaef-hand|calcium-binding|domain-containing|protein|1|os=xenopus|laevis|gn=efcab1|pe=2|sv=1
EAID_02171|G_strain_contig_02714|N_strain_contig_30594	-0.847	-3.88	-2.345	-5.378	---NA---	---NA---
EAID_04361|G_strain_contig_05367|N_strain_contig_43759	-0.845	-3.602	-2.59	-5.347	CA158_BOVINUncharacterized|protein|C1orf158|homolog|OS=Bos|taurus|PE=2|SV=1	CA158_BOVINUncharacterized|protein|C1orf158|homolog|OS=Bos|taurus|PE=2|SV=1
EAID_08625|G_strain_contig_10673|N_strain_contig_16004	-0.757	-3.648	-2.521	-5.412	parg_bovinpoly(adp-ribose)|glycohydrolase|os=bos|taurus|gn=parg|pe=1|sv=1	parg_bovinpoly(adp-ribose)|glycohydrolase|os=bos|taurus|gn=parg|pe=1|sv=1
EAID_15788|G_strain_contig_19495|N_strain_contig_44160	-0.809	-3.712	-2.414	-5.316	---NA---	---NA---
EAID_21760|G_strain_contig_28646|N_strain_contig_38134	-0.658	-3.996	-2.363	-5.702	---NA---	---NA---
EAID_14674|G_strain_contig_18117|N_strain_contig_04862	-0.51	-3.857	-2.261	-5.608	---NA---	---NA---
EAID_32479|G_strain_contig_42500|N_strain_contig_38258	-0.459	-3.976	-2.215	-5.731	cspg2_mouseversican|core|protein|os=mus|musculus|gn=vcan|pe=1|sv=2	cspg2_mouseversican|core|protein|os=mus|musculus|gn=vcan|pe=1|sv=2
EAID_08588|G_strain_contig_10630|N_strain_contig_12096	-0.435	-3.163	-2.658	-5.386	best1_macfabestrophin-1|os=macaca|fascicularis|gn=best1|pe=2|sv=1	best1_macfabestrophin-1|os=macaca|fascicularis|gn=best1|pe=2|sv=1
EAID_00146|G_strain_contig_00176|N_strain_contig_00493	-0.373	-3.093	-2.549	-5.269	---NA---	---NA---
EAID_14085|G_strain_contig_17401|N_strain_contig_22992	-0.313	-3.012	-2.56	-5.26	nid2_mousenidogen-2|os=mus|musculus|gn=nid2|pe=1|sv=2	nid2_humannidogen-2|os=homo|sapiens|gn=nid2|pe=1|sv=3
EAID_10490|G_strain_contig_12936|N_strain_contig_20913	-0.492	-3.493	-2.207	-5.209	---NA---	---NA---
EAID_16263|G_strain_contig_20088|N_strain_contig_16714	-0.49	-3.394	-2.477	-5.382	---NA---	---NA---
EAID_15764|G_strain_contig_19461|N_strain_contig_34734	-0.846	-3.284	-2.798	-5.237	glyg_mouseglycogenin-1|os=mus|musculus|gn=gyg1|pe=2|sv=3	glyg_mouseglycogenin-1|os=mus|musculus|gn=gyg1|pe=2|sv=3
EAID_09335|G_strain_contig_11532|N_strain_contig_36146	-0.753	-3.18	-2.885	-5.312	---NA---	---NA---
EAID_16837|G_strain_contig_20774|N_strain_contig_46056	-0.832	-3.184	-2.867	-5.22	---NA---	---NA---
EAID_01841|G_strain_contig_02296|N_strain_contig_31285	-0.683	-3.277	-2.688	-5.282	---NA---	---NA---
EAID_31560|G_strain_contig_41321|N_strain_contig_01011	-0.76	-3.402	-2.583	-5.225	mtp3_orysjmetal|tolerance|protein|3|os=oryza|sativa|japonica|gn=mtp3|pe=2|sv=1	mtp3_orysjmetal|tolerance|protein|3|os=oryza|sativa|japonica|gn=mtp3|pe=2|sv=1
EAID_05114|G_strain_contig_06316|N_strain_contig_29055	-0.502	-3.584	-2.613	-5.695	ripk4_humanreceptor-interacting|serine|threonine-protein|kinase|4|os=homo|sapiens|gn=ripk4|pe=1|sv=1	ripk4_humanreceptor-interacting|serine|threonine-protein|kinase|4|os=homo|sapiens|gn=ripk4|pe=1|sv=1
EAID_01918|G_strain_contig_02403|N_strain_contig_31019	-0.589	-3.616	-2.576	-5.603	---NA---	---NA---
EAID_20526|G_strain_contig_26897|N_strain_contig_22346	-0.523	-3.65	-2.541	-5.668	best3_humanbestrophin-3|os=homo|sapiens|gn=best3|pe=2|sv=1	best3_humanbestrophin-3|os=homo|sapiens|gn=best3|pe=2|sv=1
EAID_26485|G_strain_contig_34827|N_strain_contig_30335	-0.51	-3.685	-2.5	-5.675	cdkl4_mousecyclin-dependent|kinase-like|4|os=mus|musculus|gn=cdkl4|pe=2|sv=1	cdkl4_mousecyclin-dependent|kinase-like|4|os=mus|musculus|gn=cdkl4|pe=2|sv=1
EAID_20798|G_strain_contig_27318|N_strain_contig_22749	-0.602	-3.373	-2.797	-5.568	---NA---	---NA---
EAID_32258|G_strain_contig_42210|N_strain_contig_37953	-0.599	-3.237	-2.861	-5.499	tm136_bovintransmembrane|protein|136|os=bos|taurus|gn=tmem136|pe=2|sv=1	tm136_bovintransmembrane|protein|136|os=bos|taurus|gn=tmem136|pe=2|sv=1
EAID_01265|G_strain_contig_01570|N_strain_contig_34546	-0.663	-3.51	-2.9	-5.747	---NA---	---NA---
EAID_21739|G_strain_contig_28620|N_strain_contig_24037	-0.703	-3.495	-2.977	-5.769	---NA---	---NA---
EAID_04296|G_strain_contig_05289|N_strain_contig_24552	-0.635	-3.566	-2.795	-5.727	---NA---	---NA---
EAID_07446|G_strain_contig_09229|N_strain_contig_28531	-0.683	-3.607	-2.761	-5.684	---NA---	---NA---
EAID_16720|G_strain_contig_20628|N_strain_contig_01064	-0.618	-3.498	-2.79	-5.67	fucta_dromeglycoprotein|3-alpha-l-fucosyltransferase|a|os=drosophila|melanogaster|gn=|pe=1|sv=2	fucta_dromeglycoprotein|3-alpha-l-fucosyltransferase|a|os=drosophila|melanogaster|gn=|pe=1|sv=2
EAID_36505|G_strain_contig_49117|N_strain_contig_20506	-0.68	-3.55	-2.718	-5.588	---NA---	---NA---
EAID_20264|G_strain_contig_26529|N_strain_contig_33717	-1.475	-4.275	-2.507	-5.307	ubiqp_xenlapolyubiquitin|os=xenopus|laevis|pe=1|sv=2	ubiqp_xenlapolyubiquitin|os=xenopus|laevis|pe=1|sv=2
EAID_31709|G_strain_contig_41511|N_strain_contig_13774	-1.532	-3.898	-2.803	-5.169	ubiqp_xenlapolyubiquitin|os=xenopus|laevis|pe=1|sv=2	ubq4_arathpolyubiquitin|4|os=arabidopsis|thaliana|gn=ubq4|pe=1|sv=1
EAID_09174|G_strain_contig_11329|N_strain_contig_26363	-1.062	-3.763	-2.805	-5.505	atna_dromesodium|potassium-transporting|atpase|subunit|alpha|os=drosophila|melanogaster|gn=atpalpha|pe=1|sv=3	atna_dromesodium|potassium-transporting|atpase|subunit|alpha|os=drosophila|melanogaster|gn=atpalpha|pe=1|sv=3
EAID_22094|G_strain_contig_29099|N_strain_contig_48585	-1.131	-3.705	-2.867	-5.441	gsto2_mouseglutathione|s-transferase|omega-2|os=mus|musculus|gn=gsto2|pe=2|sv=1	gsto2_mouseglutathione|s-transferase|omega-2|os=mus|musculus|gn=gsto2|pe=2|sv=1
EAID_12430|G_strain_contig_15351|N_strain_contig_17607	-1.284	-3.605	-2.893	-5.214	---NA---	---NA---
EAID_09072|G_strain_contig_11203|N_strain_contig_42602	-0.969	-3.486	-2.841	-5.358	ud3a1_bovinudp-glucuronosyltransferase|3a1|os=bos|taurus|gn=ugt3a1|pe=2|sv=1	cgt_rat2-hydroxyacylsphingosine|1-beta-galactosyltransferase|os=rattus|norvegicus|gn=ugt8|pe=2|sv=1
EAID_11368|G_strain_contig_14019|N_strain_contig_29620	-1.126	-3.524	-2.872	-5.27	---NA---	---NA---
EAID_08443|G_strain_contig_10451|N_strain_contig_46346	-1.121	-3.524	-2.962	-5.365	---NA---	---NA---
EAID_35976|G_strain_contig_48380|N_strain_contig_43342	-1.168	-3.478	-2.978	-5.288	wdr16_mousewd|repeat-containing|protein|16|os=mus|musculus|gn=wdr16|pe=2|sv=1	wdr16_mousewd|repeat-containing|protein|16|os=mus|musculus|gn=wdr16|pe=2|sv=1
EAID_08002|G_strain_contig_09919|N_strain_contig_48192	-0.922	-4.254	-2.482	-5.813	---NA---	---NA---
EAID_10584|G_strain_contig_13063|N_strain_contig_36620	-0.911	-4.405	-2.356	-5.851	psme1_mouseproteasome|activator|complex|subunit|1|os=mus|musculus|gn=psme1|pe=2|sv=2	psme1_mouseproteasome|activator|complex|subunit|1|os=mus|musculus|gn=psme1|pe=2|sv=2
EAID_28208|G_strain_contig_37030|N_strain_contig_12289	-0.925	-4.49	-2.271	-5.835	---NA---	---NA---
EAID_19659|G_strain_contig_25606|N_strain_contig_21058	-1.095	-4.28	-2.727	-5.912	kcc2d_chickcalcium|calmodulin-dependent|protein|kinase|type|ii|delta|chain|os=gallus|gallus|gn=camk2d|pe=2|sv=1	kcc2d_chickcalcium|calmodulin-dependent|protein|kinase|type|ii|delta|chain|os=gallus|gallus|gn=camk2d|pe=2|sv=1
EAID_32308|G_strain_contig_42272|N_strain_contig_38027	-1.354	-4.408	-2.641	-5.696	---NA---	---NA---
EAID_31939|G_strain_contig_41801|N_strain_contig_37520	-0.915	-4.05	-2.92	-6.055	---NA---	---NA---
EAID_00726|G_strain_contig_00913|N_strain_contig_31641	-0.939	-3.904	-2.947	-5.912	---NA---	---NA---
EAID_15267|G_strain_contig_18857|N_strain_contig_08492	-1.038	-3.94	-3.012	-5.914	rsh3b_mouseradial|spoke|head|protein|3|homolog|b|os=mus|musculus|gn=rsph3b|pe=2|sv=1	rsh3b_mouseradial|spoke|head|protein|3|homolog|b|os=mus|musculus|gn=rsph3b|pe=2|sv=1
EAID_39214|G_strain_contig_52553|N_strain_contig_29873	-1.069	-4.076	-2.945	-5.951	---NA---	---NA---
EAID_14151|G_strain_contig_17479|N_strain_contig_38649	-0.919	-3.812	-2.683	-5.576	prph2_ratperipherin-2|os=rattus|norvegicus|gn=prph2|pe=2|sv=1	prph2_ratperipherin-2|os=rattus|norvegicus|gn=prph2|pe=2|sv=1
EAID_15475|G_strain_contig_19112|N_strain_contig_08267	-0.844	-3.82	-2.723	-5.699	---NA---	---NA---
EAID_06020|G_strain_contig_07451|N_strain_contig_42007	-0.724	-3.944	-2.753	-5.973	---NA---	---NA---
EAID_09067|G_strain_contig_11197|N_strain_contig_37993	-0.73	-3.967	-2.673	-5.91	tekt2_rattektin-2|os=rattus|norvegicus|gn=tekt2|pe=2|sv=1	tekt2_rattektin-2|os=rattus|norvegicus|gn=tekt2|pe=2|sv=1
EAID_30737|G_strain_contig_40257|N_strain_contig_03240	-0.881	-3.929	-2.787	-5.835	---NA---	---NA---
EAID_29022|G_strain_contig_38052|N_strain_contig_33630	-0.576	-3.738	-2.838	-6	---NA---	---NA---
EAID_39259|G_strain_contig_52614|N_strain_contig_33985	-0.591	-3.752	-2.789	-5.951	---NA---	---NA---
EAID_11600|G_strain_contig_14308|N_strain_contig_35575	-0.9	-3.707	-2.961	-5.768	ndk5_mousenucleoside|diphosphate|kinase|homolog|5|os=mus|musculus|gn=nme5|pe=2|sv=2	ndk5_mousenucleoside|diphosphate|kinase|homolog|5|os=mus|musculus|gn=nme5|pe=2|sv=2
EAID_29646|G_strain_contig_38838|N_strain_contig_34431	-0.771	-3.766	-3.065	-6.061	CA194_HUMANUncharacterized|protein|C1orf194|OS=Homo|sapiens|GN=C1orf194|PE=2|SV=1	CA194_HUMANUncharacterized|protein|C1orf194|OS=Homo|sapiens|GN=C1orf194|PE=2|SV=1
EAID_15336|G_strain_contig_18936|N_strain_contig_48052	-0.763	-3.729	-2.981	-5.947	CI117_RATUncharacterized|protein|C9orf117|homolog|OS=Rattus|norvegicus|PE=2|SV=2	CI117_RATUncharacterized|protein|C9orf117|homolog|OS=Rattus|norvegicus|PE=2|SV=2
EAID_13206|G_strain_contig_16293|N_strain_contig_24840	-0.783	-3.665	-3.073	-5.955	tri56_bovine3|ubiquitin-protein|ligase|trim56|os=bos|taurus|gn=trim56|pe=3|sv=1	tri56_bovine3|ubiquitin-protein|ligase|trim56|os=bos|taurus|gn=trim56|pe=3|sv=1
EAID_39528|G_strain_contig_52952|N_strain_contig_37745	-0.752	-3.62	-3.117	-5.985	CI135_HUMANUncharacterized|protein|C9orf135|OS=Homo|sapiens|GN=C9orf135|PE=1|SV=1	CI135_HUMANUncharacterized|protein|C9orf135|OS=Homo|sapiens|GN=C9orf135|PE=1|SV=1
EAID_30916|G_strain_contig_40485|N_strain_contig_36163	-0.765	-4.454	-1.926	-5.615	---NA---	---NA---
EAID_14357|G_strain_contig_17732|N_strain_contig_45738	-0.834	-4.177	-1.727	-5.071	ccd40_humancoiled-coil|domain-containing|protein|40|os=homo|sapiens|gn=ccdc40|pe=2|sv=2	ccd40_humancoiled-coil|domain-containing|protein|40|os=homo|sapiens|gn=ccdc40|pe=2|sv=2
EAID_04737|G_strain_contig_05849|N_strain_contig_22188	-0.711	-3.891	-2.017	-5.197	prph2_chickperipherin-2|os=gallus|gallus|gn=prph2|pe=2|sv=1	prph2_chickperipherin-2|os=gallus|gallus|gn=prph2|pe=2|sv=1
EAID_14484|G_strain_contig_17883|N_strain_contig_25694	-0.621	-4.141	-2.058	-5.578	---NA---	---NA---
EAID_29429|G_strain_contig_38570|N_strain_contig_34176	-0.695	-4.109	-1.872	-5.286	idlc_strpu33|kda|inner|dynein|arm|light|axonemal|os=strongylocentrotus|purpuratus|pe=1|sv=1	idlc_strpu33|kda|inner|dynein|arm|light|axonemal|os=strongylocentrotus|purpuratus|pe=1|sv=1
EAID_33142|G_strain_contig_43599|N_strain_contig_48505	-0.573	-4.078	-1.93	-5.435	ctsr4_humancation|channel|sperm-associated|protein|4|os=homo|sapiens|gn=catsper4|pe=1|sv=1	ctsr4_humancation|channel|sperm-associated|protein|4|os=homo|sapiens|gn=catsper4|pe=1|sv=1
EAID_09164|G_strain_contig_11316|N_strain_contig_29894	-0.052	-3.812	-2.037	-5.796	---NA---	---NA---
EAID_11709|G_strain_contig_14453|N_strain_contig_37656	-0.369	-3.987	-1.989	-5.608	---NA---	---NA---
EAID_36052|G_strain_contig_48498|N_strain_contig_46816	-0.331	-4.04	-2.018	-5.727	c1glt_dromeglycoprotein-n-acetylgalactosamine|3-beta-galactosyltransferase|1|os=drosophila|melanogaster|gn=c1|pe=2|sv=1	c1glt_dromeglycoprotein-n-acetylgalactosamine|3-beta-galactosyltransferase|1|os=drosophila|melanogaster|gn=c1|pe=2|sv=1
EAID_36384|G_strain_contig_48971|N_strain_contig_19387	-0.231	-4.048	-1.953	-5.77	---NA---	---NA---
EAID_30162|G_strain_contig_39517|N_strain_contig_35119	-0.428	-4.321	-2.118	-6.011	---NA---	---NA---
EAID_31552|G_strain_contig_41312|N_strain_contig_36985	-0.29	-4.188	-2.216	-6.114	snr40_ponabu5|small|nuclear|ribonucleoprotein|40|kda|protein|os=pongo|abelii|gn=snrnp40|pe=2|sv=1	snr40_ponabu5|small|nuclear|ribonucleoprotein|40|kda|protein|os=pongo|abelii|gn=snrnp40|pe=2|sv=1
EAID_03460|G_strain_contig_04264|N_strain_contig_07547	-0.684	-4.149	-2.584	-6.048	---NA---	---NA---
EAID_10453|G_strain_contig_12894|N_strain_contig_01226	-0.682	-4.122	-2.487	-5.928	lanc3_mouse|-like|protein|3|os=mus|musculus|gn=lancl3|pe=2|sv=2	lanc3_mouse|-like|protein|3|os=mus|musculus|gn=lancl3|pe=2|sv=2
EAID_13900|G_strain_contig_17165|N_strain_contig_04903	-0.486	-4.088	-2.368	-5.971	tekt3_bovintektin-3|os=bos|taurus|gn=tekt3|pe=2|sv=1	tekt3_bovintektin-3|os=bos|taurus|gn=tekt3|pe=2|sv=1
EAID_11949|G_strain_contig_14752|N_strain_contig_06224	-0.588	-4.324	-2.387	-6.123	---NA---	---NA---
EAID_33699|G_strain_contig_44544|N_strain_contig_39992	-0.586	-4.327	-2.276	-6.017	---NA---	---NA---
EAID_04851|G_strain_contig_05993|N_strain_contig_29166	-0.636	-4.045	-2.757	-6.166	---NA---	---NA---
EAID_31066|G_strain_contig_40677|N_strain_contig_36388	-0.501	-3.967	-2.613	-6.079	f166b_danreprotein|fam166b|os=danio|rerio|gn=fam166b|pe=2|sv=1	f166b_danreprotein|fam166b|os=danio|rerio|gn=fam166b|pe=2|sv=1
EAID_31476|G_strain_contig_41209|N_strain_contig_08629	-0.547	-4.131	-2.558	-6.142	---NA---	---NA---
EAID_14368|G_strain_contig_17747|N_strain_contig_20999	-0.53	-4.224	-2.758	-6.452	---NA---	---NA---
EAID_05305|G_strain_contig_06563|N_strain_contig_48180	-0.46	-4.333	-2.682	-6.555	---NA---	---NA---
EAID_37119|G_strain_contig_49903|N_strain_contig_27570	-0.484	-4.404	-2.7	-6.62	---NA---	---NA---
EAID_29253|G_strain_contig_38348|N_strain_contig_33931	-0.616	-4.151	-2.933	-6.468	gsto2_ratglutathione|s-transferase|omega-2|os=rattus|norvegicus|gn=gsto2|pe=2|sv=1	gsto2_ratglutathione|s-transferase|omega-2|os=rattus|norvegicus|gn=gsto2|pe=2|sv=1
EAID_32182|G_strain_contig_42112|N_strain_contig_37853	-0.545	-4.032	-2.932	-6.42	---NA---	---NA---
EAID_14031|G_strain_contig_17335|N_strain_contig_28585	-0.483	-4.006	-2.839	-6.362	---NA---	---NA---
EAID_30384|G_strain_contig_39794|N_strain_contig_35421	-0.523	-4.055	-2.774	-6.307	---NA---	---NA---
EAID_31613|G_strain_contig_41388|N_strain_contig_37068	-0.469	-4.087	-2.799	-6.418	---NA---	---NA---
EAID_39092|G_strain_contig_52390|N_strain_contig_29458	-0.423	-3.964	-2.748	-6.29	---NA---	---NA---
EAID_02046|G_strain_contig_02562|N_strain_contig_33421	-0.228	-4.144	-2.373	-6.288	---NA---	---NA---
EAID_15562|G_strain_contig_19214|N_strain_contig_35491	-0.122	-4.068	-2.516	-6.461	---NA---	---NA---
EAID_31459|G_strain_contig_41187|N_strain_contig_36881	-0.124	-4.11	-2.554	-6.54	---NA---	---NA---
EAID_10675|G_strain_contig_13170|N_strain_contig_35408	-0.258	-3.66	-2.715	-6.117	---NA---	---NA---
EAID_14845|G_strain_contig_18340|N_strain_contig_37130	-0.331	-3.721	-2.629	-6.018	hepatic|os=lithobates|catesbeiana|pe=2|sv=1	hepatic|os=lithobates|catesbeiana|pe=2|sv=1
EAID_27509|G_strain_contig_36144|N_strain_contig_02078	-0.403	-3.762	-2.729	-6.089	epn2_mouseepsin-2|os=mus|musculus|gn=epn2|pe=1|sv=1	epn2_mouseepsin-2|os=mus|musculus|gn=epn2|pe=1|sv=1
EAID_39774|G_strain_contig_53249|N_strain_contig_06940	-0.185	-3.854	-2.462	-6.13	---NA---	---NA---
EAID_24706|G_strain_contig_32599|N_strain_contig_27960	2.755	-0.142	-2.635	-5.533	coea1_mousecollagen|alpha-1|chain|os=mus|musculus|gn=col14a1|pe=2|sv=2	coea1_mousecollagen|alpha-1|chain|os=mus|musculus|gn=col14a1|pe=2|sv=2
EAID_25576|G_strain_contig_33688|N_strain_contig_29148	4.334	-0.864	-1.15	-6.348	---NA---	---NA---
EAID_09147|G_strain_contig_11296|N_strain_contig_23836	1.349	-2.225	-4.225	-7.799	---NA---	---NA---
EAID_00474|G_strain_contig_00584|N_strain_contig_32867	2.264	-1.462	-3.709	-7.436	fcn1_pigficolin-1|os=sus|scrofa|gn=fcn1|pe=1|sv=1	---NA---
EAID_23000|G_strain_contig_30334|N_strain_contig_25753	1.942	-1.614	-4.311	-7.867	---NA---	---NA---
EAID_23284|G_strain_contig_30730|N_strain_contig_26128	0.99	-1.618	-5.187	-7.795	---NA---	---NA---
EAID_10518|G_strain_contig_12975|N_strain_contig_36376	0.628	-2.254	-4.297	-7.179	ar6p1_mouseadp-ribosylation|factor-like|protein|6-interacting|protein|1|os=mus|musculus|gn=arl6ip1|pe=2|sv=1	---NA---
EAID_16815|G_strain_contig_20751|N_strain_contig_02399	0.592	-2.183	-4.717	-7.492	ky_mousekyphoscoliosis|peptidase|os=mus|musculus|gn=ky|pe=1|sv=1	---NA---
EAID_27330|G_strain_contig_35927|N_strain_contig_30248	0.194	-2.291	-5.182	-7.667	dfp_dromedefense|protein|l|34fc|os=drosophila|melanogaster|gn=l|34fc|pe=2|sv=1	---NA---
EAID_34207|G_strain_contig_45372|N_strain_contig_27871	2.79	-0.834	-4.925	-8.549	---NA---	---NA---
EAID_25483|G_strain_contig_33568|N_strain_contig_29024	1.764	-2.457	-3.286	-7.507	---NA---	---NA---
EAID_27401|G_strain_contig_36010|N_strain_contig_31537	1.391	-2.897	-2.97	-7.258	plmn_maceuplasminogen|os=macropus|eugenii|gn=plg|pe=2|sv=1	---NA---
EAID_03419|G_strain_contig_04212|N_strain_contig_00622	1.261	-2.794	-2.916	-6.971	---NA---	---NA---
EAID_27342|G_strain_contig_35940|N_strain_contig_31471	1.321	-2.744	-2.778	-6.843	---NA---	---NA---
EAID_29993|G_strain_contig_39296|N_strain_contig_10146	1.292	-2.563	-2.737	-6.591	---NA---	---NA---
EAID_07796|G_strain_contig_09662|N_strain_contig_19861	0.984	-1.68	-3.614	-6.279	---NA---	---NA---
EAID_04538|G_strain_contig_05601|N_strain_contig_25198	1.49	-1.819	-3.157	-6.466	plcl_mytgaperlucin-like|protein|os=mytilus|galloprovincialis|pe=1|sv=1	---NA---
EAID_32098|G_strain_contig_42010|N_strain_contig_19839	1.317	-1.851	-3.067	-6.235	fcgbp_human|c-binding|protein|os=homo|sapiens|gn=fcgbp|pe=1|sv=3	fcgbp_human|c-binding|protein|os=homo|sapiens|gn=fcgbp|pe=1|sv=3
EAID_11066|G_strain_contig_13645|N_strain_contig_17252	2.399	-0.833	-3.57	-6.803	sspo_chicksco-spondin|os=gallus|gallus|gn=sspo|pe=2|sv=1	---NA---
EAID_14891|G_strain_contig_18396|N_strain_contig_14731	2.462	-0.928	-3.435	-6.825	rtjk_drofurna-directed|dna|polymerase|from|mobile|element|jockey|os=drosophila|funebris|gn=jockey\pol|pe=1|sv=1	---NA---
EAID_23311|G_strain_contig_30766|N_strain_contig_24920	3.042	-1.132	-2.715	-6.889	---NA---	---NA---
EAID_14272|G_strain_contig_17633|N_strain_contig_36535	2.479	-1.323	-3.017	-6.82	---NA---	---NA---
EAID_16247|G_strain_contig_20071|N_strain_contig_18682	2.462	-1.531	-2.998	-6.991	---NA---	---NA---
EAID_27108|G_strain_contig_35635|N_strain_contig_31153	2.815	-1.129	-3.182	-7.127	lec2_phiollectoxin-phi2|os=philodryas|olfersii|pe=2|sv=1	cleca_phiolc-type|lectin|subunit|a|os=philodryas|olfersii|pe=2|sv=1
EAID_17638|G_strain_contig_22065|N_strain_contig_24823	2.342	-2.1	-2.645	-7.088	---NA---	---NA---
EAID_25518|G_strain_contig_33614|N_strain_contig_29076	2.156	-2.438	-2.43	-7.024	---NA---	---NA---
EAID_27232|G_strain_contig_35799|N_strain_contig_02630	2.422	-2.338	-2.343	-7.103	plmn_mouseplasminogen|os=mus|musculus|gn=plg|pe=1|sv=3	plmn_mouseplasminogen|os=mus|musculus|gn=plg|pe=1|sv=3
EAID_04704|G_strain_contig_05812|N_strain_contig_30510	2.306	-2.636	-2.042	-6.985	---NA---	---NA---
EAID_26432|G_strain_contig_34762|N_strain_contig_03970	2.407	-2.83	-1.928	-7.165	---NA---	---NA---
EAID_11608|G_strain_contig_14319|N_strain_contig_36847	2.437	-2.969	-1.65	-7.056	---NA---	---NA---
EAID_10259|G_strain_contig_12654|N_strain_contig_33996	2.165	-2.911	-1.737	-6.813	ctra_bovinchymotrypsinogen|a|os=bos|taurus|pe=1|sv=1	ctra_bovinchymotrypsinogen|a|os=bos|taurus|pe=1|sv=1
EAID_27341|G_strain_contig_35939|N_strain_contig_31470	2.234	-2.815	-1.73	-6.778	---NA---	---NA---
EAID_28611|G_strain_contig_37545|N_strain_contig_30354	2.124	-2.857	-1.963	-6.944	xb2_deiacanticoagulant|protein|subunit|b|os=deinagkistrodon|acutus|pe=1|sv=1	---NA---
EAID_04044|G_strain_contig_04970|N_strain_contig_46694	2.166	-3.064	-1.826	-7.056	---NA---	---NA---
EAID_26157|G_strain_contig_34428|N_strain_contig_19317	2.053	-3.259	-1.651	-6.963	klk11_mousekallikrein-11|os=mus|musculus|gn=klk11|pe=2|sv=1	klk11_mousekallikrein-11|os=mus|musculus|gn=klk11|pe=2|sv=1
EAID_29179|G_strain_contig_38250|N_strain_contig_33831	2.064	-3.22	-1.698	-6.982	---NA---	---NA---
EAID_03095|G_strain_contig_03836|N_strain_contig_02639	1.974	-2.351	-2.252	-6.577	clecb_phiolc-type|lectin|subunit|b|os=philodryas|olfersii|pe=2|sv=1	clecb_phiolc-type|lectin|subunit|b|os=philodryas|olfersii|pe=2|sv=1
EAID_11266|G_strain_contig_13891|N_strain_contig_36681	2.033	-2.153	-1.857	-6.043	ctl7_echplc-type|lectin|7|os=echis|pyramidum|leakeyi|pe=2|sv=1	lecg_tristgalactose-binding|lectin|os=trimeresurus|stejnegeri|pe=1|sv=1
EAID_11735|G_strain_contig_14485|N_strain_contig_30269	1.742	-2.154	-2.023	-5.919	thrb_mouseprothrombin|os=mus|musculus|gn=f2|pe=1|sv=1	thrb_mouseprothrombin|os=mus|musculus|gn=f2|pe=1|sv=1
EAID_04311|G_strain_contig_05306|N_strain_contig_32225	1.647	-2.65	-1.969	-6.266	---NA---	---NA---
EAID_25176|G_strain_contig_33188|N_strain_contig_28623	1.792	-2.49	-1.818	-6.099	---NA---	---NA---
EAID_04197|G_strain_contig_05168|N_strain_contig_35195	1.75	-2.334	-2.208	-6.292	---NA---	---NA---
EAID_27231|G_strain_contig_35797|N_strain_contig_31324	1.582	-2.289	-2.234	-6.105	layn_mouselayilin|os=mus|musculus|gn=layn|pe=1|sv=4	---NA---
EAID_11552|G_strain_contig_14244|N_strain_contig_10850	2.387	-2.008	-2.285	-6.68	---NA---	---NA---
EAID_26975|G_strain_contig_35470|N_strain_contig_30993	2.405	-1.835	-2.464	-6.705	---NA---	---NA---
EAID_09512|G_strain_contig_11746|N_strain_contig_34948	2.885	-1.797	-2.057	-6.738	---NA---	---NA---
EAID_25527|G_strain_contig_33624|N_strain_contig_29088	2.761	-1.991	-1.87	-6.623	---NA---	---NA---
EAID_04156|G_strain_contig_05114|N_strain_contig_00788	2.533	-1.839	-1.976	-6.348	---NA---	---NA---
EAID_29590|G_strain_contig_38769|N_strain_contig_34368	2.573	-1.934	-2.001	-6.508	---NA---	---NA---
EAID_01478|G_strain_contig_01843|N_strain_contig_32608	2.502	-2.153	-1.739	-6.394	lec1_phiollectoxin-phi1|os=philodryas|olfersii|pe=2|sv=1	lec1_phiollectoxin-phi1|os=philodryas|olfersii|pe=2|sv=1
EAID_29753|G_strain_contig_38978|N_strain_contig_34586	2.284	-2.409	-1.746	-6.439	---NA---	---NA---
EAID_25741|G_strain_contig_33897|N_strain_contig_29361	1.412	-1.988	-2.479	-5.88	---NA---	---NA---
EAID_08586|G_strain_contig_10628|N_strain_contig_45479	1.89	-1.533	-2.656	-6.079	---NA---	---NA---
EAID_27105|G_strain_contig_35632|N_strain_contig_23831	1.883	-1.299	-2.738	-5.92	---NA---	---NA---
EAID_27453|G_strain_contig_36071|N_strain_contig_31601	2.258	-1.526	-2.511	-6.295	---NA---	---NA---
EAID_27896|G_strain_contig_36622|N_strain_contig_32164	2.08	-1.736	-2.438	-6.254	---NA---	---NA---
EAID_10056|G_strain_contig_12395|N_strain_contig_16483	2.042	-1.34	-2.126	-5.508	---NA---	---NA---
EAID_08627|G_strain_contig_10675|N_strain_contig_28237	1.69	-1.677	-2.068	-5.435	---NA---	---NA---
EAID_12112|G_strain_contig_14954|N_strain_contig_33819	1.814	-1.692	-2.208	-5.714	frrs1_xenla|ferric-chelate|reductase|1|os=xenopus|laevis|gn=frrs1|pe=2|sv=1	---NA---
EAID_30331|G_strain_contig_39725|N_strain_contig_35351	2.242	-1.916	-1.589	-5.747	---NA---	---NA---
EAID_31599|G_strain_contig_41372|N_strain_contig_37049	2.555	-1.548	-1.791	-5.893	prs45_bovinserine|protease|45|os=bos|taurus|gn=prss45|pe=2|sv=1	prs30_mouseserine|protease|30|os=mus|musculus|gn=prss30|pe=2|sv=2
EAID_28128|G_strain_contig_36930|N_strain_contig_32483	2.975	-1.396	-2.034	-6.405	---NA---	---NA---
EAID_38041|G_strain_contig_51078|N_strain_contig_38035	2.565	-1.353	-2.295	-6.213	---NA---	---NA---
EAID_26918|G_strain_contig_35394|N_strain_contig_23092	4.085	-1.809	-1.975	-7.869	wscd2_danrewsc|domain-containing|protein|2|os=danio|rerio|gn=wscd2|pe=3|sv=1	---NA---
EAID_27335|G_strain_contig_35932|N_strain_contig_31464	4.295	-2.206	-2.338	-8.84	---NA---	---NA---
EAID_14391|G_strain_contig_17773|N_strain_contig_32418	2.945	-2.677	-1.971	-7.593	corin_ratatrial|natriuretic|peptide-converting|enzyme|os=rattus|norvegicus|gn=corin|pe=1|sv=2	tmps3_mousetransmembrane|protease|serine|3|os=mus|musculus|gn=tmprss3|pe=1|sv=2
EAID_04087|G_strain_contig_05031|N_strain_contig_30094	3.074	-2.716	-2.336	-8.125	fcn1_pigficolin-1|os=sus|scrofa|gn=fcn1|pe=1|sv=1	fcn1_pigficolin-1|os=sus|scrofa|gn=fcn1|pe=1|sv=1
EAID_27695|G_strain_contig_36372|N_strain_contig_31903	2.945	-3.11	-2.184	-8.239	---NA---	---NA---
EAID_26919|G_strain_contig_35395|N_strain_contig_10018	3.31	-2.992	-1.703	-8.005	---NA---	---NA---
EAID_28022|G_strain_contig_36790|N_strain_contig_32331	3.813	-2.919	-1.36	-8.092	leca_plewalectin|os=pleurodeles|waltl|gn=lec|pe=1|sv=1	leca_plewalectin|os=pleurodeles|waltl|gn=lec|pe=1|sv=1
EAID_07941|G_strain_contig_09842|N_strain_contig_31231	1.188	-5.267	-0.632	-7.087	---NA---	---NA---
EAID_06416|G_strain_contig_07951|N_strain_contig_47155	1.781	-4.481	-0.679	-6.941	ctrb1_mousechymotrypsinogen|b|os=mus|musculus|gn=ctrb1|pe=2|sv=1	tmpsd_humantransmembrane|protease|serine|13|os=homo|sapiens|gn=tmprss13|pe=2|sv=3
EAID_26405|G_strain_contig_34733|N_strain_contig_30255	2.22	-4.47	-1.029	-7.719	ctra_bovinchymotrypsinogen|a|os=bos|taurus|pe=1|sv=1	ctra_bovinchymotrypsinogen|a|os=bos|taurus|pe=1|sv=1
EAID_25133|G_strain_contig_33130|N_strain_contig_28562	1.984	-4.389	-1.014	-7.388	---NA---	---NA---
EAID_30702|G_strain_contig_40207|N_strain_contig_35870	2.273	-4.158	-0.904	-7.335	---NA---	---NA---
EAID_04705|G_strain_contig_05813|N_strain_contig_30509	2.692	-4.893	-0.752	-8.336	---NA---	---NA---
EAID_23904|G_strain_contig_31543|N_strain_contig_27242	3.094	-3.913	-0.719	-7.726	---NA---	---NA---
EAID_26128|G_strain_contig_34390|N_strain_contig_29918	3.1	-4.387	-0.425	-7.913	---NA---	---NA---
EAID_22812|G_strain_contig_30087|N_strain_contig_44490	2.525	-4.293	-0.564	-7.382	plmn_macmuplasminogen|os=macaca|mulatta|gn=plg|pe=2|sv=1	plmn_macmuplasminogen|os=macaca|mulatta|gn=plg|pe=2|sv=1
EAID_14325|G_strain_contig_17694|N_strain_contig_10530	2.77	-4.263	-0.252	-7.284	cel2a_mousechymotrypsin-like|elastase|family|member|2a|os=mus|musculus|gn=cela2a|pe=2|sv=1	prs41_mouseserine|protease|41|os=mus|musculus|gn=prss41|pe=1|sv=1
EAID_29751|G_strain_contig_38976|N_strain_contig_34584	3.027	-4.025	-0.322	-7.374	---NA---	---NA---
EAID_13992|G_strain_contig_17286|N_strain_contig_36800	2.803	-4.777	0.194	-7.385	bpi_humanbactericidal|permeability-increasing|protein|os=homo|sapiens|gn=bpi|pe=1|sv=4	bpi_humanbactericidal|permeability-increasing|protein|os=homo|sapiens|gn=bpi|pe=1|sv=4
EAID_31185|G_strain_contig_40835|N_strain_contig_36534	2.589	-4.865	0.702	-6.753	---NA---	---NA---
EAID_30224|G_strain_contig_39601|N_strain_contig_09702	2.412	-4.305	-1.877	-8.594	---NA---	---NA---
EAID_13873|G_strain_contig_17130|N_strain_contig_14476	1.503	-3.659	-2.523	-7.685	---NA---	---NA---
EAID_09939|G_strain_contig_12258|N_strain_contig_29078	2.059	-3.215	-2.298	-7.573	ajl2_angjalactose-binding|lectin|l-2|os=anguilla|japonica|gn=l-2|pe=1|sv=2	---NA---
EAID_31184|G_strain_contig_40834|N_strain_contig_36533	2.363	-3.359	-2.24	-7.962	---NA---	---NA---
EAID_28882|G_strain_contig_37878|N_strain_contig_33452	2.827	-3.515	-1.438	-7.78	---NA---	---NA---
EAID_09451|G_strain_contig_11676|N_strain_contig_05622	2.254	-3.904	-1.778	-7.936	---NA---	---NA---
EAID_27189|G_strain_contig_35742|N_strain_contig_31270	2.096	-3.464	-1.711	-7.271	---NA---	---NA---
EAID_29912|G_strain_contig_39190|N_strain_contig_34793	2.34	-3.318	-1.854	-7.512	---NA---	---NA---
EAID_31183|G_strain_contig_40833|N_strain_contig_15695	2.327	-3.533	-1.791	-7.651	---NA---	---NA---
EAID_26604|G_strain_contig_34986|N_strain_contig_30486	2.14	-3.724	-1.41	-7.274	plcl_mytgaperlucin-like|protein|os=mytilus|galloprovincialis|pe=1|sv=1	plcl_mytgaperlucin-like|protein|os=mytilus|galloprovincialis|pe=1|sv=1
EAID_38267|G_strain_contig_51352|N_strain_contig_34725	2.038	-3.732	-1.396	-7.166	fcgbp_human|c-binding|protein|os=homo|sapiens|gn=fcgbp|pe=1|sv=3	fcgbp_human|c-binding|protein|os=homo|sapiens|gn=fcgbp|pe=1|sv=3
EAID_11761|G_strain_contig_14516|N_strain_contig_06755	1.956	-3.787	-1.611	-7.354	zan_rabitzonadhesin|os=oryctolagus|cuniculus|gn=zan|pe=2|sv=2	zan_rabitzonadhesin|os=oryctolagus|cuniculus|gn=zan|pe=2|sv=2
EAID_23506|G_strain_contig_31022|N_strain_contig_26416	1.935	-3.769	-1.731	-7.435	---NA---	---NA---
EAID_39212|G_strain_contig_52551|N_strain_contig_09649	1.937	-3.917	-1.502	-7.355	---NA---	---NA---
EAID_26503|G_strain_contig_34851|N_strain_contig_30358	4.354	-2.385	-0.185	-6.925	---NA---	---NA---
EAID_01076|G_strain_contig_01343|N_strain_contig_09703	2.625	-3.847	0.023	-6.449	---NA---	---NA---
EAID_10555|G_strain_contig_13019|N_strain_contig_10115	2.541	-3.986	-0.208	-6.735	---NA---	---NA---
EAID_10550|G_strain_contig_13014|N_strain_contig_37768	2.896	-3.351	-0.167	-6.415	fcn1_pigficolin-1|os=sus|scrofa|gn=fcn1|pe=1|sv=1	fcn1_pigficolin-1|os=sus|scrofa|gn=fcn1|pe=1|sv=1
EAID_08448|G_strain_contig_10459|N_strain_contig_00787	3.069	-3.454	0.331	-6.192	---NA---	---NA---
EAID_04920|G_strain_contig_06079|N_strain_contig_32652	3.157	-3.476	0.114	-6.518	bpi_ratbactericidal|permeability-increasing|protein|os=rattus|norvegicus|gn=bpi|pe=2|sv=1	bpi_ratbactericidal|permeability-increasing|protein|os=rattus|norvegicus|gn=bpi|pe=2|sv=1
EAID_22269|G_strain_contig_29339|N_strain_contig_24785	3.241	-3.437	0.177	-6.5	hpse_bovinheparanase|os=bos|taurus|gn=hpse|pe=2|sv=2	hpse_bovinheparanase|os=bos|taurus|gn=hpse|pe=2|sv=2
EAID_28171|G_strain_contig_36984|N_strain_contig_32542	3.214	-3.715	0.239	-6.69	---NA---	---NA---
EAID_27748|G_strain_contig_36440|N_strain_contig_31975	3.219	-3.285	-0.366	-6.87	---NA---	---NA---
EAID_03966|G_strain_contig_04869|N_strain_contig_33346	3.012	-3.591	-0.39	-6.994	---NA---	---NA---
EAID_28200|G_strain_contig_37021|N_strain_contig_02950	3.032	-3.736	-0.199	-6.967	pi16_humanpeptidase|inhibitor|16|os=homo|sapiens|gn=pi16|pe=1|sv=1	pi16_humanpeptidase|inhibitor|16|os=homo|sapiens|gn=pi16|pe=1|sv=1
EAID_07287|G_strain_contig_09036|N_strain_contig_04023	3.262	-2.893	-0.899	-7.053	---NA---	mrc1_mousemacrophage|mannose|receptor|1|os=mus|musculus|gn=mrc1|pe=1|sv=2
EAID_27475|G_strain_contig_36101|N_strain_contig_31626	3.635	-2.898	-0.53	-7.063	---NA---	---NA---
EAID_27366|G_strain_contig_35970|N_strain_contig_31496	2.643	-2.703	-1.389	-6.735	ece1_humanendothelin-converting|enzyme|1|os=homo|sapiens|gn=ece1|pe=1|sv=2	ece1_humanendothelin-converting|enzyme|1|os=homo|sapiens|gn=ece1|pe=1|sv=2
EAID_26695|G_strain_contig_35114|N_strain_contig_35077	2.867	-2.795	-1.018	-6.681	---NA---	---NA---
EAID_04464|G_strain_contig_05500|N_strain_contig_32105	2.846	-2.859	-0.791	-6.496	---NA---	---NA---
EAID_27482|G_strain_contig_36110|N_strain_contig_31633	2.739	-2.679	-0.946	-6.363	---NA---	---NA---
EAID_15021|G_strain_contig_18552|N_strain_contig_27671	2.849	-3.071	-1.247	-7.168	---NA---	---NA---
EAID_24686|G_strain_contig_32575|N_strain_contig_27941	2.767	-3.306	-1.17	-7.243	---NA---	---NA---
EAID_08554|G_strain_contig_10586|N_strain_contig_31690	2.367	-3.375	-1.267	-7.009	---NA---	---NA---
EAID_01580|G_strain_contig_01969|N_strain_contig_32345	2.249	-3.347	-1.297	-6.893	---NA---	---NA---
EAID_28020|G_strain_contig_36788|N_strain_contig_46898	2.346	-3.29	-1.219	-6.854	matn1_mousecartilage|matrix|protein|os=mus|musculus|gn=matn1|pe=2|sv=2	---NA---
EAID_10361|G_strain_contig_12781|N_strain_contig_17431	2.465	-3.779	-0.666	-6.91	---NA---	---NA---
EAID_06566|G_strain_contig_08136|N_strain_contig_08911	2.104	-3.954	-0.804	-6.861	ctrl_humanchymotrypsin-like|protease|ctrl-1|os=homo|sapiens|gn=ctrl|pe=2|sv=1	ctrl_humanchymotrypsin-like|protease|ctrl-1|os=homo|sapiens|gn=ctrl|pe=2|sv=1
EAID_08084|G_strain_contig_10014|N_strain_contig_10879	2.04	-3.943	-0.654	-6.637	---NA---	---NA---
EAID_12359|G_strain_contig_15262|N_strain_contig_10709	2.284	-3.869	-0.502	-6.655	sap3_mouseganglioside|gm2|activator|os=mus|musculus|gn=gm2a|pe=1|sv=2	sap3_mouseganglioside|gm2|activator|os=mus|musculus|gn=gm2a|pe=1|sv=2
EAID_27165|G_strain_contig_35711|N_strain_contig_31232	2.277	-4.035	-0.589	-6.901	---NA---	---NA---
EAID_05001|G_strain_contig_06181|N_strain_contig_34678	2.581	-3.841	-0.803	-7.225	---NA---	---NA---
EAID_23079|G_strain_contig_30451|N_strain_contig_25855	2.604	-3.845	-0.923	-7.372	---NA---	---NA---
EAID_09185|G_strain_contig_11344|N_strain_contig_37456	2.299	-3.697	-0.995	-6.991	---NA---	---NA---
EAID_28518|G_strain_contig_37431|N_strain_contig_06473	2.34	-3.766	-1.067	-7.172	tmps5_humantransmembrane|protease|serine|5|os=homo|sapiens|gn=tmprss5|pe=1|sv=2	ctrb1_mousechymotrypsinogen|b|os=mus|musculus|gn=ctrb1|pe=2|sv=1
EAID_00140|G_strain_contig_00168|N_strain_contig_30043	2.473	-3.628	-0.521	-6.622	ctra_bovinchymotrypsinogen|a|os=bos|taurus|pe=1|sv=1	ctra_bovinchymotrypsinogen|a|os=bos|taurus|pe=1|sv=1
EAID_06587|G_strain_contig_08160|N_strain_contig_11507	2.445	-3.499	-0.568	-6.511	entk_bovinenteropeptidase|os=bos|taurus|gn=tmprss15|pe=1|sv=1	entk_pigenteropeptidase|os=sus|scrofa|gn=tmprss15|pe=1|sv=1
EAID_02164|G_strain_contig_02707|N_strain_contig_29045	2.794	-3.471	-0.35	-6.615	---NA---	---NA---
EAID_26268|G_strain_contig_34567|N_strain_contig_30098	2.704	-3.412	-0.584	-6.701	---NA---	---NA---
EAID_22694|G_strain_contig_29924|N_strain_contig_48883	2.532	-3.57	-0.894	-6.996	---NA---	---NA---
EAID_01373|G_strain_contig_01704|N_strain_contig_25012	2.461	-3.391	-1.048	-6.9	---NA---	---NA---
EAID_24775|G_strain_contig_32685|N_strain_contig_28062	2.575	-3.347	-0.936	-6.858	plc_hallaperlucin|os=haliotis|laevigata|pe=1|sv=3	plc_hallaperlucin|os=haliotis|laevigata|pe=1|sv=3
EAID_30096|G_strain_contig_39432|N_strain_contig_02459	2.789	-3.434	-0.709	-6.932	---NA---	---NA---
EAID_27835|G_strain_contig_36542|N_strain_contig_06474	3.497	-2.961	1.354	-5.104	cel2a_ratchymotrypsin-like|elastase|family|member|2a|os=rattus|norvegicus|gn=cela2a|pe=2|sv=1	cel2a_mousechymotrypsin-like|elastase|family|member|2a|os=mus|musculus|gn=cela2a|pe=2|sv=1
EAID_10017|G_strain_contig_12348|N_strain_contig_47099	3.864	-2.397	0.944	-5.317	vit2_caeelvitellogenin-2|os=caenorhabditis|elegans|gn=vit-2|pe=1|sv=5	vit2_caeelvitellogenin-2|os=caenorhabditis|elegans|gn=vit-2|pe=1|sv=5
EAID_05251|G_strain_contig_06497|N_strain_contig_26591	4.076	-2.057	0.365	-5.767	lrp2_mouselow-density|lipoprotein|receptor-related|protein|2|os=mus|musculus|gn=lrp2|pe=1|sv=1	lrp2_mouselow-density|lipoprotein|receptor-related|protein|2|os=mus|musculus|gn=lrp2|pe=1|sv=1
EAID_27895|G_strain_contig_36621|N_strain_contig_32165	3.794	-2.154	0.297	-5.651	ajl2_angjalactose-binding|lectin|l-2|os=anguilla|japonica|gn=l-2|pe=1|sv=2	---NA---
EAID_30610|G_strain_contig_40091|N_strain_contig_35748	3.562	-2.284	0.144	-5.702	vit_ichunvitellogenin|os=ichthyomyzon|unicuspus|pe=1|sv=1	vit_ichunvitellogenin|os=ichthyomyzon|unicuspus|pe=1|sv=1
EAID_33381|G_strain_contig_44013|N_strain_contig_39556	3.748	-1.937	0.348	-5.337	---NA---	---NA---
EAID_05370|G_strain_contig_06651|N_strain_contig_21207	3.607	-1.754	-0.407	-5.769	---NA---	---NA---
EAID_16406|G_strain_contig_20261|N_strain_contig_30921	3.733	-1.735	-0.63	-6.098	wscd2_danrewsc|domain-containing|protein|2|os=danio|rerio|gn=wscd2|pe=3|sv=1	---NA---
EAID_13571|G_strain_contig_16758|N_strain_contig_19634	3.122	-2.327	-0.216	-5.665	---NA---	---NA---
EAID_26068|G_strain_contig_34313|N_strain_contig_29838	3.256	-2.614	0.05	-5.82	loxh1_mouselipoxygenase|homology|domain-containing|protein|1|os=mus|musculus|gn=loxhd1|pe=2|sv=1	loxh1_mouselipoxygenase|homology|domain-containing|protein|1|os=mus|musculus|gn=loxhd1|pe=2|sv=1
EAID_31104|G_strain_contig_40728|N_strain_contig_36428	3.435	-2.615	-0.223	-6.274	---NA---	---NA---
EAID_02749|G_strain_contig_03418|N_strain_contig_03077	3.17	-2.71	0.509	-5.371	---NA---	---NA---
EAID_05454|G_strain_contig_06751|N_strain_contig_12230	2.882	-2.727	0.263	-5.346	---NA---	---NA---
EAID_27402|G_strain_contig_36011|N_strain_contig_31538	2.978	-2.392	0.054	-5.316	wscd1_xentrwsc|domain-containing|protein|1|os=xenopus|tropicalis|gn=wscd1|pe=2|sv=1	wscd1_xentrwsc|domain-containing|protein|1|os=xenopus|tropicalis|gn=wscd1|pe=2|sv=1
EAID_28734|G_strain_contig_37698|N_strain_contig_07099	2.745	-2.383	-0.067	-5.194	---NA---	---NA---
EAID_01082|G_strain_contig_01350|N_strain_contig_45800	2.824	-2.186	-0.246	-5.256	---NA---	---NA---
EAID_31546|G_strain_contig_41305|N_strain_contig_36976	2.684	-2.121	-0.408	-5.213	nas7_caeelzinc|metalloproteinase|nas-7|os=caenorhabditis|elegans|gn=nas-7|pe=2|sv=2	nas7_caeelzinc|metalloproteinase|nas-7|os=caenorhabditis|elegans|gn=nas-7|pe=2|sv=2
EAID_33199|G_strain_contig_43702|N_strain_contig_31728	2.525	-2.189	0.028	-4.686	ovch1_humanovochymase-1|os=homo|sapiens|gn=ovch1|pe=2|sv=2	ovch1_humanovochymase-1|os=homo|sapiens|gn=ovch1|pe=2|sv=2
EAID_39512|G_strain_contig_52931|N_strain_contig_43969	2.527	-2.191	0.069	-4.648	---NA---	---NA---
EAID_03715|G_strain_contig_04573|N_strain_contig_34340	3.987	-4.013	0.535	-7.465	---NA---	---NA---
EAID_23585|G_strain_contig_31129|N_strain_contig_26521	4.174	-4.666	0.677	-8.164	xylt_dromexylosyltransferase|oxt|os=drosophila|melanogaster|gn=oxt|pe=2|sv=1	xylt_dromexylosyltransferase|oxt|os=drosophila|melanogaster|gn=oxt|pe=2|sv=1
EAID_13735|G_strain_contig_16958|N_strain_contig_34785	3.275	-4.04	1.566	-5.749	---NA---	---NA---
EAID_24347|G_strain_contig_32113|N_strain_contig_27490	2.761	-4.286	1.768	-5.278	plmn_humanplasminogen|os=homo|sapiens|gn=plg|pe=1|sv=2	plmn_ratplasminogen|os=rattus|norvegicus|gn=plg|pe=2|sv=2
EAID_26880|G_strain_contig_35352|N_strain_contig_30887	2.606	-4.395	0.996	-6.006	---NA---	---NA---
EAID_28067|G_strain_contig_36851|N_strain_contig_32893	2.515	-5.205	1.498	-6.222	---NA---	---NA---
EAID_03898|G_strain_contig_04791|N_strain_contig_02752	3.358	-3.561	0.775	-6.144	---NA---	---NA---
EAID_08072|G_strain_contig_09998|N_strain_contig_12001	3.364	-3.81	0.8	-6.374	---NA---	---NA---
EAID_31735|G_strain_contig_41545|N_strain_contig_44821	3.723	-4.21	1.292	-6.641	---NA---	---NA---
EAID_04056|G_strain_contig_04985|N_strain_contig_48761	4.382	-3.007	1.521	-5.868	---NA---	---NA---
EAID_09297|G_strain_contig_11482|N_strain_contig_43814	4.806	-3.662	1.683	-6.785	---NA---	---NA---
EAID_28732|G_strain_contig_37696|N_strain_contig_07100	4.312	-3.399	1.283	-6.428	---NA---	---NA---
EAID_32113|G_strain_contig_42031|N_strain_contig_37769	4.341	-3.721	1.305	-6.758	fcn1_pigficolin-1|os=sus|scrofa|gn=fcn1|pe=1|sv=1	fcn1_pigficolin-1|os=sus|scrofa|gn=fcn1|pe=1|sv=1
EAID_39803|G_strain_contig_53285|N_strain_contig_28176	4.315	-4.046	1.311	-7.05	---NA---	---NA---
EAID_27778|G_strain_contig_36474|N_strain_contig_32008	5.08	1.039	10.034	5.994	---NA---	---NA---
EAID_14741|G_strain_contig_18204|N_strain_contig_23898	5.766	-1.475	6.667	-0.574	---NA---	---NA---
EAID_23507|G_strain_contig_31023|N_strain_contig_26417	7.07	-2.857	6.498	-3.429	---NA---	---NA---
EAID_08809|G_strain_contig_10898|N_strain_contig_25101	-1.004	-4.404	5.929	2.529	---NA---	---NA---
EAID_15745|G_strain_contig_19434|N_strain_contig_17172	-0.177	-4.286	6.242	2.133	fas_chickfatty|acid|synthase|os=gallus|gallus|gn=fasn|pe=1|sv=5	fas_chickfatty|acid|synthase|os=gallus|gallus|gn=fasn|pe=1|sv=5
EAID_07669|G_strain_contig_09510|N_strain_contig_00924	2.593	-3.643	5.778	-0.458	---NA---	---NA---
EAID_07671|G_strain_contig_09512|N_strain_contig_00897	1.494	-3.432	5.361	0.436	---NA---	---NA---
EAID_18542|G_strain_contig_23723|N_strain_contig_47985	0.24	-4.228	4.153	-0.314	---NA---	---NA---
EAID_21248|G_strain_contig_27935|N_strain_contig_23333	0.965	-4.303	5.04	-0.229	---NA---	---NA---
EAID_29245|G_strain_contig_38337|N_strain_contig_33913	-1.064	-3.997	3.523	0.59	---NA---	---NA---
EAID_09660|G_strain_contig_11924|N_strain_contig_10820	-0.799	-4.56	2.943	-0.818	---NA---	---NA---
EAID_33818|G_strain_contig_44729|N_strain_contig_31614	-0.654	-4.57	2.231	-1.685	---NA---	---NA---
EAID_18567|G_strain_contig_23759|N_strain_contig_44598	1.221	-1.106	6.692	4.365	---NA---	---NA---
EAID_26291|G_strain_contig_34596|N_strain_contig_30126	4.324	0.427	5.422	1.525	---NA---	---NA---
EAID_09442|G_strain_contig_11665|N_strain_contig_14403	3.386	-0.757	5.952	1.808	---NA---	angl7_humanangiopoietin-related|protein|7|os=homo|sapiens|gn=angptl7|pe=1|sv=1
EAID_29731|G_strain_contig_38949|N_strain_contig_34550	3.321	-0.901	6.597	2.375	---NA---	---NA---
EAID_22179|G_strain_contig_29210|N_strain_contig_24660	2.2	-1.048	5.126	1.878	plmn_maceuplasminogen|os=macropus|eugenii|gn=plg|pe=2|sv=1	plmn_maceuplasminogen|os=macropus|eugenii|gn=plg|pe=2|sv=1
EAID_23336|G_strain_contig_30802|N_strain_contig_12220	2.106	-0.598	4.921	2.217	---NA---	---NA---
EAID_12047|G_strain_contig_14873|N_strain_contig_14657	2.339	-0.441	4.904	2.124	tena_mousetenascin|os=mus|musculus|gn=tnc|pe=1|sv=1	tena_mousetenascin|os=mus|musculus|gn=tnc|pe=1|sv=1
EAID_31419|G_strain_contig_41137|N_strain_contig_45056	2.344	-0.508	4.859	2.008	---NA---	---NA---
EAID_33311|G_strain_contig_43905|N_strain_contig_08054	2.796	-0.727	5.385	1.862	---NA---	---NA---
EAID_11062|G_strain_contig_13639|N_strain_contig_00811	2.943	-1.491	5.71	1.275	---NA---	---NA---
EAID_37139|G_strain_contig_49932|N_strain_contig_35360	3.335	-0.828	5.309	1.146	---NA---	---NA---
EAID_26716|G_strain_contig_35140|N_strain_contig_06997	1.285	-1.938	5.449	2.226	sacs_mousesacsin|os=mus|musculus|gn=sacs|pe=1|sv=2	sacs_humansacsin|os=homo|sapiens|gn=sacs|pe=1|sv=2
EAID_33516|G_strain_contig_44233|N_strain_contig_42074	1.679	-1.699	5.098	1.72	---NA---	---NA---
EAID_06285|G_strain_contig_07783|N_strain_contig_07638	0.849	-1.092	4.851	2.91	tm86a_mouselysoplasmalogenase-like|protein|tmem86a|os=mus|musculus|gn=tmem86a|pe=2|sv=1	tm86a_mouselysoplasmalogenase-like|protein|tmem86a|os=mus|musculus|gn=tmem86a|pe=2|sv=1
EAID_14676|G_strain_contig_18119|N_strain_contig_36171	1.366	-0.639	5.286	3.28	trim2_mousetripartite|motif-containing|protein|2|os=mus|musculus|gn=trim2|pe=1|sv=1	hsp7c_ratheat|shock|cognate|71|kda|protein|os=rattus|norvegicus|gn=hspa8|pe=1|sv=1
EAID_08663|G_strain_contig_10721|N_strain_contig_13227	1.775	-1.028	5.333	2.53	mrp1_chickmultidrug|resistance-associated|protein|1|os=gallus|gallus|gn=abcc1|pe=2|sv=1	mrp1_chickmultidrug|resistance-associated|protein|1|os=gallus|gallus|gn=abcc1|pe=2|sv=1
EAID_18942|G_strain_contig_24435|N_strain_contig_13736	1.441	-0.69	4.711	2.581	---NA---	---NA---
EAID_35307|G_strain_contig_47249|N_strain_contig_42360	1.687	-0.751	4.794	2.357	---NA---	al_dromehomeobox|protein|aristaless|os=drosophila|melanogaster|gn=al|pe=1|sv=2
EAID_10677|G_strain_contig_13172|N_strain_contig_01384	2.638	-0.038	4.347	1.671	samh1_xenlasam|domain|and|hd|domain-containing|protein|1|os=xenopus|laevis|gn=samhd1|pe=2|sv=2	samh1_chicksam|domain|and|hd|domain-containing|protein|1|os=gallus|gallus|gn=samhd1|pe=2|sv=1
EAID_16724|G_strain_contig_20632|N_strain_contig_16376	1.368	-0.497	3.978	2.114	chl1_humanneural|cell|adhesion|molecule|l1-like|protein|os=homo|sapiens|gn=chl1|pe=1|sv=4	l1cam_takruneural|cell|adhesion|molecule|l1|os=takifugu|rubripes|gn=l1cam|pe=3|sv=1
EAID_05515|G_strain_contig_06828|N_strain_contig_27364	2.039	-0.525	4.204	1.64	---NA---	---NA---
EAID_24768|G_strain_contig_32677|N_strain_contig_28049	1.778	-0.26	3.649	1.61	atty_mousetyrosine|aminotransferase|os=mus|musculus|gn=tat|pe=1|sv=1	atty_mousetyrosine|aminotransferase|os=mus|musculus|gn=tat|pe=1|sv=1
EAID_13734|G_strain_contig_16957|N_strain_contig_33056	1.782	-0.319	3.937	1.836	ampn_manseaminopeptidase|n|os=manduca|sexta|gn=apn2|pe=1|sv=2	ampe_bovinglutamyl|aminopeptidase|os=bos|taurus|gn=enpep|pe=2|sv=1
EAID_31883|G_strain_contig_41733|N_strain_contig_37435	1.814	-0.345	4.038	1.879	gun4_thefuendoglucanase|e-4|os=thermomonospora|fusca|gn=celd|pe=1|sv=2	gun4_thefuendoglucanase|e-4|os=thermomonospora|fusca|gn=celd|pe=1|sv=2
EAID_33042|G_strain_contig_43430|N_strain_contig_39064	1.843	-0.998	4.428	1.587	gdf8_capibgrowth|differentiation|factor|8|os=capra|ibex|gn=mstn|pe=2|sv=1	gdf8_capibgrowth|differentiation|factor|8|os=capra|ibex|gn=mstn|pe=2|sv=1
EAID_35011|G_strain_contig_46741|N_strain_contig_14155	1.533	-0.957	4.499	2.009	---NA---	---NA---
EAID_00512|G_strain_contig_00636|N_strain_contig_13753	1.947	-0.848	4.02	1.225	---NA---	---NA---
EAID_34174|G_strain_contig_45320|N_strain_contig_28975	1.894	-1.119	3.924	0.911	doc11_humandedicator|of|cytokinesis|protein|11|os=homo|sapiens|gn=dock11|pe=1|sv=2	dock9_mousededicator|of|cytokinesis|protein|9|os=mus|musculus|gn=dock9|pe=1|sv=2
EAID_00048|G_strain_contig_00058|N_strain_contig_12216	2.367	-0.609	4.224	1.248	---NA---	---NA---
EAID_29012|G_strain_contig_38042|N_strain_contig_33618	2.246	-0.738	4.049	1.065	nrg_dromeneuroglian|os=drosophila|melanogaster|gn=nrg|pe=1|sv=2	nrg_dromeneuroglian|os=drosophila|melanogaster|gn=nrg|pe=1|sv=2
EAID_35214|G_strain_contig_47075|N_strain_contig_06013	2.218	-0.961	4.427	1.248	---NA---	---NA---
EAID_22252|G_strain_contig_29313|N_strain_contig_16781	0.487	-1.033	4.038	2.519	---NA---	---NA---
EAID_11521|G_strain_contig_14206|N_strain_contig_13595	0.514	-1.506	3.763	1.744	elov4_mouseelongation|of|very|long|chain|fatty|acids|protein|4|os=mus|musculus|gn=elovl4|pe=1|sv=2	elov4_mouseelongation|of|very|long|chain|fatty|acids|protein|4|os=mus|musculus|gn=elovl4|pe=1|sv=2
EAID_28684|G_strain_contig_37635|N_strain_contig_11315	0.973	-1.6	3.911	1.338	lips_humanhormone-sensitive|lipase|os=homo|sapiens|gn=lipe|pe=1|sv=4	lips_humanhormone-sensitive|lipase|os=homo|sapiens|gn=lipe|pe=1|sv=4
EAID_03813|G_strain_contig_04692|N_strain_contig_01203	0.962	-1.787	4.278	1.529	---NA---	---NA---
EAID_31556|G_strain_contig_41316|N_strain_contig_07256	0.725	-1.85	4.258	1.683	plin3_mouseperilipin-3|os=mus|musculus|gn=plin3|pe=1|sv=1	plin3_mouseperilipin-3|os=mus|musculus|gn=plin3|pe=1|sv=1
EAID_10499|G_strain_contig_12951|N_strain_contig_08829	1.068	-1.504	4.386	1.814	gtr1_sheepsolute|carrier|family|facilitated|glucose|transporter|member|1|os=ovis|aries|gn=slc2a1|pe=2|sv=1	gtr1_mousesolute|carrier|family|facilitated|glucose|transporter|member|1|os=mus|musculus|gn=slc2a1|pe=1|sv=4
EAID_00892|G_strain_contig_01115|N_strain_contig_07438	0.88	-1.321	4.313	2.111	mertk_rattyrosine-protein|kinase|mer|os=rattus|norvegicus|gn=mertk|pe=2|sv=1	nrg_dromeneuroglian|os=drosophila|melanogaster|gn=nrg|pe=1|sv=2
EAID_32734|G_strain_contig_42916|N_strain_contig_02878	0.89	-1.286	4.289	2.113	chle_rabitcholinesterase|os=oryctolagus|cuniculus|gn=bche|pe=2|sv=1	chle_rabitcholinesterase|os=oryctolagus|cuniculus|gn=bche|pe=2|sv=1
EAID_33945|G_strain_contig_44931|N_strain_contig_11497	1.116	-0.198	3.181	1.867	wdfy3_humanwd|repeat|and|fyve|domain-containing|protein|3|os=homo|sapiens|gn=wdfy3|pe=1|sv=2	wdfy3_humanwd|repeat|and|fyve|domain-containing|protein|3|os=homo|sapiens|gn=wdfy3|pe=1|sv=2
EAID_02985|G_strain_contig_03700|N_strain_contig_11839	0.984	-0.774	3.345	1.588	nfasc_chickneurofascin|os=gallus|gallus|gn=nfasc|pe=1|sv=1	nfasc_mouseneurofascin|os=mus|musculus|gn=nfasc|pe=1|sv=1
EAID_06567|G_strain_contig_08139|N_strain_contig_11350	0.903	-1.316	3.559	1.34	dhpr_bovindihydropteridine|reductase|os=bos|taurus|gn=qdpr|pe=2|sv=1	dhpr_bovindihydropteridine|reductase|os=bos|taurus|gn=qdpr|pe=2|sv=1
EAID_02074|G_strain_contig_02600|N_strain_contig_10194	1.111	-1.034	3.408	1.263	un93a_xenlaprotein|unc-93|homolog|a|os=xenopus|laevis|gn=unc93a|pe=2|sv=1	un93a_xenlaprotein|unc-93|homolog|a|os=xenopus|laevis|gn=unc93a|pe=2|sv=1
EAID_15296|G_strain_contig_18887|N_strain_contig_16984	1.018	-1.069	3.417	1.33	rhg44_mouserho|gtpase-activating|protein|44|os=mus|musculus|gn=arhgap44|pe=2|sv=1	rhg44_mouserho|gtpase-activating|protein|44|os=mus|musculus|gn=arhgap44|pe=2|sv=1
EAID_06272|G_strain_contig_07765|N_strain_contig_24124	1.416	-1.224	3.726	1.086	erbb3_humanreceptor|tyrosine-protein|kinase|erbb-3|os=homo|sapiens|gn=erbb3|pe=1|sv=1	erbb3_mousereceptor|tyrosine-protein|kinase|erbb-3|os=mus|musculus|gn=erbb3|pe=1|sv=2
EAID_03645|G_strain_contig_04491|N_strain_contig_09129	1.624	-0.787	3.77	1.359	cfdp2_bovincraniofacial|development|protein|2|os=bos|taurus|gn=cfdp2|pe=1|sv=2	cfdp2_bovincraniofacial|development|protein|2|os=bos|taurus|gn=cfdp2|pe=1|sv=2
EAID_10013|G_strain_contig_12343|N_strain_contig_01681	1.443	-0.95	3.492	1.099	---NA---	---NA---
EAID_20256|G_strain_contig_26517|N_strain_contig_02150	1.396	-0.871	3.608	1.34	---NA---	lrp6_humanlow-density|lipoprotein|receptor-related|protein|6|os=homo|sapiens|gn=lrp6|pe=1|sv=2
EAID_21138|G_strain_contig_27779|N_strain_contig_23189	1.314	-1.076	4.01	1.62	s35a3_mouseudp-n-acetylglucosamine|transporter|os=mus|musculus|gn=slc35a3|pe=2|sv=1	s35a3_mouseudp-n-acetylglucosamine|transporter|os=mus|musculus|gn=slc35a3|pe=2|sv=1
EAID_00508|G_strain_contig_00631|N_strain_contig_03990	1.197	-0.591	2.836	1.048	tlr4_pigtoll-like|receptor|4|os=sus|scrofa|gn=tlr4|pe=2|sv=1	tlr4_pigtoll-like|receptor|4|os=sus|scrofa|gn=tlr4|pe=2|sv=1
EAID_00790|G_strain_contig_00993|N_strain_contig_01044	1.084	-1.194	3.014	0.737	rap2c_mouseras-related|protein|rap-2c|os=mus|musculus|gn=rap2c|pe=1|sv=1	rap2c_mouseras-related|protein|rap-2c|os=mus|musculus|gn=rap2c|pe=1|sv=1
EAID_07808|G_strain_contig_09679|N_strain_contig_14191	1.118	-0.985	2.937	0.834	glpk_ratglycerol|kinase|os=rattus|norvegicus|gn=gk|pe=2|sv=1	glpk_ratglycerol|kinase|os=rattus|norvegicus|gn=gk|pe=2|sv=1
EAID_04384|G_strain_contig_05392|N_strain_contig_10391	1.178	-0.768	3.038	1.092	---NA---	---NA---
EAID_12576|G_strain_contig_15531|N_strain_contig_10602	1.157	-0.842	3.006	1.007	kpym_humanpyruvate|kinase|isozymes|m1|m2|os=homo|sapiens|gn=pkm|pe=1|sv=4	kpym_humanpyruvate|kinase|isozymes|m1|m2|os=homo|sapiens|gn=pkm|pe=1|sv=4
EAID_07387|G_strain_contig_09156|N_strain_contig_15151	1.036	-0.914	3.112	1.162	s28a3_eptstsolute|carrier|family|28|member|3|os=eptatretus|stoutii|gn=slc28a3|pe=2|sv=1	s28a3_eptstsolute|carrier|family|28|member|3|os=eptatretus|stoutii|gn=slc28a3|pe=2|sv=1
EAID_12844|G_strain_contig_15859|N_strain_contig_16019	1.059	-0.992	3.228	1.178	---NA---	---NA---
EAID_38235|G_strain_contig_51308|N_strain_contig_45272	1.063	-1.058	3.126	1.005	stan_dromeprotocadherin-like|wing|polarity|protein|stan|os=drosophila|melanogaster|gn=stan|pe=1|sv=4	celr2_ratcadherin|egf|lag|seven-pass|g-type|receptor|2|os=rattus|norvegicus|gn=celsr2|pe=2|sv=1
EAID_07337|G_strain_contig_09096|N_strain_contig_06768	1.582	-0.576	3.381	1.222	---NA---	---NA---
EAID_16589|G_strain_contig_20476|N_strain_contig_16780	1.343	-0.532	3.162	1.287	---NA---	---NA---
EAID_06619|G_strain_contig_08202|N_strain_contig_06289	1.84	-0.466	3.326	1.021	cbs_mousecystathionine|beta-synthase|os=mus|musculus|gn=cbs|pe=2|sv=3	cbs_mousecystathionine|beta-synthase|os=mus|musculus|gn=cbs|pe=2|sv=3
EAID_23777|G_strain_contig_31382|N_strain_contig_26779	2.004	-0.504	3.605	1.096	ctrl_halruchymotrypsin-like|serine|proteinase|os=haliotis|rufescens|pe=1|sv=1	ctrl_halruchymotrypsin-like|serine|proteinase|os=haliotis|rufescens|pe=1|sv=1
EAID_08197|G_strain_contig_10155|N_strain_contig_32660	1.496	-0.871	3.018	0.651	ctr2_canfachymotrypsinogen|2|os=canis|familiaris|gn=ctrb1|pe=2|sv=1	ctr2_canfachymotrypsinogen|2|os=canis|familiaris|gn=ctrb1|pe=2|sv=1
EAID_27670|G_strain_contig_36342|N_strain_contig_16250	1.646	-0.931	3.254	0.678	kbtb5_xentrkelch|repeat|and|btb|domain-containing|protein|5|os=xenopus|tropicalis|gn=kbtbd5|pe=2|sv=1	kbtb5_xentrkelch|repeat|and|btb|domain-containing|protein|5|os=xenopus|tropicalis|gn=kbtbd5|pe=2|sv=1
EAID_21201|G_strain_contig_27872|N_strain_contig_41544	1.909	-0.633	3.228	0.686	hr3_dromeprobable|nuclear|hormone|receptor|hr3|os=drosophila|melanogaster|gn=hr46|pe=2|sv=1	hr3_dromeprobable|nuclear|hormone|receptor|hr3|os=drosophila|melanogaster|gn=hr46|pe=2|sv=1
EAID_29200|G_strain_contig_38275|N_strain_contig_33854	1.611	-0.472	3.056	0.974	---NA---	---NA---
EAID_07081|G_strain_contig_08772|N_strain_contig_14096	1.804	-0.445	3.037	0.788	typh_ratthymidine|phosphorylase|os=rattus|norvegicus|gn=tymp|pe=2|sv=1	typh_ratthymidine|phosphorylase|os=rattus|norvegicus|gn=tymp|pe=2|sv=1
EAID_39313|G_strain_contig_52684|N_strain_contig_05772	1.665	-0.54	2.992	0.787	ets4_dromedna-binding|protein|d-ets-4|os=drosophila|melanogaster|gn=ets98b|pe=2|sv=3	ets4_dromedna-binding|protein|d-ets-4|os=drosophila|melanogaster|gn=ets98b|pe=2|sv=3
EAID_28237|G_strain_contig_37069|N_strain_contig_32618	1.835	-5.472	2.922	-4.385	fucl6_angjafucolectin-6|os=anguilla|japonica|pe=2|sv=1	fucl6_angjafucolectin-6|os=anguilla|japonica|pe=2|sv=1
EAID_29756|G_strain_contig_38982|N_strain_contig_03081	5.284	-3.312	2.552	-6.044	coca1_chickcollagen|alpha-1|chain|os=gallus|gallus|gn=col12a1|pe=1|sv=3	coca1_humancollagen|alpha-1|chain|os=homo|sapiens|gn=col12a1|pe=1|sv=2
EAID_25017|G_strain_contig_32993|N_strain_contig_02014	3.857	-4.56	3.08	-5.337	clec1_bunmuc-type|lectin|bml-1|os=bungarus|multicinctus|pe=1|sv=1	clec1_bunmuc-type|lectin|bml-1|os=bungarus|multicinctus|pe=1|sv=1
EAID_25994|G_strain_contig_34224|N_strain_contig_02892	4.654	-4.897	4.182	-5.369	---NA---	---NA---
EAID_30562|G_strain_contig_40030|N_strain_contig_18975	4.569	-4.811	4.811	-4.569	---NA---	---NA---
EAID_28170|G_strain_contig_36983|N_strain_contig_32541	2.986	-6.757	1.304	-8.438	---NA---	---NA---
EAID_27583|G_strain_contig_36237|N_strain_contig_31766	3.307	-6.218	2.682	-6.844	---NA---	---NA---
EAID_38902|G_strain_contig_52140|N_strain_contig_08960	4.241	-5.959	3.191	-7.009	---NA---	---NA---
EAID_05942|G_strain_contig_07357|N_strain_contig_20875	1.442	-0.433	-0.314	-2.189	ces1d_mousecarboxylesterase|1d|os=mus|musculus|gn=ces1d|pe=1|sv=1	cel_bovinbile|salt-activated|lipase|os=bos|taurus|gn=cel|pe=1|sv=2
EAID_07732|G_strain_contig_09587|N_strain_contig_02469	1.459	-0.228	-0.057	-1.744	---NA---	---NA---
EAID_03881|G_strain_contig_04771|N_strain_contig_03234	1.225	-0.681	0.005	-1.901	---NA---	---NA---
EAID_08187|G_strain_contig_10141|N_strain_contig_48057	1.262	-0.486	0.341	-1.407	---NA---	---NA---
EAID_21013|G_strain_contig_27609|N_strain_contig_04642	1.197	-0.542	0.233	-1.506	notc2_humanneurogenic|locus|notch|homolog|protein|2|os=homo|sapiens|gn=notch2|pe=1|sv=3	fbp1_strpufibropellin-1|os=strongylocentrotus|purpuratus|gn=egf1|pe=1|sv=2
EAID_29526|G_strain_contig_38692|N_strain_contig_34302	1.285	-0.723	0.331	-1.677	slpi_mouseantileukoproteinase|os=mus|musculus|gn=slpi|pe=2|sv=1	slpi_mouseantileukoproteinase|os=mus|musculus|gn=slpi|pe=2|sv=1
EAID_13272|G_strain_contig_16389|N_strain_contig_11737	0.86	-0.439	-0.318	-1.617	stxb1_chicksyntaxin-binding|protein|1|os=gallus|gallus|gn=stxbp1|pe=2|sv=1	stxb1_chicksyntaxin-binding|protein|1|os=gallus|gallus|gn=stxbp1|pe=2|sv=1
EAID_14966|G_strain_contig_18488|N_strain_contig_32986	0.783	-0.396	-0.712	-1.89	tr1l1_xenlatranslocating|chain-associated|membrane|protein|1-like|1|os=xenopus|laevis|gn=tram1l1|pe=2|sv=1	---NA---
EAID_30864|G_strain_contig_40419|N_strain_contig_48297	0.818	-0.358	-0.609	-1.785	---NA---	---NA---
EAID_07500|G_strain_contig_09297|N_strain_contig_24029	-0.531	-1.956	0.181	-1.244	mcfd2_ponabmultiple|coagulation|factor|deficiency|protein|2|homolog|os=pongo|abelii|gn=mcfd2|pe=2|sv=1	mcfd2_ponabmultiple|coagulation|factor|deficiency|protein|2|homolog|os=pongo|abelii|gn=mcfd2|pe=2|sv=1
EAID_04608|G_strain_contig_05689|N_strain_contig_03292	-0.006	-1.728	0.72	-1.002	pls1_ratphospholipid|scramblase|1|os=rattus|norvegicus|gn=plscr1|pe=1|sv=1	pls1_ratphospholipid|scramblase|1|os=rattus|norvegicus|gn=plscr1|pe=1|sv=1
EAID_06634|G_strain_contig_08220|N_strain_contig_02866	-0.021	-1.922	0.873	-1.028	---NA---	---NA---
EAID_14442|G_strain_contig_17830|N_strain_contig_03649	-0.182	-1.842	0.441	-1.219	npt2a_rabitsodium-dependent|phosphate|transport|protein|2a|os=oryctolagus|cuniculus|gn=slc34a1|pe=2|sv=1	npt2a_rabitsodium-dependent|phosphate|transport|protein|2a|os=oryctolagus|cuniculus|gn=slc34a1|pe=2|sv=1
EAID_16601|G_strain_contig_20489|N_strain_contig_13547	-0.128	-1.532	0.315	-1.089	acly_mouseatp-citrate|synthase|os=mus|musculus|gn=acly|pe=1|sv=1	acly_mouseatp-citrate|synthase|os=mus|musculus|gn=acly|pe=1|sv=1
EAID_16388|G_strain_contig_20241|N_strain_contig_12077	0.134	-1.73	0.006	-1.858	sasb_anaplfatty|acyl-|hydrolase|medium|chain|os=anas|platyrhynchos|pe=1|sv=1	est5a_canfacarboxylesterase|5a|os=canis|familiaris|gn=ces5a|pe=2|sv=1
EAID_17003|G_strain_contig_20972|N_strain_contig_21171	0.219	-1.374	0.196	-1.397	dps1_mousedecaprenyl-diphosphate|synthase|subunit|1|os=mus|musculus|gn=pdss1|pe=1|sv=1	dps1_mousedecaprenyl-diphosphate|synthase|subunit|1|os=mus|musculus|gn=pdss1|pe=1|sv=1
EAID_11756|G_strain_contig_14508|N_strain_contig_08435	0.961	-0.931	0.645	-1.246	nlgnx_humanneuroligin-|x-linked|os=homo|sapiens|gn=nlgn4x|pe=1|sv=1	nlgnx_humanneuroligin-|x-linked|os=homo|sapiens|gn=nlgn4x|pe=1|sv=1
EAID_10809|G_strain_contig_13330|N_strain_contig_28540	0.862	-0.719	0.279	-1.301	pctl_humanpctp-like|protein|os=homo|sapiens|gn=stard10|pe=1|sv=2	pctl_humanpctp-like|protein|os=homo|sapiens|gn=stard10|pe=1|sv=2
EAID_09025|G_strain_contig_11150|N_strain_contig_02693	0.636	-0.868	0.25	-1.254	tnks1_humantankyrase-1|os=homo|sapiens|gn=tnks|pe=1|sv=2	tnks1_humantankyrase-1|os=homo|sapiens|gn=tnks|pe=1|sv=2
EAID_27793|G_strain_contig_36493|N_strain_contig_32027	0.697	-0.99	0.395	-1.292	tom7_humanmitochondrial|import|receptor|subunit|tom7|homolog|os=homo|sapiens|gn=tomm7|pe=1|sv=1	tom7_humanmitochondrial|import|receptor|subunit|tom7|homolog|os=homo|sapiens|gn=tomm7|pe=1|sv=1
EAID_05798|G_strain_contig_07178|N_strain_contig_35611	0.491	-1.119	0.423	-1.187	---NA---	---NA---
EAID_10948|G_strain_contig_13501|N_strain_contig_44376	0.637	-1.077	0.536	-1.177	exoc2_ratexocyst|complex|component|2|os=rattus|norvegicus|gn=exoc2|pe=1|sv=1	exoc2_humanexocyst|complex|component|2|os=homo|sapiens|gn=exoc2|pe=1|sv=1
EAID_31073|G_strain_contig_40686|N_strain_contig_36398	0.654	-1.08	0.679	-1.055	tnks2_humantankyrase-2|os=homo|sapiens|gn=tnks2|pe=1|sv=1	tnks2_humantankyrase-2|os=homo|sapiens|gn=tnks2|pe=1|sv=1
EAID_10196|G_strain_contig_12576|N_strain_contig_25030	0.549	-1.131	0.145	-1.535	y381_ricfe|ankyrin|repeat|protein|rf_0381|os=rickettsia|felis|(strain|atcc|vr-1525|urrwxcal2)|gn=rf_0381|pe=4|sv=1	y381_ricfe|ankyrin|repeat|protein|rf_0381|os=rickettsia|felis|(strain|atcc|vr-1525|urrwxcal2)|gn=rf_0381|pe=4|sv=1
EAID_28549|G_strain_contig_37468|N_strain_contig_33010	0.637	-0.934	0.009	-1.562	nhrf1_rabitna(+)|h(+)|exchange|regulatory|cofactor|nhe-rf1|os=oryctolagus|cuniculus|gn=slc9a3r1|pe=1|sv=3	nhrf1_rabitna(+)|h(+)|exchange|regulatory|cofactor|nhe-rf1|os=oryctolagus|cuniculus|gn=slc9a3r1|pe=1|sv=3
EAID_16367|G_strain_contig_20216|N_strain_contig_16795	0.959	-1.114	0.375	-1.698	---NA---	---NA---
EAID_38079|G_strain_contig_51124|N_strain_contig_01256	0.704	-1.363	0.521	-1.547	plxa4_humanplexin-a4|os=homo|sapiens|gn=plxna4|pe=1|sv=4	plxa1_humanplexin-a1|os=homo|sapiens|gn=plxna1|pe=1|sv=3
EAID_16188|G_strain_contig_19993|N_strain_contig_38152	0.818	-1.038	-0.998	-2.853	at2b4_humanplasma|membrane|calcium-transporting|atpase|4|os=homo|sapiens|gn=atp2b4|pe=1|sv=2	at2b4_humanplasma|membrane|calcium-transporting|atpase|4|os=homo|sapiens|gn=atp2b4|pe=1|sv=2
EAID_10413|G_strain_contig_12845|N_strain_contig_02284	0.604	-1.307	-1.106	-3.017	acbg2_xenlalong-chain-fatty-acid--|ligase|acsbg2|os=xenopus|laevis|gn=acsbg2|pe=2|sv=1	acbg2_xenlalong-chain-fatty-acid--|ligase|acsbg2|os=xenopus|laevis|gn=acsbg2|pe=2|sv=1
EAID_23049|G_strain_contig_30403|N_strain_contig_32077	0.547	-1.567	-1.136	-3.251	---NA---	---NA---
EAID_28044|G_strain_contig_36823|N_strain_contig_32362	0.669	-1.031	-0.549	-2.249	coba1_mousecollagen|alpha-1|chain|os=mus|musculus|gn=col11a1|pe=1|sv=2	coba1_mousecollagen|alpha-1|chain|os=mus|musculus|gn=col11a1|pe=1|sv=2
EAID_04004|G_strain_contig_04921|N_strain_contig_43876	0.706	-2.193	-0.822	-3.722	---NA---	---NA---
EAID_11002|G_strain_contig_13566|N_strain_contig_04625	0.675	-1.862	-1.111	-3.648	ada23_mousedisintegrin|and|metalloproteinase|domain-containing|protein|23|os=mus|musculus|gn=adam23|pe=1|sv=1	ada23_mousedisintegrin|and|metalloproteinase|domain-containing|protein|23|os=mus|musculus|gn=adam23|pe=1|sv=1
EAID_05539|G_strain_contig_06857|N_strain_contig_23251	1.055	-1.643	-0.726	-3.424	larg2_chickglycosyltransferase-like|protein|large2|os=gallus|gallus|gn=gyltl1b|pe=2|sv=1	larg2_chickglycosyltransferase-like|protein|large2|os=gallus|gallus|gn=gyltl1b|pe=2|sv=1
EAID_11831|G_strain_contig_14599|N_strain_contig_44722	0.872	-1.47	-0.91	-3.252	tc1d1_humantctex1|domain-containing|protein|1|os=homo|sapiens|gn=tctex1d1|pe=2|sv=2	tc1d1_humantctex1|domain-containing|protein|1|os=homo|sapiens|gn=tctex1d1|pe=2|sv=2
EAID_15109|G_strain_contig_18668|N_strain_contig_14661	1.357	-1.662	-0.672	-3.691	hpgds_chickhematopoietic|prostaglandin|d|synthase|os=gallus|gallus|gn=hpgds|pe=1|sv=3	---NA---
EAID_16814|G_strain_contig_20750|N_strain_contig_47596	1.161	-1.949	-0.324	-3.434	---NA---	---NA---
EAID_26260|G_strain_contig_34557|N_strain_contig_30084	0.399	-1.288	-1.682	-3.369	---NA---	---NA---
EAID_28582|G_strain_contig_37504|N_strain_contig_33054	0.217	-1.349	-1.8	-3.366	tatd1_xenla|deoxyribonuclease|tatdn1|os=xenopus|laevis|gn=tatdn1|pe=2|sv=1	tatd1_xenla|deoxyribonuclease|tatdn1|os=xenopus|laevis|gn=tatdn1|pe=2|sv=1
EAID_31139|G_strain_contig_40778|N_strain_contig_36475	0.614	-1.566	-1.608	-3.788	---NA---	---NA---
EAID_22087|G_strain_contig_29091|N_strain_contig_24534	0.725	-1.706	0.129	-2.303	mys_aeqirmyosin|heavy|striated|muscle|os=aequipecten|irradians|pe=1|sv=1	mys_aeqirmyosin|heavy|striated|muscle|os=aequipecten|irradians|pe=1|sv=1
EAID_32143|G_strain_contig_42066|N_strain_contig_37802	0.12	-2.245	0.125	-2.239	wdr55_danrewd|repeat-containing|protein|55|os=danio|rerio|gn=wdr55|pe=2|sv=2	wdr55_danrewd|repeat-containing|protein|55|os=danio|rerio|gn=wdr55|pe=2|sv=2
EAID_22414|G_strain_contig_29539|N_strain_contig_29652	0.327	-2.337	-0.439	-3.103	sgsm1_humansmall|g|protein|signaling|modulator|1|os=homo|sapiens|gn=sgsm1|pe=1|sv=2	sgsm1_mousesmall|g|protein|signaling|modulator|1|os=mus|musculus|gn=sgsm1|pe=2|sv=2
EAID_38461|G_strain_contig_51593|N_strain_contig_31146	0.485	-2.317	-0.122	-2.924	trim3_rattripartite|motif-containing|protein|3|os=rattus|norvegicus|gn=trim3|pe=1|sv=1	trim3_rattripartite|motif-containing|protein|3|os=rattus|norvegicus|gn=trim3|pe=1|sv=1
EAID_39206|G_strain_contig_52544|N_strain_contig_03462	0.293	-2.63	-0.121	-3.044	lman1_mouseprotein|ergic-53|os=mus|musculus|gn=lman1|pe=2|sv=1	lman1_humanprotein|ergic-53|os=homo|sapiens|gn=lman1|pe=1|sv=2
EAID_24114|G_strain_contig_31815|N_strain_contig_32356	2.849	-1.539	-1.009	-5.397	ppn_dromepapilin|os=drosophila|melanogaster|gn=ppn|pe=1|sv=2	ppn_dromepapilin|os=drosophila|melanogaster|gn=ppn|pe=1|sv=2
EAID_24346|G_strain_contig_32112|N_strain_contig_27488	3.031	-1.461	-0.673	-5.166	plmn_ponabplasminogen|os=pongo|abelii|gn=plg|pe=2|sv=1	plmn_ponabplasminogen|os=pongo|abelii|gn=plg|pe=2|sv=1
EAID_01138|G_strain_contig_01418|N_strain_contig_31844	2.233	-1.483	-0.793	-4.508	---NA---	---NA---
EAID_26220|G_strain_contig_34508|N_strain_contig_30030	2.441	-1.613	-0.661	-4.715	---NA---	---NA---
EAID_21250|G_strain_contig_27938|N_strain_contig_23335	2.344	-1.93	-0.863	-5.138	nepl1_caeelneprilysin-1|os=caenorhabditis|elegans|gn=nep-1|pe=1|sv=3	nepl1_caeelneprilysin-1|os=caenorhabditis|elegans|gn=nep-1|pe=1|sv=3
EAID_29083|G_strain_contig_38126|N_strain_contig_33710	2.093	-1.995	-0.804	-4.891	---NA---	---NA---
EAID_29525|G_strain_contig_38691|N_strain_contig_34303	2.083	-1.865	-0.84	-4.789	---NA---	---NA---
EAID_05652|G_strain_contig_07001|N_strain_contig_36216	1.862	-2.428	-0.462	-4.751	lec2_liopolectoxin-lio2|os=liophis|poecilogyrus|pe=2|sv=1	lec2_liopolectoxin-lio2|os=liophis|poecilogyrus|pe=2|sv=1
EAID_25043|G_strain_contig_33025|N_strain_contig_28439	1.626	-2.228	-0.726	-4.579	---NA---	---NA---
EAID_28342|G_strain_contig_37205|N_strain_contig_32757	2.128	-1.944	-0.5	-4.572	---NA---	---NA---
EAID_07437|G_strain_contig_09218|N_strain_contig_16087	1.844	-2.026	-0.371	-4.242	aqp9_humanaquaporin-9|os=homo|sapiens|gn=aqp9|pe=1|sv=2	aqp9_humanaquaporin-9|os=homo|sapiens|gn=aqp9|pe=1|sv=2
EAID_37275|G_strain_contig_50114|N_strain_contig_16658	2.03	-1.793	-0.438	-4.261	---NA---	---NA---
EAID_08013|G_strain_contig_09934|N_strain_contig_19762	1.572	-2.23	-1.264	-5.066	---NA---	---NA---
EAID_08565|G_strain_contig_10601|N_strain_contig_29002	1.515	-2.43	-1.03	-4.975	---NA---	---NA---
EAID_01872|G_strain_contig_02341|N_strain_contig_29885	1.731	-1.777	-1.282	-4.791	---NA---	---NA---
EAID_25823|G_strain_contig_34000|N_strain_contig_29472	1.734	-1.899	-1.048	-4.681	---NA---	---NA---
EAID_06161|G_strain_contig_07623|N_strain_contig_01242	2.018	-1.929	-1.203	-5.15	---NA---	---NA---
EAID_26348|G_strain_contig_34663|N_strain_contig_30196	2.057	-1.658	-1.248	-4.963	---NA---	---NA---
EAID_30097|G_strain_contig_39434|N_strain_contig_35025	2.153	-1.789	-1.406	-5.349	---NA---	---NA---
EAID_31392|G_strain_contig_41101|N_strain_contig_36801	2.05	-1.367	-1.634	-5.052	bpi_humanbactericidal|permeability-increasing|protein|os=homo|sapiens|gn=bpi|pe=1|sv=4	bpi_humanbactericidal|permeability-increasing|protein|os=homo|sapiens|gn=bpi|pe=1|sv=4
EAID_03804|G_strain_contig_04680|N_strain_contig_14762	0.945	-2.401	-1.776	-5.122	---NA---	---NA---
EAID_11130|G_strain_contig_13727|N_strain_contig_18389	0.948	-2.583	-1.715	-5.245	---NA---	---NA---
EAID_27789|G_strain_contig_36489|N_strain_contig_32021	0.961	-2.394	-2.001	-5.356	---NA---	---NA---
EAID_22683|G_strain_contig_29909|N_strain_contig_33085	1.109	-2.125	-1.948	-5.182	---NA---	---NA---
EAID_28960|G_strain_contig_37979|N_strain_contig_33544	1.044	-2.102	-1.761	-4.907	---NA---	---NA---
EAID_11374|G_strain_contig_14026|N_strain_contig_34970	1.471	-1.963	-1.988	-5.422	---NA---	---NA---
EAID_07863|G_strain_contig_09744|N_strain_contig_17903	1.62	-1.831	-1.732	-5.183	---NA---	---NA---
EAID_20719|G_strain_contig_27192|N_strain_contig_22627	1.539	-1.948	-1.811	-5.298	---NA---	---NA---
EAID_00067|G_strain_contig_00083|N_strain_contig_46049	1.534	-2.153	-1.609	-5.296	---NA---	---NA---
EAID_31903|G_strain_contig_41756|N_strain_contig_48101	1.756	-1.955	-1.432	-5.142	---NA---	---NA---
EAID_05354|G_strain_contig_06629|N_strain_contig_21846	1.161	-2.223	-0.877	-4.26	---NA---	---NA---
EAID_01870|G_strain_contig_02339|N_strain_contig_14902	1.132	-1.918	-1.177	-4.228	---NA---	---NA---
EAID_26121|G_strain_contig_34380|N_strain_contig_29909	0.841	-2.022	-1.362	-4.226	---NA---	---NA---
EAID_10724|G_strain_contig_13229|N_strain_contig_46755	1.197	-2.218	-1.243	-4.658	scub2_mousesignal|cub|and|egf-like|domain-containing|protein|2|os=mus|musculus|gn=scube2|pe=2|sv=1	---NA---
EAID_14410|G_strain_contig_17795|N_strain_contig_45812	1.006	-2.239	-1.312	-4.557	---NA---	---NA---
EAID_34801|G_strain_contig_46414|N_strain_contig_41614	0.868	-2.679	-1.03	-4.577	tpst1_humanprotein-tyrosine|sulfotransferase|1|os=homo|sapiens|gn=tpst1|pe=2|sv=1	tpst1_humanprotein-tyrosine|sulfotransferase|1|os=homo|sapiens|gn=tpst1|pe=2|sv=1
EAID_35798|G_strain_contig_48070|N_strain_contig_41320	0.86	-2.539	-1.3	-4.699	entp1_mouseectonucleoside|triphosphate|diphosphohydrolase|1|os=mus|musculus|gn=entpd1|pe=2|sv=1	entp1_mouseectonucleoside|triphosphate|diphosphohydrolase|1|os=mus|musculus|gn=entpd1|pe=2|sv=1
EAID_25523|G_strain_contig_33620|N_strain_contig_34249	1.25	-2.704	-0.522	-4.476	---NA---	---NA---
EAID_32279|G_strain_contig_42235|N_strain_contig_37977	1.271	-2.632	-0.725	-4.628	syt11_humansynaptotagmin-11|os=homo|sapiens|gn=syt11|pe=1|sv=2	syt15_humansynaptotagmin-15|os=homo|sapiens|gn=syt15|pe=1|sv=3
EAID_37396|G_strain_contig_50277|N_strain_contig_10934	0.759	-2.824	-0.476	-4.059	---NA---	---NA---
EAID_04781|G_strain_contig_05905|N_strain_contig_41356	1.391	-1.323	-1.932	-4.645	pi16_humanpeptidase|inhibitor|16|os=homo|sapiens|gn=pi16|pe=1|sv=1	---NA---
EAID_05945|G_strain_contig_07361|N_strain_contig_34252	1.625	-1.466	-1.792	-4.882	---NA---	---NA---
EAID_29750|G_strain_contig_38975|N_strain_contig_20871	1.519	-1.581	-1.629	-4.729	---NA---	---NA---
EAID_13149|G_strain_contig_16227|N_strain_contig_33277	0.908	-1.117	-1.867	-3.893	---NA---	prax_mouseperiaxin|os=mus|musculus|gn=prx|pe=1|sv=1
EAID_34600|G_strain_contig_46048|N_strain_contig_41293	1.134	-1.323	-1.793	-4.249	---NA---	---NA---
EAID_10557|G_strain_contig_13021|N_strain_contig_23133	1.783	-0.759	-1.497	-4.039	---NA---	---NA---
EAID_25521|G_strain_contig_33618|N_strain_contig_35132	1.748	-0.47	-1.668	-3.886	---NA---	---NA---
EAID_27519|G_strain_contig_36155|N_strain_contig_15244	1.262	-0.91	-1.574	-3.746	exoc8_xenlaexocyst|complex|component|8|os=xenopus|laevis|gn=exoc8|pe=2|sv=1	exoc8_xenlaexocyst|complex|component|8|os=xenopus|laevis|gn=exoc8|pe=2|sv=1
EAID_15877|G_strain_contig_19611|N_strain_contig_06739	1.117	-0.997	-1.225	-3.339	---NA---	---NA---
EAID_33177|G_strain_contig_43661|N_strain_contig_39240	1.319	-0.701	-1.234	-3.254	rasef_xentrras|and|ef-hand|domain-containing|protein|os=xenopus|tropicalis|gn=rasef|pe=2|sv=1	rasef_caebrras|and|ef-hand|domain-containing|protein|homolog|os=caenorhabditis|briggsae|gn=tag-312|pe=3|sv=1
EAID_05121|G_strain_contig_06326|N_strain_contig_31456	1.259	-1.572	-1.219	-4.051	cd63_bovincd63|antigen|os=bos|taurus|gn=cd63|pe=2|sv=4	cd63_bovincd63|antigen|os=bos|taurus|gn=cd63|pe=2|sv=4
EAID_06391|G_strain_contig_07918|N_strain_contig_21579	1.566	-1.046	-1.112	-3.724	ach10_humanneuronal|acetylcholine|receptor|subunit|alpha-10|os=homo|sapiens|gn=chrna10|pe=1|sv=1	ach10_humanneuronal|acetylcholine|receptor|subunit|alpha-10|os=homo|sapiens|gn=chrna10|pe=1|sv=1
EAID_34568|G_strain_contig_45998|N_strain_contig_05868	1.765	-1.193	-0.935	-3.894	---NA---	---NA---
EAID_04823|G_strain_contig_05958|N_strain_contig_33176	1.962	-1.216	-1.163	-4.34	---NA---	---NA---
EAID_37596|G_strain_contig_50525|N_strain_contig_07552	1.903	-1.298	-1.189	-4.39	sc5a8_danresodium-coupled|monocarboxylate|transporter|1|os=danio|rerio|gn=slc5a8|pe=1|sv=1	---NA---
EAID_09193|G_strain_contig_11354|N_strain_contig_27775	1.264	-3.341	-1.021	-5.625	---NA---	---NA---
EAID_25177|G_strain_contig_33189|N_strain_contig_44781	1.584	-3.09	-0.884	-5.559	---NA---	---NA---
EAID_00021|G_strain_contig_00025|N_strain_contig_29501	1.461	-2.993	-0.6	-5.054	---NA---	---NA---
EAID_23253|G_strain_contig_30689|N_strain_contig_26085	1.436	-3.415	-0.198	-5.05	---NA---	---NA---
EAID_29290|G_strain_contig_38396|N_strain_contig_33997	1.335	-3.371	-0.295	-5.001	ctra_bovinchymotrypsinogen|a|os=bos|taurus|pe=1|sv=1	ctra_bovinchymotrypsinogen|a|os=bos|taurus|pe=1|sv=1
EAID_30289|G_strain_contig_39677|N_strain_contig_35295	1.965	-2.914	0.045	-4.833	---NA---	---NA---
EAID_08447|G_strain_contig_10458|N_strain_contig_21909	1.766	-3.901	0.012	-5.656	---NA---	---NA---
EAID_30045|G_strain_contig_39365|N_strain_contig_34960	2.053	-3.422	0.173	-5.302	---NA---	---NA---
EAID_36728|G_strain_contig_49400|N_strain_contig_10585	2.383	-3.469	0.505	-5.347	---NA---	---NA---
EAID_09945|G_strain_contig_12268|N_strain_contig_35322	2.57	-2.811	-0.704	-6.086	---NA---	---NA---
EAID_10311|G_strain_contig_12721|N_strain_contig_35544	2.553	-3.06	-0.279	-5.892	hpse_humanheparanase|os=homo|sapiens|gn=hpse|pe=1|sv=2	hpse_humanheparanase|os=homo|sapiens|gn=hpse|pe=1|sv=2
EAID_12580|G_strain_contig_15535|N_strain_contig_38065	2.22	-3.205	-0.258	-5.683	vit5_caeelvitellogenin-5|os=caenorhabditis|elegans|gn=vit-5|pe=2|sv=2	vit5_caeelvitellogenin-5|os=caenorhabditis|elegans|gn=vit-5|pe=2|sv=2
EAID_09513|G_strain_contig_11747|N_strain_contig_10882	2.6	-2.302	-1.009	-5.911	---NA---	---NA---
EAID_04790|G_strain_contig_05916|N_strain_contig_38095	2.927	-2.049	-0.703	-5.679	---NA---	---NA---
EAID_31177|G_strain_contig_40826|N_strain_contig_36526	2.581	-2.036	-0.923	-5.54	---NA---	---NA---
EAID_01796|G_strain_contig_02236|N_strain_contig_02111	2.183	-2.786	-1.002	-5.971	---NA---	---NA---
EAID_01947|G_strain_contig_02436|N_strain_contig_31106	2.107	-2.757	-0.957	-5.821	---NA---	---NA---
EAID_03343|G_strain_contig_04123|N_strain_contig_00182	2.145	-2.62	-1.011	-5.775	cd63_humancd63|antigen|os=homo|sapiens|gn=cd63|pe=1|sv=2	cd63_humancd63|antigen|os=homo|sapiens|gn=cd63|pe=1|sv=2
EAID_12694|G_strain_contig_15682|N_strain_contig_25942	1.975	-2.838	-0.962	-5.774	---NA---	---NA---
EAID_04722|G_strain_contig_05832|N_strain_contig_30601	2.222	-2.291	-1.031	-5.544	---NA---	---NA---
EAID_05995|G_strain_contig_07422|N_strain_contig_08648	2.103	-2.391	-1.004	-5.498	---NA---	---NA---
EAID_03773|G_strain_contig_04639|N_strain_contig_47079	1.898	-2.505	-0.953	-5.356	tyr1_caeel|tyrosinase-like|protein|tyr-1|os=caenorhabditis|elegans|gn=tyr-1|pe=2|sv=2	tyr1_caeel|tyrosinase-like|protein|tyr-1|os=caenorhabditis|elegans|gn=tyr-1|pe=2|sv=2
EAID_10362|G_strain_contig_12782|N_strain_contig_36587	1.87	-2.577	-0.828	-5.276	---NA---	---NA---
EAID_34961|G_strain_contig_46665|N_strain_contig_41839	1.963	-2.553	-0.823	-5.338	plmn_erieuplasminogen|os=erinaceus|europaeus|gn=plg|pe=2|sv=1	plmn_erieuplasminogen|os=erinaceus|europaeus|gn=plg|pe=2|sv=1
EAID_02332|G_strain_contig_02914|N_strain_contig_32601	1.77	-3.826	-0.662	-6.258	---NA---	---NA---
EAID_02568|G_strain_contig_03202|N_strain_contig_41580	1.698	-3.935	-0.67	-6.303	---NA---	---NA---
EAID_05342|G_strain_contig_06616|N_strain_contig_05856	1.607	-3.625	-0.968	-6.2	lpal2_human|apolipo|protein|2|os=homo|sapiens|gn=lpal2|pe=5|sv=1	lpal2_human|apolipo|protein|2|os=homo|sapiens|gn=lpal2|pe=5|sv=1
EAID_10897|G_strain_contig_13436|N_strain_contig_00608	1.87	-3.526	-0.831	-6.226	pla2r_mousesecretory|phospholipase|a2|receptor|os=mus|musculus|gn=pla2r1|pe=1|sv=1	mrc2_mousec-type|mannose|receptor|2|os=mus|musculus|gn=mrc2|pe=1|sv=3
EAID_05103|G_strain_contig_06304|N_strain_contig_26801	2.471	-3.26	-0.731	-6.462	---NA---	---NA---
EAID_09073|G_strain_contig_11204|N_strain_contig_35955	2.461	-3.225	-0.552	-6.239	---NA---	---NA---
EAID_02347|G_strain_contig_02931|N_strain_contig_11801	2.122	-3.483	-0.591	-6.196	---NA---	---NA---
EAID_26915|G_strain_contig_35390|N_strain_contig_30917	2.172	-3.444	-0.796	-6.412	---NA---	---NA---
EAID_07453|G_strain_contig_09238|N_strain_contig_35867	2.002	-3.845	-0.307	-6.154	---NA---	---NA---
EAID_14558|G_strain_contig_17975|N_strain_contig_09758	2.42	-3.644	-0.208	-6.272	---NA---	---NA---
EAID_29023|G_strain_contig_38054|N_strain_contig_33632	2.256	-3.578	-0.143	-5.976	---NA---	---NA---
EAID_09600|G_strain_contig_11850|N_strain_contig_09836	1.574	-3.318	-1.548	-6.44	mmp3_canfastromelysin-1|os=canis|familiaris|gn=mmp3|pe=2|sv=1	mmp3_canfastromelysin-1|os=canis|familiaris|gn=mmp3|pe=2|sv=1
EAID_25334|G_strain_contig_33389|N_strain_contig_28822	1.572	-3.215	-1.221	-6.008	---NA---	---NA---
EAID_15968|G_strain_contig_19721|N_strain_contig_01805	1.192	-3.436	-1.3	-5.928	ovch1_humanovochymase-1|os=homo|sapiens|gn=ovch1|pe=2|sv=2	ovch1_humanovochymase-1|os=homo|sapiens|gn=ovch1|pe=2|sv=2
EAID_28482|G_strain_contig_37379|N_strain_contig_32915	1.226	-3.338	-1.483	-6.047	---NA---	---NA---
EAID_02794|G_strain_contig_03471|N_strain_contig_00405	2.045	-2.699	-1.594	-6.338	---NA---	lec3_liopolectoxin-lio3|os=liophis|poecilogyrus|pe=2|sv=1
EAID_23147|G_strain_contig_30546|N_strain_contig_47047	1.873	-2.892	-1.553	-6.318	---NA---	---NA---
EAID_04057|G_strain_contig_04986|N_strain_contig_33143	2.242	-3.018	-1.394	-6.653	---NA---	---NA---
EAID_14110|G_strain_contig_17431|N_strain_contig_32982	2.118	-3.052	-1.265	-6.434	---NA---	---NA---
EAID_14392|G_strain_contig_17775|N_strain_contig_07067	2.106	-3.132	-1.143	-6.381	corin_ratatrial|natriuretic|peptide-converting|enzyme|os=rattus|norvegicus|gn=corin|pe=1|sv=2	corin_ratatrial|natriuretic|peptide-converting|enzyme|os=rattus|norvegicus|gn=corin|pe=1|sv=2
EAID_37816|G_strain_contig_50806|N_strain_contig_18542	2.164	-3.118	-1.102	-6.384	---NA---	---NA---
EAID_14109|G_strain_contig_17430|N_strain_contig_00916	3.452	-1.333	0.174	-4.611	---NA---	---NA---
EAID_26740|G_strain_contig_35173|N_strain_contig_30685	4.02	-0.9	0.839	-4.08	sspo_ratsco-spondin|os=rattus|norvegicus|gn=sspo|pe=2|sv=1	sspo_ratsco-spondin|os=rattus|norvegicus|gn=sspo|pe=2|sv=1
EAID_21487|G_strain_contig_28274|N_strain_contig_01246	3.439	-0.149	-0.09	-3.678	g6pi_desaaglucose-6-phosphate|isomerase|os=desulfatibacillum|alkenivorans|(strain|ak-01)|gn=pgi|pe=3|sv=1	g6pi_cangaglucose-6-phosphate|isomerase|os=candida|glabrata|(strain|atcc|2001|cbs|138|jcm|3761|nbrc|0622|nrrl|y-65)|gn=pgi1|pe=3|sv=1
EAID_36103|G_strain_contig_48584|N_strain_contig_43537	3.265	-0.691	0.3	-3.657	---NA---	---NA---
EAID_07189|G_strain_contig_08911|N_strain_contig_12158	2.613	-0.19	-0.684	-3.487	---NA---	---NA---
EAID_30056|G_strain_contig_39377|N_strain_contig_34976	2.707	-0.478	-0.885	-4.07	---NA---	---NA---
EAID_00441|G_strain_contig_00546|N_strain_contig_40729	2.499	-0.623	-0.259	-3.381	ape1_schpoaminopeptidase|1|os=schizosaccharomyces|pombe|(strain|972|atcc|24843)|gn=ape1|pe=2|sv=1	aap1_yeastalanine|arginine|aminopeptidase|os=saccharomyces|cerevisiae|(strain|atcc|204508|s288c)|gn=aap1|pe=1|sv=2
EAID_06378|G_strain_contig_07903|N_strain_contig_14744	2.484	-0.912	0.011	-3.385	tlr2_drometachykinin-like|peptides|receptor|99d|os=drosophila|melanogaster|gn=takr99d|pe=2|sv=2	tlr2_drometachykinin-like|peptides|receptor|99d|os=drosophila|melanogaster|gn=takr99d|pe=2|sv=2
EAID_37040|G_strain_contig_49800|N_strain_contig_15959	2.412	-0.877	0.048	-3.241	von|willebrand|factor|type|egf|and|pentraxin|domain-containing|protein|1|os=rattus|norvegicus|gn=svep1|pe=1|sv=1	von|willebrand|factor|type|egf|and|pentraxin|domain-containing|protein|1|os=rattus|norvegicus|gn=svep1|pe=1|sv=1
EAID_30644|G_strain_contig_40127|N_strain_contig_35786	1.803	-0.505	-0.857	-3.165	ach1_dromeacetylcholine|receptor|subunit|alpha-like|1|os=drosophila|melanogaster|gn=n|alpha-96aa|pe=2|sv=2	---NA---
EAID_26468|G_strain_contig_34807|N_strain_contig_26326	1.813	-1.13	-0.498	-3.44	---NA---	---NA---
EAID_36160|G_strain_contig_48680|N_strain_contig_18565	1.935	-1.216	-0.393	-3.544	fimb_yeastfimbrin|os=saccharomyces|cerevisiae|(strain|atcc|204508|s288c)|gn=sac6|pe=1|sv=1	fimb_yeastfimbrin|os=saccharomyces|cerevisiae|(strain|atcc|204508|s288c)|gn=sac6|pe=1|sv=1
EAID_08530|G_strain_contig_10556|N_strain_contig_31314	1.621	-1.04	-0.831	-3.493	---NA---	---NA---
EAID_28828|G_strain_contig_37809|N_strain_contig_00035	1.52	-1.082	-0.756	-3.358	phm_dromepeptidylglycine|alpha-hydroxylating|monooxygenase|os=drosophila|melanogaster|gn=phm|pe=1|sv=2	phm_dromepeptidylglycine|alpha-hydroxylating|monooxygenase|os=drosophila|melanogaster|gn=phm|pe=1|sv=2
EAID_35363|G_strain_contig_47336|N_strain_contig_20594	1.384	-1.235	-0.486	-3.105	---NA---	---NA---
EAID_12072|G_strain_contig_14902|N_strain_contig_32474	1.501	-1.272	-0.476	-3.248	cbpb_astflcarboxypeptidase|b|os=astacus|fluviatilis|pe=1|sv=1	cbpb_astflcarboxypeptidase|b|os=astacus|fluviatilis|pe=1|sv=1
EAID_37786|G_strain_contig_50766|N_strain_contig_11558	1.498	-1.191	-0.473	-3.162	---NA---	---NA---
EAID_13369|G_strain_contig_16510|N_strain_contig_27635	2.07	-0.733	0.224	-2.579	---NA---	---NA---
EAID_19486|G_strain_contig_25345|N_strain_contig_34279	2.165	-0.443	0.348	-2.261	sub2_schpoatp-dependent|rna|helicase|uap56|os=schizosaccharomyces|pombe|(strain|972|atcc|24843)|gn=uap56|pe=1|sv=3	sub2_schpoatp-dependent|rna|helicase|uap56|os=schizosaccharomyces|pombe|(strain|972|atcc|24843)|gn=uap56|pe=1|sv=3
EAID_19400|G_strain_contig_25195|N_strain_contig_20744	1.749	-0.725	0.379	-2.095	mg101_ustmamitochondrial|genome|maintenance|protein|mgm101|os=ustilago|maydis|(strain|521|fgsc|9021)|gn=mgm101|pe=3|sv=1	mg101_debhamitochondrial|genome|maintenance|protein|mgm101|os=debaryomyces|hansenii|(strain|atcc|36239|cbs|767|jcm|1990|nbrc|0083|igc|2968)|gn=mgm101|pe=3|sv=2
EAID_16723|G_strain_contig_20631|N_strain_contig_15104	1.533	-1.076	0.467	-2.142	cp2u1_ratcytochrome|p450|2u1|os=rattus|norvegicus|gn=cyp2u1|pe=1|sv=1	cp2di_ratcytochrome|p450|2d18|os=rattus|norvegicus|gn=cyp2d18|pe=2|sv=1
EAID_21330|G_strain_contig_28056|N_strain_contig_23458	1.598	-1.067	0.639	-2.025	rl15_sinkn60s|ribosomal|protein|l15|os=siniperca|kneri|gn=rpl15|pe=2|sv=3	rl15_sinkn60s|ribosomal|protein|l15|os=siniperca|kneri|gn=rpl15|pe=2|sv=3
EAID_23161|G_strain_contig_30562|N_strain_contig_46080	1.653	-1.036	0.683	-2.006	rl7_neucr60s|ribosomal|protein|l7|os=neurospora|crassa|(strain|atcc|24698|74-or23-1a|cbs|dsm|1257|fgsc|987)|gn=rpl-7|pe=3|sv=2	rl7_neucr60s|ribosomal|protein|l7|os=neurospora|crassa|(strain|atcc|24698|74-or23-1a|cbs|dsm|1257|fgsc|987)|gn=rpl-7|pe=3|sv=2
EAID_08097|G_strain_contig_10029|N_strain_contig_06004	1.564	-0.897	-0.04	-2.501	cd63_humancd63|antigen|os=homo|sapiens|gn=cd63|pe=1|sv=2	cd63_humancd63|antigen|os=homo|sapiens|gn=cd63|pe=1|sv=2
EAID_24471|G_strain_contig_32283|N_strain_contig_19248	1.796	-0.663	-0.4	-2.859	sydc_bovinaspartate--trna|cytoplasmic|os=bos|taurus|gn=dars|pe=2|sv=1	sydc_yeastaspartate--trna|cytoplasmic|os=saccharomyces|cerevisiae|(strain|atcc|204508|s288c)|gn=dps1|pe=1|sv=3
EAID_25008|G_strain_contig_32980|N_strain_contig_28398	1.671	-0.717	-0.313	-2.701	rl18_drome60s|ribosomal|protein|l18|os=drosophila|melanogaster|gn=|18|pe=1|sv=1	rl18_drome60s|ribosomal|protein|l18|os=drosophila|melanogaster|gn=|18|pe=1|sv=1
EAID_23866|G_strain_contig_31493|N_strain_contig_44905	2.905	-0.413	0.613	-2.704	---NA---	---NA---
EAID_26687|G_strain_contig_35105|N_strain_contig_42757	2.745	-0.52	0.858	-2.408	---NA---	---NA---
EAID_07592|G_strain_contig_09414|N_strain_contig_32568	2.375	-1.053	0.765	-2.663	pomt2_dromeprotein|o-mannosyl-transferase|2|os=drosophila|melanogaster|gn=tw|pe=2|sv=1	pomt2_dromeprotein|o-mannosyl-transferase|2|os=drosophila|melanogaster|gn=tw|pe=2|sv=1
EAID_18777|G_strain_contig_24148|N_strain_contig_44951	2.504	-1.073	0.809	-2.769	mppb_bovinmitochondrial-processing|peptidase|subunit|beta|os=bos|taurus|gn=pmpcb|pe=2|sv=1	mppb_bovinmitochondrial-processing|peptidase|subunit|beta|os=bos|taurus|gn=pmpcb|pe=2|sv=1
EAID_27293|G_strain_contig_35876|N_strain_contig_31410	2.764	-0.952	0.952	-2.764	---NA---	---NA---
EAID_33720|G_strain_contig_44579|N_strain_contig_05034	2.779	-0.932	0.854	-2.857	rt10_klula37s|ribosomal|protein|mitochondrial|os=kluyveromyces|lactis|(strain|atcc|8585|cbs|2359|dsm|70799|nbrc|1267|nrrl|y-1140|wm37)|gn=rsm10|pe=3|sv=1	---NA---
EAID_35044|G_strain_contig_46802|N_strain_contig_41959	2.613	-0.765	0.395	-2.983	tcpd_schpot-complex|protein|1|subunit|delta|os=schizosaccharomyces|pombe|(strain|972|atcc|24843)|gn=cct4|pe=2|sv=2	tcpd_schpot-complex|protein|1|subunit|delta|os=schizosaccharomyces|pombe|(strain|972|atcc|24843)|gn=cct4|pe=2|sv=2
EAID_07356|G_strain_contig_09119|N_strain_contig_12714	2.377	-0.139	-0.102	-2.617	tmps3_mousetransmembrane|protease|serine|3|os=mus|musculus|gn=tmprss3|pe=1|sv=2	---NA---
EAID_20019|G_strain_contig_26154|N_strain_contig_21606	2.514	-0.179	0.308	-2.384	catd_ratcathepsin|d|os=rattus|norvegicus|gn=ctsd|pe=1|sv=1	catd_ratcathepsin|d|os=rattus|norvegicus|gn=ctsd|pe=1|sv=1
EAID_38379|G_strain_contig_51490|N_strain_contig_35789	2.78	0.051	0.421	-2.308	---NA---	---NA---
EAID_07355|G_strain_contig_09118|N_strain_contig_26755	2.668	-2.105	0.607	-4.166	plmn_horseplasminogen|os=equus|caballus|gn=plg|pe=1|sv=1	plmn_horseplasminogen|os=equus|caballus|gn=plg|pe=1|sv=1
EAID_17449|G_strain_contig_21715|N_strain_contig_26407	2.531	-2.33	0.919	-3.941	---NA---	---NA---
EAID_03094|G_strain_contig_03835|N_strain_contig_02638	1.956	-2.058	0.228	-3.786	clecb_phiolc-type|lectin|subunit|b|os=philodryas|olfersii|pe=2|sv=1	clecb_phiolc-type|lectin|subunit|b|os=philodryas|olfersii|pe=2|sv=1
EAID_30206|G_strain_contig_39579|N_strain_contig_48655	1.943	-1.789	-0.054	-3.786	vita2_xenlavitellogenin-a2|os=xenopus|laevis|pe=1|sv=1	vita2_xenlavitellogenin-a2|os=xenopus|laevis|pe=1|sv=1
EAID_31902|G_strain_contig_41754|N_strain_contig_37467	2.15	-2.107	0.038	-4.219	minp1_mousemultiple|inositol|polyphosphate|phosphatase|1|os=mus|musculus|gn=minpp1|pe=1|sv=3	minp1_mousemultiple|inositol|polyphosphate|phosphatase|1|os=mus|musculus|gn=minpp1|pe=1|sv=3
EAID_27369|G_strain_contig_35973|N_strain_contig_31497	2.401	-1.597	-0.036	-4.034	---NA---	---NA---
EAID_09275|G_strain_contig_11456|N_strain_contig_24912	2.488	-1.762	0.264	-3.986	---NA---	---NA---
EAID_35063|G_strain_contig_46824|N_strain_contig_41973	2.458	-1.753	0.443	-3.768	oit3_ratoncoprotein-induced|transcript|3|protein|os=rattus|norvegicus|gn=oit3|pe=2|sv=1	oit3_ratoncoprotein-induced|transcript|3|protein|os=rattus|norvegicus|gn=oit3|pe=2|sv=1
EAID_08910|G_strain_contig_11014|N_strain_contig_39577	2.362	-2.049	1.359	-3.053	---NA---	---NA---
EAID_18782|G_strain_contig_24159|N_strain_contig_45860	2.279	-2.144	1.239	-3.184	enog_chickgamma-enolase|os=gallus|gallus|gn=eno2|pe=2|sv=1	enog_chickgamma-enolase|os=gallus|gallus|gn=eno2|pe=2|sv=1
EAID_19941|G_strain_contig_26027|N_strain_contig_21471	2.516	-1.606	1.056	-3.066	lipr1_ratpancreatic|lipase-related|protein|1|os=rattus|norvegicus|gn=pnliprp1|pe=2|sv=1	lipr1_ratpancreatic|lipase-related|protein|1|os=rattus|norvegicus|gn=pnliprp1|pe=2|sv=1
EAID_32425|G_strain_contig_42422|N_strain_contig_06634	1.624	-2.055	0.328	-3.351	plcl_mytgaperlucin-like|protein|os=mytilus|galloprovincialis|pe=1|sv=1	xa1_deiacagkisacutacin|subunit|a|os=deinagkistrodon|acutus|pe=1|sv=2
EAID_06027|G_strain_contig_07458|N_strain_contig_33679	2.018	-1.514	0.645	-2.887	---NA---	---NA---
EAID_28443|G_strain_contig_37337|N_strain_contig_32861	2.021	-1.447	0.261	-3.207	---NA---	---NA---
EAID_04270|G_strain_contig_05256|N_strain_contig_06546	2.099	-1.009	0.082	-3.027	---NA---	---NA---
EAID_02525|G_strain_contig_03150|N_strain_contig_01229	2.103	-1.114	0.262	-2.956	---NA---	---NA---
EAID_38126|G_strain_contig_51182|N_strain_contig_48187	2.051	-1.102	0.351	-2.802	act5c_anogaactin-5c|os=anopheles|gambiae|gn=act5c|pe=2|sv=1	act5c_anogaactin-5c|os=anopheles|gambiae|gn=act5c|pe=2|sv=1
EAID_39665|G_strain_contig_53123|N_strain_contig_27564	2.595	-2.932	1.294	-4.233	---NA---	---NA---
EAID_10063|G_strain_contig_12408|N_strain_contig_19834	1.353	-2.908	0.958	-3.302	---NA---	---NA---
EAID_08733|G_strain_contig_10805|N_strain_contig_31564	1.86	-2.955	0.685	-4.13	vwde_mousevon|willebrand|factor|d|and|egf|domain-containing|protein|os=mus|musculus|gn=vwde|pe=2|sv=2	vwde_mousevon|willebrand|factor|d|and|egf|domain-containing|protein|os=mus|musculus|gn=vwde|pe=2|sv=2
EAID_39870|G_strain_contig_53367|N_strain_contig_08077	1.831	-2.531	0.646	-3.717	lec_thrjalectoxin-thr1|os=thrasops|jacksonii|pe=2|sv=1	lec_thrjalectoxin-thr1|os=thrasops|jacksonii|pe=2|sv=1
EAID_30552|G_strain_contig_40017|N_strain_contig_11832	5.617	0.243	1.903	-3.471	---NA---	---NA---
EAID_04482|G_strain_contig_05523|N_strain_contig_15132	4.568	-1.556	3.544	-2.58	ki20b_mousekinesin-like|protein|kif20b|os=mus|musculus|gn=kif20b|pe=1|sv=3	ki20b_mousekinesin-like|protein|kif20b|os=mus|musculus|gn=kif20b|pe=1|sv=3
EAID_37813|G_strain_contig_50802|N_strain_contig_45719	4.171	-1.407	2.494	-3.084	---NA---	---NA---
EAID_01048|G_strain_contig_01307|N_strain_contig_16207	3.674	-1.181	1.559	-3.296	---NA---	---NA---
EAID_29914|G_strain_contig_39192|N_strain_contig_34795	3.464	-1.355	1.36	-3.459	---NA---	---NA---
EAID_20010|G_strain_contig_26142|N_strain_contig_21593	3.572	-0.578	1.397	-2.753	hbd_braja3-hydroxybutyryl-|dehydrogenase|os=bradyrhizobium|japonicum|(strain|usda|110)|gn=hbda|pe=3|sv=1	hbd_braja3-hydroxybutyryl-|dehydrogenase|os=bradyrhizobium|japonicum|(strain|usda|110)|gn=hbda|pe=3|sv=1
EAID_30829|G_strain_contig_40373|N_strain_contig_36022	3.135	-1.001	1.566	-2.57	---NA---	---NA---
EAID_18735|G_strain_contig_24075|N_strain_contig_36434	3.142	-1.577	2.655	-2.065	gp161_xentrg-protein|coupled|receptor|161|os=xenopus|tropicalis|gn=gpr161|pe=2|sv=1	gpr52_mouseprobable|g-protein|coupled|receptor|52|os=mus|musculus|gn=gpr52|pe=3|sv=1
EAID_36365|G_strain_contig_48945|N_strain_contig_19554	2.632	-2.193	2.193	-2.632	---NA---	---NA---
EAID_00641|G_strain_contig_00790|N_strain_contig_27513	3.237	-2.764	2.26	-3.741	---NA---	---NA---
EAID_27085|G_strain_contig_35605|N_strain_contig_31127	4.047	-2.178	2.349	-3.876	---NA---	---NA---
EAID_38880|G_strain_contig_52112|N_strain_contig_31553	3.631	-1.992	2.229	-3.394	---NA---	---NA---
EAID_05437|G_strain_contig_06728|N_strain_contig_09695	3.573	0.661	3.262	0.35	---NA---	---NA---
EAID_23686|G_strain_contig_31262|N_strain_contig_44610	3.883	0.894	1.925	-1.064	---NA---	---NA---
EAID_06507|G_strain_contig_08065|N_strain_contig_02647	1.907	0.11	1.106	-0.691	miox_mouseinositol|oxygenase|os=mus|musculus|gn=miox|pe=1|sv=2	miox_mouseinositol|oxygenase|os=mus|musculus|gn=miox|pe=1|sv=2
EAID_11926|G_strain_contig_14723|N_strain_contig_07949	1.131	-0.288	0.961	-0.458	rdh12_mouseretinol|dehydrogenase|12|os=mus|musculus|gn=rdh12|pe=2|sv=1	rdh12_mouseretinol|dehydrogenase|12|os=mus|musculus|gn=rdh12|pe=2|sv=1
EAID_09118|G_strain_contig_11258|N_strain_contig_11083	1.213	-0.503	0.73	-0.986	cbpb_astflcarboxypeptidase|b|os=astacus|fluviatilis|pe=1|sv=1	cbpb_astflcarboxypeptidase|b|os=astacus|fluviatilis|pe=1|sv=1
EAID_14297|G_strain_contig_17662|N_strain_contig_11967	1.154	-0.353	0.561	-0.945	eogt_chickegf|domain-specific|o-linked|n-acetylglucosamine|transferase|os=gallus|gallus|gn=eogt|pe=2|sv=2	eogt_chickegf|domain-specific|o-linked|n-acetylglucosamine|transferase|os=gallus|gallus|gn=eogt|pe=2|sv=2
EAID_27254|G_strain_contig_35829|N_strain_contig_31361	0.949	-0.523	0.567	-0.906	cp2u1_mousecytochrome|p450|2u1|os=mus|musculus|gn=cyp2u1|pe=2|sv=2	cp2u1_mousecytochrome|p450|2u1|os=mus|musculus|gn=cyp2u1|pe=2|sv=2
EAID_06968|G_strain_contig_08631|N_strain_contig_04366	1.518	-0.356	0.984	-0.89	nlgnx_humanneuroligin-|x-linked|os=homo|sapiens|gn=nlgn4x|pe=1|sv=1	nlgnx_humanneuroligin-|x-linked|os=homo|sapiens|gn=nlgn4x|pe=1|sv=1
EAID_23814|G_strain_contig_31426|N_strain_contig_11168	1.421	-0.407	0.988	-0.841	---NA---	---NA---
EAID_28266|G_strain_contig_37108|N_strain_contig_32650	1.403	-0.392	0.819	-0.975	---NA---	---NA---
EAID_15503|G_strain_contig_19147|N_strain_contig_33374	1.259	0.6	0.509	-0.149	sc6a9_mousesodium-|and|chloride-dependent|glycine|transporter|1|os=mus|musculus|gn=slc6a9|pe=2|sv=3	sc6a9_mousesodium-|and|chloride-dependent|glycine|transporter|1|os=mus|musculus|gn=slc6a9|pe=2|sv=3
EAID_23184|G_strain_contig_30592|N_strain_contig_25991	1.415	0.01	1.449	0.044	s13a1_mousesolute|carrier|family|13|member|1|os=mus|musculus|gn=slc13a1|pe=2|sv=2	s13a1_mousesolute|carrier|family|13|member|1|os=mus|musculus|gn=slc13a1|pe=2|sv=2
EAID_31702|G_strain_contig_41501|N_strain_contig_37204	1.123	0.267	1.151	0.295	---NA---	---NA---
EAID_20161|G_strain_contig_26368|N_strain_contig_21828	2.469	-0.011	0.78	-1.699	gpx4_helanprobable|phospholipid|hydroperoxide|glutathione|peroxidase|os=helianthus|annuus|gn=gpxha-2|pe=2|sv=1	gpx4_helanprobable|phospholipid|hydroperoxide|glutathione|peroxidase|os=helianthus|annuus|gn=gpxha-2|pe=2|sv=1
EAID_20512|G_strain_contig_26877|N_strain_contig_08466	2.888	0.287	1.144	-1.456	cp17a_felcasteroid|17-alpha-hydroxylase|lyase|os=felis|catus|gn=cyp17a1|pe=2|sv=1	cp17a_felcasteroid|17-alpha-hydroxylase|lyase|os=felis|catus|gn=cyp17a1|pe=2|sv=1
EAID_11257|G_strain_contig_13881|N_strain_contig_01181	2.171	-0.956	1.565	-1.563	---NA---	---NA---
EAID_18981|G_strain_contig_24495|N_strain_contig_17879	2.496	-0.697	1.64	-1.554	---NA---	---NA---
EAID_29668|G_strain_contig_38867|N_strain_contig_39695	2.795	-1.072	2.08	-1.787	---NA---	---NA---
EAID_12959|G_strain_contig_16003|N_strain_contig_02668	1.938	-0.563	1.13	-1.371	coma1_humancollagen|alpha-1|chain|os=homo|sapiens|gn=col22a1|pe=1|sv=2	coma1_humancollagen|alpha-1|chain|os=homo|sapiens|gn=col22a1|pe=1|sv=2
EAID_14295|G_strain_contig_17660|N_strain_contig_11939	1.529	-1.179	1.374	-1.333	folc_crigrfolylpolyglutamate|mitochondrial|os=cricetulus|griseus|gn=fpgs|pe=2|sv=1	folc_crigrfolylpolyglutamate|mitochondrial|os=cricetulus|griseus|gn=fpgs|pe=2|sv=1
EAID_16610|G_strain_contig_20499|N_strain_contig_14431	1.615	-0.934	1.291	-1.258	nep_humanneprilysin|os=homo|sapiens|gn=mme|pe=1|sv=2	mmel1_ratmembrane|metallo-endopeptidase-like|1|os=rattus|norvegicus|gn=mmel1|pe=1|sv=1
EAID_00679|G_strain_contig_00852|N_strain_contig_33234	1.639	-0.466	0.591	-1.514	---NA---	---NA---
EAID_24941|G_strain_contig_32894|N_strain_contig_28295	1.342	-0.67	0.655	-1.357	abp1_humanamiloride-sensitive|amine|oxidase	abp1_humanamiloride-sensitive|amine|oxidase
EAID_14134|G_strain_contig_17457|N_strain_contig_13340	1.421	-1.114	0.845	-1.69	hhat_mouseprotein-cysteine|n-palmitoyltransferase|hhat|os=mus|musculus|gn=hhat|pe=2|sv=1	hhat_mouseprotein-cysteine|n-palmitoyltransferase|hhat|os=mus|musculus|gn=hhat|pe=2|sv=1
EAID_14631|G_strain_contig_18068|N_strain_contig_36799	1.513	-0.844	0.694	-1.664	---NA---	---NA---
EAID_20310|G_strain_contig_26589|N_strain_contig_22055	1.577	-0.883	0.828	-1.631	rl17_bommo60s|ribosomal|protein|l17|os=bombyx|mori|gn=|17|pe=2|sv=1	rl17_bommo60s|ribosomal|protein|l17|os=bombyx|mori|gn=|17|pe=2|sv=1
EAID_10578|G_strain_contig_13047|N_strain_contig_02859	1.136	-1.226	0.758	-1.605	mdr1b_mousemultidrug|resistance|protein|1b|os=mus|musculus|gn=abcb1b|pe=1|sv=1	mdr1b_mousemultidrug|resistance|protein|1b|os=mus|musculus|gn=abcb1b|pe=1|sv=1
EAID_12129|G_strain_contig_14975|N_strain_contig_13129	1.165	-1.314	1.048	-1.431	ctr2_humanlow|affinity|cationic|amino|acid|transporter|2|os=homo|sapiens|gn=slc7a2|pe=1|sv=2	ctr2_humanlow|affinity|cationic|amino|acid|transporter|2|os=homo|sapiens|gn=slc7a2|pe=1|sv=2
EAID_35344|G_strain_contig_47307|N_strain_contig_42415	1.315	-1.025	1.025	-1.315	---NA---	---NA---
EAID_27400|G_strain_contig_36007|N_strain_contig_31535	3.322	-2.285	4.99	-0.616	xylt_dropsxylosyltransferase|oxt|os=drosophila|pseudoobscura|pseudoobscura|gn=oxt|pe=2|sv=1	plmn_maceuplasminogen|os=macropus|eugenii|gn=plg|pe=2|sv=1
EAID_28958|G_strain_contig_37976|N_strain_contig_33541	3.336	-2.337	4.232	-1.441	---NA---	---NA---
EAID_15976|G_strain_contig_19730|N_strain_contig_18557	2.586	-1.922	4.526	0.018	rehy_medtr1-cys|peroxiredoxin|os=medicago|truncatula|pe=2|sv=1	rehy_medtr1-cys|peroxiredoxin|os=medicago|truncatula|pe=2|sv=1
EAID_03379|G_strain_contig_04163|N_strain_contig_43519	2.426	-2.179	3.84	-0.765	---NA---	---NA---
EAID_34282|G_strain_contig_45518|N_strain_contig_40827	2.234	-2.152	3.988	-0.398	---NA---	---NA---
EAID_05831|G_strain_contig_07218|N_strain_contig_02169	2.06	-1.337	2.912	-0.485	---NA---	---NA---
EAID_17584|G_strain_contig_21964|N_strain_contig_17469	1.945	-1.554	2.777	-0.722	---NA---	---NA---
EAID_23617|G_strain_contig_31174|N_strain_contig_09034	1.897	-2.05	3.128	-0.819	---NA---	---NA---
EAID_07630|G_strain_contig_09458|N_strain_contig_31940	3.193	-0.139	2.64	-0.691	---NA---	---NA---
EAID_20654|G_strain_contig_27085|N_strain_contig_22523	2.815	-1.073	3.319	-0.57	---NA---	---NA---
EAID_28343|G_strain_contig_37208|N_strain_contig_34747	2.791	-0.707	3.091	-0.407	---NA---	---NA---
EAID_33053|G_strain_contig_43445|N_strain_contig_24328	3.332	-0.837	3.397	-0.772	---NA---	---NA---
EAID_00546|G_strain_contig_00674|N_strain_contig_02441	2.557	-0.625	3.137	-0.045	---NA---	---NA---
EAID_20814|G_strain_contig_27336|N_strain_contig_22772	2.45	-0.482	3.148	0.216	nasp_ratnuclear|autoantigenic|sperm|protein|os=rattus|norvegicus|gn=nasp|pe=2|sv=1	nasp_ratnuclear|autoantigenic|sperm|protein|os=rattus|norvegicus|gn=nasp|pe=2|sv=1
EAID_20115|G_strain_contig_26301|N_strain_contig_21765	2.227	-0.886	3.608	0.495	---NA---	---NA---
EAID_11054|G_strain_contig_13631|N_strain_contig_07765	2.228	-0.812	3.745	0.705	cel_bovinbile|salt-activated|lipase|os=bos|taurus|gn=cel|pe=1|sv=2	cel_bovinbile|salt-activated|lipase|os=bos|taurus|gn=cel|pe=1|sv=2
EAID_28498|G_strain_contig_37400|N_strain_contig_12914	2.315	-0.798	3.739	0.626	cbpa1_dropszinc|carboxypeptidase|a|1|os=drosophila|pseudoobscura|pseudoobscura|gn=ga14587|pe=3|sv=1	cbpa1_dropszinc|carboxypeptidase|a|1|os=drosophila|pseudoobscura|pseudoobscura|gn=ga14587|pe=3|sv=1
EAID_36312|G_strain_contig_48875|N_strain_contig_46621	2.484	-0.685	3.542	0.373	fiba_parpafibrinogen-like|protein|a|os=parastichopus|parvimensis|pe=2|sv=1	fiba_parpafibrinogen-like|protein|a|os=parastichopus|parvimensis|pe=2|sv=1
EAID_09848|G_strain_contig_12145|N_strain_contig_04763	2.114	0.239	2.128	0.253	f214a_xentrprotein|fam214a|os=xenopus|tropicalis|gn=fam214a|pe=2|sv=1	f214a_xentrprotein|fam214a|os=xenopus|tropicalis|gn=fam214a|pe=2|sv=1
EAID_18506|G_strain_contig_23652|N_strain_contig_42997	2.229	-0.102	2.516	0.184	---NA---	---NA---
EAID_16136|G_strain_contig_19924|N_strain_contig_16167	2.057	-0.389	2.161	-0.286	nfasc_mouseneurofascin|os=mus|musculus|gn=nfasc|pe=1|sv=1	robo1_humanroundabout|homolog|1|os=homo|sapiens|gn=robo1|pe=1|sv=1
EAID_17074|G_strain_contig_21058|N_strain_contig_37351	2.222	-0.433	2.126	-0.529	aplp_locmiapolipophorins|os=locusta|migratoria|pe=1|sv=2	aplp_locmiapolipophorins|os=locusta|migratoria|pe=1|sv=2
EAID_04248|G_strain_contig_05232|N_strain_contig_09041	2.029	-0.774	2.297	-0.507	tm56b_danretransmembrane|protein|56-b|os=danio|rerio|gn=tmem56b|pe=2|sv=1	tm56b_danretransmembrane|protein|56-b|os=danio|rerio|gn=tmem56b|pe=2|sv=1
EAID_18081|G_strain_contig_22874|N_strain_contig_03542	2.229	-0.859	2.476	-0.611	dclk1_mouseserine|threonine-protein|kinase|dclk1|os=mus|musculus|gn=dclk1|pe=1|sv=1	dclk1_mouseserine|threonine-protein|kinase|dclk1|os=mus|musculus|gn=dclk1|pe=1|sv=1
EAID_19090|G_strain_contig_24704|N_strain_contig_26987	2.502	-0.329	2.491	-0.341	lcap_humanleucyl-cystinyl|aminopeptidase|os=homo|sapiens|gn=lnpep|pe=1|sv=3	ampq_mouseaminopeptidase|q|os=mus|musculus|gn=aqpep|pe=2|sv=3
EAID_30749|G_strain_contig_40270|N_strain_contig_11771	2.628	-0.684	2.445	-0.867	---NA---	fcn1_pigficolin-1|os=sus|scrofa|gn=fcn1|pe=1|sv=1
EAID_07203|G_strain_contig_08926|N_strain_contig_02830	1.903	-0.623	1.845	-0.681	---NA---	---NA---
EAID_13370|G_strain_contig_16512|N_strain_contig_15951	2.142	-0.634	1.946	-0.83	fxrd2_humanfad-dependent|oxidoreductase|domain-containing|protein|2|os=homo|sapiens|gn=foxred2|pe=1|sv=1	fxrd2_humanfad-dependent|oxidoreductase|domain-containing|protein|2|os=homo|sapiens|gn=foxred2|pe=1|sv=1
EAID_01467|G_strain_contig_01831|N_strain_contig_01660	1.568	-0.606	1.592	-0.582	---NA---	---NA---
EAID_05579|G_strain_contig_06906|N_strain_contig_01015	1.691	-0.555	1.693	-0.553	---NA---	---NA---
EAID_06166|G_strain_contig_07628|N_strain_contig_09053	1.876	-0.269	1.648	-0.497	clcn7_mouseh(+)|cl(-)|exchange|transporter|7|os=mus|musculus|gn=clcn7|pe=1|sv=1	clcn7_mouseh(+)|cl(-)|exchange|transporter|7|os=mus|musculus|gn=clcn7|pe=1|sv=1
EAID_12292|G_strain_contig_15180|N_strain_contig_31910	1.891	-0.35	1.643	-0.598	---NA---	---NA---
EAID_22993|G_strain_contig_30324|N_strain_contig_25744	1.846	-0.499	1.566	-0.778	pzp_humanpregnancy|zone|protein|os=homo|sapiens|gn=pzp|pe=1|sv=4	pzp_humanpregnancy|zone|protein|os=homo|sapiens|gn=pzp|pe=1|sv=4
EAID_38050|G_strain_contig_51088|N_strain_contig_28949	2.375	-0.214	1.813	-0.777	sgma_dicdisphingomyelin|phosphodiesterase|a|os=dictyostelium|discoideum|gn=sgma|pe=3|sv=1	sgma_dicdisphingomyelin|phosphodiesterase|a|os=dictyostelium|discoideum|gn=sgma|pe=3|sv=1
EAID_31886|G_strain_contig_41736|N_strain_contig_37436	1.601	-0.833	2.082	-0.352	gun4_thefuendoglucanase|e-4|os=thermomonospora|fusca|gn=celd|pe=1|sv=2	gun4_thefuendoglucanase|e-4|os=thermomonospora|fusca|gn=celd|pe=1|sv=2
EAID_01136|G_strain_contig_01416|N_strain_contig_02446	1.426	-0.835	2.058	-0.203	---NA---	---NA---
EAID_20560|G_strain_contig_26951|N_strain_contig_15139	1.338	-0.868	2.053	-0.153	y1004_dromeextracellular|domains-containing|protein|cg31004|os=drosophila|melanogaster|gn=cg31004|pe=1|sv=1	y1004_dromeextracellular|domains-containing|protein|cg31004|os=drosophila|melanogaster|gn=cg31004|pe=1|sv=1
EAID_34906|G_strain_contig_46577|N_strain_contig_04922	1.349	-0.721	1.842	-0.228	egfr_dromeepidermal|growth|factor|receptor|os=drosophila|melanogaster|gn=egfr|pe=1|sv=3	egfr_apimeepidermal|growth|factor|receptor|os=apis|mellifera|gn=egfr|pe=2|sv=1
EAID_12511|G_strain_contig_15450|N_strain_contig_08887	1.46	-1.386	2.269	-0.577	---NA---	---NA---
EAID_18254|G_strain_contig_23178|N_strain_contig_18529	1.594	-1.259	2.274	-0.579	---NA---	---NA---
EAID_12732|G_strain_contig_15726|N_strain_contig_12246	1.437	-1.154	1.992	-0.6	---NA---	---NA---
EAID_35783|G_strain_contig_48050|N_strain_contig_18743	1.615	-1.093	2.102	-0.607	---NA---	thyg_mousethyroglobulin|os=mus|musculus|gn=tg|pe=1|sv=3
EAID_11235|G_strain_contig_13855|N_strain_contig_06253	1.771	-0.737	2.591	0.083	apra_dicdiautocrine|proliferation|repressor|protein|a|os=dictyostelium|discoideum|gn=apra|pe=1|sv=1	apra_dicdiautocrine|proliferation|repressor|protein|a|os=dictyostelium|discoideum|gn=apra|pe=1|sv=1
EAID_16722|G_strain_contig_20630|N_strain_contig_16695	1.787	-0.788	2.58	0.005	al1l1_xenlacytosolic|10-formyltetrahydrofolate|dehydrogenase|os=xenopus|laevis|gn=aldh1l1|pe=2|sv=1	al1l1_xenlacytosolic|10-formyltetrahydrofolate|dehydrogenase|os=xenopus|laevis|gn=aldh1l1|pe=2|sv=1
EAID_18808|G_strain_contig_24207|N_strain_contig_48825	1.969	-0.99	3.022	0.064	srgp1_humanslit-robo|rho|gtpase-activating|protein|1|os=homo|sapiens|gn=srgap1|pe=1|sv=1	srgp3_mouseslit-robo|rho|gtpase-activating|protein|3|os=mus|musculus|gn=srgap3|pe=1|sv=1
EAID_09473|G_strain_contig_11701|N_strain_contig_13651	1.268	-1.424	2.787	0.096	ece1_mouseendothelin-converting|enzyme|1|os=mus|musculus|gn=ece1|pe=1|sv=1	ece1_mouseendothelin-converting|enzyme|1|os=mus|musculus|gn=ece1|pe=1|sv=1
EAID_21818|G_strain_contig_28735|N_strain_contig_24144	1.058	-1.458	2.794	0.278	hsdl2_xenlahydroxysteroid|dehydrogenase-like|protein|2|os=xenopus|laevis|gn=hsdl2|pe=2|sv=1	hsdl2_xenlahydroxysteroid|dehydrogenase-like|protein|2|os=xenopus|laevis|gn=hsdl2|pe=2|sv=1
EAID_06117|G_strain_contig_07569|N_strain_contig_09914	1.464	-1.073	2.864	0.327	arrb1_macfabeta-arrestin-1|os=macaca|fascicularis|gn=arrb1|pe=2|sv=1	arrb1_macfabeta-arrestin-1|os=macaca|fascicularis|gn=arrb1|pe=2|sv=1
EAID_18556|G_strain_contig_23744|N_strain_contig_18642	1.537	-1.319	3.084	0.228	celr2_humancadherin|egf|lag|seven-pass|g-type|receptor|2|os=homo|sapiens|gn=celsr2|pe=2|sv=1	stan_dromeprotocadherin-like|wing|polarity|protein|stan|os=drosophila|melanogaster|gn=stan|pe=1|sv=4
EAID_23779|G_strain_contig_31384|N_strain_contig_26782	1.668	-1.179	2.903	0.055	---NA---	---NA---
EAID_10412|G_strain_contig_12843|N_strain_contig_12578	1.448	-1.134	2.607	0.026	acbg2_xenlalong-chain-fatty-acid--|ligase|acsbg2|os=xenopus|laevis|gn=acsbg2|pe=2|sv=1	acbg2_xenlalong-chain-fatty-acid--|ligase|acsbg2|os=xenopus|laevis|gn=acsbg2|pe=2|sv=1
EAID_08595|G_strain_contig_10637|N_strain_contig_12959	1.46	-1.321	2.717	-0.064	traf2_humantnf|receptor-associated|factor|2|os=homo|sapiens|gn=traf2|pe=1|sv=2	traf2_humantnf|receptor-associated|factor|2|os=homo|sapiens|gn=traf2|pe=1|sv=2
EAID_36179|G_strain_contig_48707|N_strain_contig_45887	1.412	-1.337	2.633	-0.116	---NA---	---NA---
EAID_37689|G_strain_contig_50649|N_strain_contig_00655	1.482	-1.411	2.754	-0.14	---NA---	---NA---
EAID_00222|G_strain_contig_00269|N_strain_contig_47698	1.428	-0.243	2.245	0.575	mys_aeqirmyosin|heavy|striated|muscle|os=aequipecten|irradians|pe=1|sv=1	mys_aeqirmyosin|heavy|striated|muscle|os=aequipecten|irradians|pe=1|sv=1
EAID_10394|G_strain_contig_12821|N_strain_contig_03846	1.034	-0.647	2.317	0.636	---NA---	---NA---
EAID_15299|G_strain_contig_18890|N_strain_contig_12537	1.132	-0.386	2.134	0.617	ptpr2_ratreceptor-type|tyrosine-protein|phosphatase|n2|os=rattus|norvegicus|gn=ptprn2|pe=2|sv=1	ptpr2_ratreceptor-type|tyrosine-protein|phosphatase|n2|os=rattus|norvegicus|gn=ptprn2|pe=2|sv=1
EAID_24027|G_strain_contig_31700|N_strain_contig_27112	1.315	-0.442	2.455	0.699	---NA---	---NA---
EAID_25846|G_strain_contig_34033|N_strain_contig_16701	1.283	-0.588	2.518	0.647	vwde_humanvon|willebrand|factor|d|and|egf|domain-containing|protein|os=homo|sapiens|gn=vwde|pe=2|sv=4	vwde_humanvon|willebrand|factor|d|and|egf|domain-containing|protein|os=homo|sapiens|gn=vwde|pe=2|sv=4
EAID_11961|G_strain_contig_14766|N_strain_contig_14092	1.653	-0.272	2.064	0.139	netr_pantrneurotrypsin|os=pan|troglodytes|gn=prss12|pe=3|sv=1	netr_pantrneurotrypsin|os=pan|troglodytes|gn=prss12|pe=3|sv=1
EAID_09192|G_strain_contig_11353|N_strain_contig_06505	1.596	-0.552	2.194	0.046	apra_dicdiautocrine|proliferation|repressor|protein|a|os=dictyostelium|discoideum|gn=apra|pe=1|sv=1	apra_dicdiautocrine|proliferation|repressor|protein|a|os=dictyostelium|discoideum|gn=apra|pe=1|sv=1
EAID_13839|G_strain_contig_17086|N_strain_contig_09592	1.539	-0.439	2.011	0.033	egcse_cyanoendoglycoceramidase|os=cyanea|nozakii|pe=1|sv=1	egcse_cyanoendoglycoceramidase|os=cyanea|nozakii|pe=1|sv=1
EAID_02623|G_strain_contig_03271|N_strain_contig_01299	1.247	-0.934	2.215	0.033	c1glt_caeelglycoprotein-n-acetylgalactosamine|3-beta-galactosyltransferase|1|os=caenorhabditis|elegans|gn=|pe=2|sv=2	c1glt_caeelglycoprotein-n-acetylgalactosamine|3-beta-galactosyltransferase|1|os=caenorhabditis|elegans|gn=|pe=2|sv=2
EAID_03671|G_strain_contig_04523|N_strain_contig_08565	1.222	-0.899	2.154	0.033	doc11_humandedicator|of|cytokinesis|protein|11|os=homo|sapiens|gn=dock11|pe=1|sv=2	doc10_mousededicator|of|cytokinesis|protein|10|os=mus|musculus|gn=dock10|pe=1|sv=3
EAID_05239|G_strain_contig_06478|N_strain_contig_01167	1.28	-0.97	2.223	-0.027	eki1_humanethanolamine|kinase|1|os=homo|sapiens|gn=etnk1|pe=1|sv=1	eki1_humanethanolamine|kinase|1|os=homo|sapiens|gn=etnk1|pe=1|sv=1
EAID_07501|G_strain_contig_09298|N_strain_contig_16000	1.23	-1.042	2.379	0.107	mcfd2_ratmultiple|coagulation|factor|deficiency|protein|2|homolog|os=rattus|norvegicus|gn=mcfd2|pe=2|sv=1	mcfd2_ratmultiple|coagulation|factor|deficiency|protein|2|homolog|os=rattus|norvegicus|gn=mcfd2|pe=2|sv=1
EAID_04264|G_strain_contig_05249|N_strain_contig_09842	1.167	-0.906	2.394	0.32	egfr_apimeepidermal|growth|factor|receptor|os=apis|mellifera|gn=egfr|pe=2|sv=1	egfr_apimeepidermal|growth|factor|receptor|os=apis|mellifera|gn=egfr|pe=2|sv=1
EAID_28824|G_strain_contig_37805|N_strain_contig_16338	1.129	-0.894	2.271	0.248	sc6a9_ratsodium-|and|chloride-dependent|glycine|transporter|1|os=rattus|norvegicus|gn=slc6a9|pe=1|sv=2	sc6a9_ratsodium-|and|chloride-dependent|glycine|transporter|1|os=rattus|norvegicus|gn=slc6a9|pe=1|sv=2
EAID_08263|G_strain_contig_10228|N_strain_contig_12251	1.508	-0.799	2.307	-0.001	ftcd_pigformimidoyltransferase-cyclodeaminase|os=sus|scrofa|gn=ftcd|pe=1|sv=1	ftcd_pigformimidoyltransferase-cyclodeaminase|os=sus|scrofa|gn=ftcd|pe=1|sv=1
EAID_21587|G_strain_contig_28415|N_strain_contig_00640	1.408	-0.789	2.372	0.176	---NA---	---NA---
EAID_29932|G_strain_contig_39215|N_strain_contig_12701	1.47	-0.92	2.471	0.081	lec1_laphac-type|lectin-like|1|os=lapemis|hardwickii|pe=2|sv=1	cl17a_humanc-type|lectin|domain|family|member|a|os=homo|sapiens|gn=clec17a|pe=1|sv=2
EAID_07090|G_strain_contig_08786|N_strain_contig_09838	1.383	-0.602	2.193	0.208	---NA---	ptsp_bommoprothoracicostatic|peptide|os=bombyx|mori|pe=1|sv=2
EAID_39523|G_strain_contig_52946|N_strain_contig_01238	1.497	-0.572	2.422	0.354	abcg1_humanatp-binding|cassette|sub-family|g|member|1|os=homo|sapiens|gn=abcg1|pe=2|sv=3	abcg1_humanatp-binding|cassette|sub-family|g|member|1|os=homo|sapiens|gn=abcg1|pe=2|sv=3
EAID_18062|G_strain_contig_22832|N_strain_contig_19075	1.004	-3.241	3.18	-1.066	---NA---	---NA---
EAID_18801|G_strain_contig_24195|N_strain_contig_23758	1.03	-3.075	2.41	-1.695	---NA---	---NA---
EAID_28560|G_strain_contig_37479|N_strain_contig_33026	1.216	-2.919	2.55	-1.585	---NA---	---NA---
EAID_18164|G_strain_contig_23021|N_strain_contig_18888	1.419	-1.979	1.979	-1.419	---NA---	---NA---
EAID_21984|G_strain_contig_28955|N_strain_contig_24383	1.779	-2.176	2.176	-1.779	---NA---	stba1_triststejaggregin-b|subunit|alpha|os=trimeresurus|stejnegeri|pe=2|sv=1
EAID_19277|G_strain_contig_24991|N_strain_contig_29923	1.923	-2.107	1.778	-2.252	---NA---	---NA---
EAID_23986|G_strain_contig_31647|N_strain_contig_27066	1.616	-2.177	1.678	-2.115	---NA---	---NA---
EAID_13651|G_strain_contig_16858|N_strain_contig_07070	1.531	-1.565	1.239	-1.856	---NA---	---NA---
EAID_20124|G_strain_contig_26314|N_strain_contig_48680	1.541	-1.79	1.172	-2.159	if4a_caeeleukaryotic|initiation|factor|4a|os=caenorhabditis|elegans|gn=inf-1|pe=2|sv=1	if4a_caeeleukaryotic|initiation|factor|4a|os=caenorhabditis|elegans|gn=inf-1|pe=2|sv=1
EAID_10357|G_strain_contig_12774|N_strain_contig_10893	1.194	-1.72	0.804	-2.109	cp2a6_humancytochrome|p450|2a6|os=homo|sapiens|gn=cyp2a6|pe=1|sv=3	cp2a6_humancytochrome|p450|2a6|os=homo|sapiens|gn=cyp2a6|pe=1|sv=3
EAID_22041|G_strain_contig_29033|N_strain_contig_24467	1.188	-2.046	1.132	-2.102	rs12_erygr40s|ribosomal|protein|s12|os=erysiphe|graminis|hordei|gn=rps12|pe=3|sv=1	rs12_erygr40s|ribosomal|protein|s12|os=erysiphe|graminis|hordei|gn=rps12|pe=3|sv=1
EAID_21992|G_strain_contig_28966|N_strain_contig_24394	1.361	-1.576	0.54	-2.397	---NA---	---NA---
EAID_28066|G_strain_contig_36850|N_strain_contig_32387	1.715	-1.477	0.52	-2.673	entk_mouseenteropeptidase|os=mus|musculus|gn=tmprss15|pe=2|sv=1	entk_mouseenteropeptidase|os=mus|musculus|gn=tmprss15|pe=2|sv=1
EAID_22976|G_strain_contig_30304|N_strain_contig_25729	1.593	-1.551	0.675	-2.469	rssa_malgo40s|ribosomal|protein|s0|os=malassezia|globosa|(strain|atcc|mya-4612|cbs|7966)|gn=rps0|pe=3|sv=1	rssa_malgo40s|ribosomal|protein|s0|os=malassezia|globosa|(strain|atcc|mya-4612|cbs|7966)|gn=rps0|pe=3|sv=1
EAID_32233|G_strain_contig_42174|N_strain_contig_46976	1.7	-1.714	0.828	-2.587	cp2j6_mousecytochrome|p450|2j6|os=mus|musculus|gn=cyp2j6|pe=2|sv=2	cp2j6_mousecytochrome|p450|2j6|os=mus|musculus|gn=cyp2j6|pe=2|sv=2
EAID_32971|G_strain_contig_43302|N_strain_contig_26279	1.478	-2.259	1.09	-2.647	---NA---	---NA---
EAID_17502|G_strain_contig_21805|N_strain_contig_13577	1.906	-1.519	1.322	-2.103	sgtb_humansmall|glutamine-rich|tetratricopeptide|repeat-containing|protein|beta|os=homo|sapiens|gn=sgtb|pe=1|sv=1	sgtb_humansmall|glutamine-rich|tetratricopeptide|repeat-containing|protein|beta|os=homo|sapiens|gn=sgtb|pe=1|sv=1
EAID_21870|G_strain_contig_28810|N_strain_contig_24229	1.898	-1.309	1.309	-1.898	---NA---	---NA---
EAID_05012|G_strain_contig_06193|N_strain_contig_27634	2.24	-1.351	1.301	-2.29	---NA---	---NA---
EAID_18729|G_strain_contig_24067|N_strain_contig_19385	2.237	-1.291	1.326	-2.202	alg1_humanchitobiosyldiphosphodolichol|beta-mannosyltransferase|os=homo|sapiens|gn=alg1|pe=1|sv=2	alg1_humanchitobiosyldiphosphodolichol|beta-mannosyltransferase|os=homo|sapiens|gn=alg1|pe=1|sv=2
EAID_22844|G_strain_contig_30130|N_strain_contig_25567	2.024	-1.34	0.97	-2.394	rs31_xenla40s|ribosomal|protein|s3-a|os=xenopus|laevis|gn=rps3-a|pe=2|sv=2	rs3_rat40s|ribosomal|protein|s3|os=rattus|norvegicus|gn=rps3|pe=2|sv=1
EAID_11721|G_strain_contig_14470|N_strain_contig_41351	2.189	-1.159	1.138	-2.21	ncbp2_arathnuclear|cap-binding|protein|subunit|2|os=arabidopsis|thaliana|gn=cbp20|pe=1|sv=1	ncbp2_arathnuclear|cap-binding|protein|subunit|2|os=arabidopsis|thaliana|gn=cbp20|pe=1|sv=1
EAID_33730|G_strain_contig_44593|N_strain_contig_40034	2.095	-1.065	0.948	-2.212	act1_absglactin-1|os=absidia|glauca|gn=act1|pe=3|sv=1	act1_absglactin-1|os=absidia|glauca|gn=act1|pe=3|sv=1
EAID_10746|G_strain_contig_13259|N_strain_contig_21231	-0.153	-2.083	2.187	0.257	fpps_chickfarnesyl|pyrophosphate|synthase|os=gallus|gallus|gn=fdps|pe=1|sv=2	fpps_chickfarnesyl|pyrophosphate|synthase|os=gallus|gallus|gn=fdps|pe=1|sv=2
EAID_15188|G_strain_contig_18766|N_strain_contig_12943	-0.353	-2.405	2.047	-0.005	acly_humanatp-citrate|synthase|os=homo|sapiens|gn=acly|pe=1|sv=3	acly_humanatp-citrate|synthase|os=homo|sapiens|gn=acly|pe=1|sv=3
EAID_01875|G_strain_contig_02344|N_strain_contig_02940	-0.198	-2.519	1.727	-0.595	ttpal_humanalpha-tocopherol|transfer|os=homo|sapiens|gn=ttpal|pe=2|sv=2	ttpal_humanalpha-tocopherol|transfer|os=homo|sapiens|gn=ttpal|pe=2|sv=2
EAID_23053|G_strain_contig_30413|N_strain_contig_10441	-0.074	-2.507	1.898	-0.535	erg1_humansqualene|monooxygenase|os=homo|sapiens|gn=sqle|pe=2|sv=3	erg1_humansqualene|monooxygenase|os=homo|sapiens|gn=sqle|pe=2|sv=3
EAID_15386|G_strain_contig_18998|N_strain_contig_15287	0.313	-1.942	2.084	-0.171	cpt1a_mousecarnitine|o-palmitoyltransferase|liver|isoform|os=mus|musculus|gn=cpt1a|pe=1|sv=4	cpt1a_mousecarnitine|o-palmitoyltransferase|liver|isoform|os=mus|musculus|gn=cpt1a|pe=1|sv=4
EAID_15853|G_strain_contig_19580|N_strain_contig_15595	0.6	-1.79	2.245	-0.145	ucp2_cypcamitochondrial|uncoupling|protein|2|os=cyprinus|carpio|gn=ucp2|pe=2|sv=1	ucp2_cypcamitochondrial|uncoupling|protein|2|os=cyprinus|carpio|gn=ucp2|pe=2|sv=1
EAID_07190|G_strain_contig_08912|N_strain_contig_10807	0.503	-1.954	2.264	-0.193	plce_human1-acyl-sn-glycerol-3-phosphate|acyltransferase|epsilon|os=homo|sapiens|gn=agpat5|pe=1|sv=3	plce_human1-acyl-sn-glycerol-3-phosphate|acyltransferase|epsilon|os=homo|sapiens|gn=agpat5|pe=1|sv=3
EAID_21838|G_strain_contig_28765|N_strain_contig_09156	0.479	-1.978	2.221	-0.236	---NA---	---NA---
EAID_02528|G_strain_contig_03153|N_strain_contig_06088	0.483	-1.502	1.595	-0.389	ppm1d_humanprotein|phosphatase|1d|os=homo|sapiens|gn=ppm1d|pe=1|sv=1	ppm1d_mouseprotein|phosphatase|1d|os=mus|musculus|gn=ppm1d|pe=2|sv=2
EAID_05006|G_strain_contig_06187|N_strain_contig_02227	0.579	-1.406	1.675	-0.31	pm34_humanperoxisomal|membrane|protein|pmp34|os=homo|sapiens|gn=slc25a17|pe=1|sv=1	pm34_humanperoxisomal|membrane|protein|pmp34|os=homo|sapiens|gn=slc25a17|pe=1|sv=1
EAID_22885|G_strain_contig_30186|N_strain_contig_25618	0.739	-1.452	1.676	-0.515	rab2_lymstras-related|protein|rab-2|os=lymnaea|stagnalis|gn=rab2|pe=2|sv=1	rab2_lymstras-related|protein|rab-2|os=lymnaea|stagnalis|gn=rab2|pe=2|sv=1
EAID_24151|G_strain_contig_31862|N_strain_contig_27243	0.788	-1.561	1.822	-0.527	ksha_myctu3-ketosteroid-9-alpha-monooxygenase|oxygenase|subunit|os=mycobacterium|tuberculosis|gn=ksha|pe=1|sv=2	ksha_myctu3-ketosteroid-9-alpha-monooxygenase|oxygenase|subunit|os=mycobacterium|tuberculosis|gn=ksha|pe=1|sv=2
EAID_19828|G_strain_contig_25857|N_strain_contig_39828	0.418	-1.692	1.868	-0.241	cdr2_mousecerebellar|degeneration-related|protein|2|os=mus|musculus|gn=cdr2|pe=1|sv=2	cdr2_mousecerebellar|degeneration-related|protein|2|os=mus|musculus|gn=cdr2|pe=1|sv=2
EAID_07680|G_strain_contig_09521|N_strain_contig_01075	0.126	-1.811	1.639	-0.298	lacb2_bovinbeta-lactamase-like|protein|2|os=bos|taurus|gn=lactb2|pe=2|sv=1	lacb2_bovinbeta-lactamase-like|protein|2|os=bos|taurus|gn=lactb2|pe=2|sv=1
EAID_28391|G_strain_contig_37265|N_strain_contig_30211	0.31	-1.677	1.654	-0.333	rdh13_humanretinol|dehydrogenase|13|os=homo|sapiens|gn=rdh13|pe=1|sv=2	rdh13_humanretinol|dehydrogenase|13|os=homo|sapiens|gn=rdh13|pe=1|sv=2
EAID_01000|G_strain_contig_01253|N_strain_contig_10533	0.402	-1.815	1.641	-0.576	cp4v2_humancytochrome|p450|4v2|os=homo|sapiens|gn=cyp4v2|pe=1|sv=2	cp4v2_humancytochrome|p450|4v2|os=homo|sapiens|gn=cyp4v2|pe=1|sv=2
EAID_17496|G_strain_contig_21796|N_strain_contig_47828	0.346	-1.858	1.606	-0.598	---NA---	---NA---
EAID_31533|G_strain_contig_41289|N_strain_contig_15189	0.523	-1.715	1.735	-0.503	plca_human1-acyl-sn-glycerol-3-phosphate|acyltransferase|alpha|os=homo|sapiens|gn=agpat1|pe=2|sv=2	plca_human1-acyl-sn-glycerol-3-phosphate|acyltransferase|alpha|os=homo|sapiens|gn=agpat1|pe=2|sv=2
EAID_16351|G_strain_contig_20199|N_strain_contig_16176	0.352	-2.535	2.593	-0.294	acac_chickacetyl-|carboxylase|os=gallus|gallus|gn=acac|pe=1|sv=1	acaca_humanacetyl-|carboxylase|1|os=homo|sapiens|gn=acaca|pe=1|sv=2
EAID_17303|G_strain_contig_21462|N_strain_contig_18741	1.304	-1.884	2.653	-0.535	---NA---	---NA---
EAID_20453|G_strain_contig_26798|N_strain_contig_22266	1.037	-2.069	2.72	-0.386	rcn1_humanreticulocalbin-1|os=homo|sapiens|gn=rcn1|pe=1|sv=1	rcn1_takrureticulocalbin-1|os=takifugu|rubripes|gn=rcn1|pe=3|sv=1
EAID_24675|G_strain_contig_32561|N_strain_contig_27927	0.906	-1.924	2.733	-0.096	---NA---	---NA---
EAID_18097|G_strain_contig_22910|N_strain_contig_14832	0.725	-2.218	2.265	-0.678	---NA---	tom70_neucrmitochondrial|import|receptor|subunit|tom-70|os=neurospora|crassa|(strain|atcc|24698|74-or23-1a|cbs|dsm|1257|fgsc|987)|gn=tom-70|pe=2|sv=2
EAID_33076|G_strain_contig_43485|N_strain_contig_39102	1.086	-2.444	2.444	-1.086	rl26_litli60s|ribosomal|protein|l26|os=littorina|littorea|gn=rpl26|pe=2|sv=1	rl26_litli60s|ribosomal|protein|l26|os=littorina|littorea|gn=rpl26|pe=2|sv=1
EAID_26062|G_strain_contig_34306|N_strain_contig_11518	-0.356	-1.341	1.329	0.344	---NA---	---NA---
EAID_22801|G_strain_contig_30070|N_strain_contig_25517	-0.062	-1.445	1.187	-0.197	tm183_bovintransmembrane|protein|183|os=bos|taurus|gn=tmem183|pe=2|sv=1	tm183_bovintransmembrane|protein|183|os=bos|taurus|gn=tmem183|pe=2|sv=1
EAID_32416|G_strain_contig_42410|N_strain_contig_04995	0.176	-1.301	1.293	-0.184	rb18b_danreras-related|protein|rab-18-b|os=danio|rerio|gn=rab18b|pe=2|sv=1	rb18b_danreras-related|protein|rab-18-b|os=danio|rerio|gn=rab18b|pe=2|sv=1
EAID_13784|G_strain_contig_17015|N_strain_contig_15439	0.291	-1.332	1.49	-0.133	abcg4_humanatp-binding|cassette|sub-family|g|member|4|os=homo|sapiens|gn=abcg4|pe=2|sv=2	abcg4_humanatp-binding|cassette|sub-family|g|member|4|os=homo|sapiens|gn=abcg4|pe=2|sv=2
EAID_12618|G_strain_contig_15582|N_strain_contig_33356	0.189	-1.363	1.638	0.087	---NA---	---NA---
EAID_14808|G_strain_contig_18286|N_strain_contig_41561	0.185	-1.416	1.562	-0.039	abcd3_humanatp-binding|cassette|sub-family|d|member|3|os=homo|sapiens|gn=abcd3|pe=1|sv=1	abcd3_humanatp-binding|cassette|sub-family|d|member|3|os=homo|sapiens|gn=abcd3|pe=1|sv=1
EAID_06435|G_strain_contig_07975|N_strain_contig_10898	0.13	-1.566	1.57	-0.127	b3gn5_xentrlactosylceramide|-n-acetyl-beta-d-glucosaminyltransferase|os=xenopus|tropicalis|gn=b3gnt5|pe=2|sv=1	b3gt5_mousebeta-|-galactosyltransferase|5|os=mus|musculus|gn=b3galt5|pe=2|sv=1
EAID_20994|G_strain_contig_27587|N_strain_contig_10025	-0.098	-1.667	1.42	-0.149	---NA---	---NA---
EAID_21170|G_strain_contig_27829|N_strain_contig_23235	-0.065	-1.662	1.547	-0.05	rab10_chickras-related|protein|rab-10|os=gallus|gallus|gn=rab10|pe=2|sv=1	rab10_chickras-related|protein|rab-10|os=gallus|gallus|gn=rab10|pe=2|sv=1
EAID_27957|G_strain_contig_36704|N_strain_contig_32244	-0.043	-1.589	1.516	-0.031	nsdhl_bovinsterol-4-alpha-carboxylate|3-|decarboxylating|os=bos|taurus|gn=nsdhl|pe=2|sv=1	nsdhl_bovinsterol-4-alpha-carboxylate|3-|decarboxylating|os=bos|taurus|gn=nsdhl|pe=2|sv=1
EAID_02743|G_strain_contig_03411|N_strain_contig_12447	0.01	-1.619	1.402	-0.227	pdia1_chickprotein|disulfide-isomerase|os=gallus|gallus|gn=p4hb|pe=1|sv=3	pdia1_chickprotein|disulfide-isomerase|os=gallus|gallus|gn=p4hb|pe=1|sv=3
EAID_28843|G_strain_contig_37827|N_strain_contig_33405	0.043	-1.604	1.396	-0.252	srp72_humansignal|recognition|particle|72|kda|protein|os=homo|sapiens|gn=srp72|pe=1|sv=3	srp72_humansignal|recognition|particle|72|kda|protein|os=homo|sapiens|gn=srp72|pe=1|sv=3
EAID_32504|G_strain_contig_42539|N_strain_contig_38293	0.045	-1.549	1.368	-0.226	---NA---	---NA---
EAID_15204|G_strain_contig_18786|N_strain_contig_20387	0.085	-1.307	0.783	-0.61	arfg2_xentradp-ribosylation|factor|gtpase-activating|protein|2|os=xenopus|tropicalis|gn=arfgap2|pe=2|sv=1	arfg2_xentradp-ribosylation|factor|gtpase-activating|protein|2|os=xenopus|tropicalis|gn=arfgap2|pe=2|sv=1
EAID_00870|G_strain_contig_01091|N_strain_contig_22096	0.133	-1.516	0.688	-0.961	tm208_danretransmembrane|protein|208|os=danio|rerio|gn=tmem208|pe=2|sv=1	tm208_danretransmembrane|protein|208|os=danio|rerio|gn=tmem208|pe=2|sv=1
EAID_12264|G_strain_contig_15145|N_strain_contig_09471	0.097	-1.259	0.502	-0.853	dhrs4_pigdehydrogenase|reductase|sdr|family|member|4|os=sus|scrofa|gn=dhrs4|pe=1|sv=2	dhrs4_pigdehydrogenase|reductase|sdr|family|member|4|os=sus|scrofa|gn=dhrs4|pe=1|sv=2
EAID_16599|G_strain_contig_20487|N_strain_contig_16877	0.195	-1.32	0.502	-1.013	gcp60_ratgolgi|resident|protein|gcp60|os=rattus|norvegicus|gn=acbd3|pe=2|sv=3	gcp60_humangolgi|resident|protein|gcp60|os=homo|sapiens|gn=acbd3|pe=1|sv=4
EAID_00479|G_strain_contig_00592|N_strain_contig_01331	0.213	-1.633	1.122	-0.724	zcchv_humanzinc|finger|ccch-type|antiviral|protein|1|os=homo|sapiens|gn=zc3hav1|pe=1|sv=3	zcchv_humanzinc|finger|ccch-type|antiviral|protein|1|os=homo|sapiens|gn=zc3hav1|pe=1|sv=3
EAID_32270|G_strain_contig_42226|N_strain_contig_12203	0.223	-1.367	1.093	-0.497	uba5_bovinubiquitin-like|modifier-activating|enzyme|5|os=bos|taurus|gn=uba5|pe=2|sv=1	uba5_bovinubiquitin-like|modifier-activating|enzyme|5|os=bos|taurus|gn=uba5|pe=2|sv=1
EAID_03416|G_strain_contig_04209|N_strain_contig_06280	0.223	-1.532	1.198	-0.557	---NA---	---NA---
EAID_33734|G_strain_contig_44599|N_strain_contig_48281	0.36	-1.478	1.304	-0.534	2a5a_mouseserine|threonine-protein|phosphatase|2a|56|kda|regulatory|subunit|alpha|isoform|os=mus|musculus|gn=ppp2r5a|pe=1|sv=1	2a5a_mouseserine|threonine-protein|phosphatase|2a|56|kda|regulatory|subunit|alpha|isoform|os=mus|musculus|gn=ppp2r5a|pe=1|sv=1
EAID_04054|G_strain_contig_04982|N_strain_contig_01289	-0.528	-2.173	1.146	-0.499	mvd1_mousediphosphomevalonate|decarboxylase|os=mus|musculus|gn=mvd|pe=1|sv=2	mvd1_mousediphosphomevalonate|decarboxylase|os=mus|musculus|gn=mvd|pe=1|sv=2
EAID_15011|G_strain_contig_18542|N_strain_contig_09908	-0.309	-1.924	1.042	-0.573	ergi1_danreendoplasmic|reticulum-golgi|intermediate|compartment|protein|1|os=danio|rerio|gn=ergic1|pe=2|sv=1	ergi1_danreendoplasmic|reticulum-golgi|intermediate|compartment|protein|1|os=danio|rerio|gn=ergic1|pe=2|sv=1
EAID_03756|G_strain_contig_04621|N_strain_contig_10856	-0.05	-1.809	1.27	-0.489	sptc2_mouseserine|palmitoyltransferase|2|os=mus|musculus|gn=sptlc2|pe=2|sv=2	sptc2_mouseserine|palmitoyltransferase|2|os=mus|musculus|gn=sptlc2|pe=2|sv=2
EAID_14235|G_strain_contig_17585|N_strain_contig_10794	-0.27	-1.868	1.332	-0.266	enpl_canfaendoplasmin|os=canis|familiaris|gn=hsp90b1|pe=1|sv=1	enpl_canfaendoplasmin|os=canis|familiaris|gn=hsp90b1|pe=1|sv=1
EAID_37369|G_strain_contig_50240|N_strain_contig_04581	-0.204	-2.004	1.447	-0.353	s22a5_humansolute|carrier|family|22|member|5|os=homo|sapiens|gn=slc22a5|pe=1|sv=1	s22a5_humansolute|carrier|family|22|member|5|os=homo|sapiens|gn=slc22a5|pe=1|sv=1
EAID_22198|G_strain_contig_29238|N_strain_contig_24695	1.04	-1.756	1.354	-1.441	rl23_caeel60s|ribosomal|protein|l23|os=caenorhabditis|elegans|gn=rpl-23|pe=2|sv=1	rl23_caeel60s|ribosomal|protein|l23|os=caenorhabditis|elegans|gn=rpl-23|pe=2|sv=1
EAID_16950|G_strain_contig_20906|N_strain_contig_17003	1.014	-1.098	1.016	-1.097	nrcam_ratneuronal|cell|adhesion|molecule|os=rattus|norvegicus|gn=nrcam|pe=1|sv=2	nrcam_ratneuronal|cell|adhesion|molecule|os=rattus|norvegicus|gn=nrcam|pe=1|sv=2
EAID_26147|G_strain_contig_34415|N_strain_contig_29945	0.916	-1.163	1.323	-0.756	rfp4a_danrerab11|family-interacting|protein|4a|os=danio|rerio|gn=rab11fip4a|pe=2|sv=1	rfp4a_danrerab11|family-interacting|protein|4a|os=danio|rerio|gn=rab11fip4a|pe=2|sv=1
EAID_33488|G_strain_contig_44195|N_strain_contig_39704	0.886	-1.161	1.161	-0.886	acbd6_bovinacyl-|-binding|domain-containing|protein|6|os=bos|taurus|gn=acbd6|pe=2|sv=1	acbd6_bovinacyl-|-binding|domain-containing|protein|6|os=bos|taurus|gn=acbd6|pe=2|sv=1
EAID_12512|G_strain_contig_15451|N_strain_contig_08886	0.886	-1.558	1.277	-1.167	---NA---	---NA---
EAID_28867|G_strain_contig_37859|N_strain_contig_33435	0.997	-1.328	1.339	-0.986	---NA---	---NA---
EAID_20287|G_strain_contig_26561|N_strain_contig_22022	1.06	-1.333	1.207	-1.186	---NA---	---NA---
EAID_34928|G_strain_contig_46608|N_strain_contig_19607	1.115	-1.212	1.212	-1.115	mcm6_dromedna|replication|licensing|factor|mcm6|os=drosophila|melanogaster|gn=mcm6|pe=1|sv=1	mcm6_bovindna|replication|licensing|factor|mcm6|os=bos|taurus|gn=mcm6|pe=2|sv=1
EAID_00400|G_strain_contig_00497|N_strain_contig_45285	0.616	-1.795	0.805	-1.607	---NA---	---NA---
EAID_09855|G_strain_contig_12153|N_strain_contig_09178	0.644	-1.585	1.04	-1.189	---NA---	spa6l_ratspermatogenesis|associated|6-like|protein|os=rattus|norvegicus|gn=spata6l|pe=2|sv=1
EAID_09198|G_strain_contig_11359|N_strain_contig_21823	0.426	-1.656	0.849	-1.233	mb213_humanprotein|mab-21-like|3|os=homo|sapiens|gn=mab21l3|pe=2|sv=2	---NA---
EAID_02342|G_strain_contig_02926|N_strain_contig_45655	0.414	-1.758	0.934	-1.238	susd2_mousesushi|domain-containing|protein|2|os=mus|musculus|gn=susd2|pe=1|sv=1	susd2_mousesushi|domain-containing|protein|2|os=mus|musculus|gn=susd2|pe=1|sv=1
EAID_36937|G_strain_contig_49672|N_strain_contig_33178	0.469	-1.719	0.882	-1.307	lrrf2_ratleucine-rich|repeat|flightless-interacting|protein|2|os=rattus|norvegicus|gn=lrrfip2|pe=2|sv=1	lrrf2_ratleucine-rich|repeat|flightless-interacting|protein|2|os=rattus|norvegicus|gn=lrrfip2|pe=2|sv=1
EAID_02413|G_strain_contig_03008|N_strain_contig_09360	1.04	-1.894	2.127	-0.807	mot14_mousemonocarboxylate|transporter|14|os=mus|musculus|gn=slc16a14|pe=2|sv=1	mot14_mousemonocarboxylate|transporter|14|os=mus|musculus|gn=slc16a14|pe=2|sv=1
EAID_18577|G_strain_contig_23774|N_strain_contig_24482	0.892	-1.888	2.013	-0.767	---NA---	---NA---
EAID_18974|G_strain_contig_24483|N_strain_contig_30576	0.997	-1.836	1.751	-1.082	---NA---	---NA---
EAID_28535|G_strain_contig_37451|N_strain_contig_32983	1.006	-1.828	1.828	-1.006	---NA---	---NA---
EAID_34383|G_strain_contig_45699|N_strain_contig_44181	0.561	-1.786	1.497	-0.85	---NA---	---NA---
EAID_08712|G_strain_contig_10780|N_strain_contig_01521	0.743	-1.889	1.608	-1.025	---NA---	---NA---
EAID_37879|G_strain_contig_50879|N_strain_contig_21659	0.733	-1.935	1.529	-1.139	traf4_mousetnf|receptor-associated|factor|4|os=mus|musculus|gn=traf4|pe=1|sv=2	traf4_mousetnf|receptor-associated|factor|4|os=mus|musculus|gn=traf4|pe=1|sv=2
EAID_37906|G_strain_contig_50910|N_strain_contig_05277	0.461	-1.887	1.281	-1.066	syj2b_humansynaptojanin-2-binding|protein|os=homo|sapiens|gn=synj2bp|pe=1|sv=2	syj2b_humansynaptojanin-2-binding|protein|os=homo|sapiens|gn=synj2bp|pe=1|sv=2
EAID_02174|G_strain_contig_02717|N_strain_contig_45468	1.281	-0.932	1.24	-0.974	nagt1_humansodium-dependent|glucose|transporter|1|os=homo|sapiens|gn=naglt1|pe=2|sv=1	nagt1_humansodium-dependent|glucose|transporter|1|os=homo|sapiens|gn=naglt1|pe=2|sv=1
EAID_16411|G_strain_contig_20266|N_strain_contig_03488	1.224	-0.964	1.488	-0.7	osta_xentrorganic|solute|transporter|subunit|alpha|os=xenopus|tropicalis|gn=slc51a|pe=2|sv=2	osta_xentrorganic|solute|transporter|subunit|alpha|os=xenopus|tropicalis|gn=slc51a|pe=2|sv=2
EAID_21652|G_strain_contig_28507|N_strain_contig_23914	1.332	-0.904	1.493	-0.742	cp2dk_mesaucytochrome|p450|2d20|os=mesocricetus|auratus|gn=cyp2d20|pe=2|sv=1	cp2dk_mesaucytochrome|p450|2d20|os=mesocricetus|auratus|gn=cyp2d20|pe=2|sv=1
EAID_01930|G_strain_contig_02416|N_strain_contig_14320	1.137	-1.185	1.427	-0.896	---NA---	---NA---
EAID_23676|G_strain_contig_31251|N_strain_contig_29012	1.181	-1.292	1.623	-0.85	---NA---	---NA---
EAID_30750|G_strain_contig_40271|N_strain_contig_35931	1.204	-1.086	1.684	-0.606	ubp16_macfaubiquitin|carboxyl-terminal|hydrolase|16|os=macaca|fascicularis|gn=usp16|pe=2|sv=2	ubp16_macfaubiquitin|carboxyl-terminal|hydrolase|16|os=macaca|fascicularis|gn=usp16|pe=2|sv=2
EAID_06194|G_strain_contig_07660|N_strain_contig_01897	1.168	-0.903	1.723	-0.348	plb1_mondophospholipase|membrane-associated|os=monodelphis|domestica|gn=plb1|pe=2|sv=1	plb1_mondophospholipase|membrane-associated|os=monodelphis|domestica|gn=plb1|pe=2|sv=1
EAID_11032|G_strain_contig_13605|N_strain_contig_06538	1.133	-0.954	1.81	-0.276	sgpl1_ratsphingosine-1-phosphate|lyase|1|os=rattus|norvegicus|gn=sgpl1|pe=2|sv=1	sgpl1_ratsphingosine-1-phosphate|lyase|1|os=rattus|norvegicus|gn=sgpl1|pe=2|sv=1
EAID_34592|G_strain_contig_46038|N_strain_contig_46392	1.193	-1.011	1.779	-0.425	---NA---	---NA---
EAID_14522|G_strain_contig_17933|N_strain_contig_15180	1.167	-0.528	1.57	-0.125	s15a1_humansolute|carrier|family|15|member|1|os=homo|sapiens|gn=slc15a1|pe=2|sv=1	s15a1_humansolute|carrier|family|15|member|1|os=homo|sapiens|gn=slc15a1|pe=2|sv=1
EAID_14492|G_strain_contig_17892|N_strain_contig_07610	1.051	-0.591	1.393	-0.249	s23a2_xentrsolute|carrier|family|23|member|2|os=xenopus|tropicalis|gn=slc23a2|pe=2|sv=1	s23a2_xentrsolute|carrier|family|23|member|2|os=xenopus|tropicalis|gn=slc23a2|pe=2|sv=1
EAID_16923|G_strain_contig_20876|N_strain_contig_16925	1.075	-0.54	1.44	-0.175	nrx4_dromeneurexin-4|os=drosophila|melanogaster|gn=nrx-iv|pe=1|sv=2	nrx4_dromeneurexin-4|os=drosophila|melanogaster|gn=nrx-iv|pe=1|sv=2
EAID_08841|G_strain_contig_10933|N_strain_contig_00643	0.935	-0.721	1.371	-0.284	pdxk_humanpyridoxal|kinase|os=homo|sapiens|gn=pdxk|pe=1|sv=1	pdxk_humanpyridoxal|kinase|os=homo|sapiens|gn=pdxk|pe=1|sv=1
EAID_23316|G_strain_contig_30771|N_strain_contig_13536	0.97	-0.787	1.441	-0.316	unc89_caeelmuscle|m-line|assembly|protein|unc-89|os=caenorhabditis|elegans|gn=unc-89|pe=1|sv=3	unc89_caeelmuscle|m-line|assembly|protein|unc-89|os=caenorhabditis|elegans|gn=unc-89|pe=1|sv=3
EAID_22753|G_strain_contig_30010|N_strain_contig_25453	1.064	-0.877	1.51	-0.432	ampn_bovinaminopeptidase|n|os=bos|taurus|gn=anpep|pe=2|sv=4	ampn_bovinaminopeptidase|n|os=bos|taurus|gn=anpep|pe=2|sv=4
EAID_29048|G_strain_contig_38081|N_strain_contig_33666	1.08	-0.764	1.523	-0.321	chs8_ustmachitin|synthase|8|os=ustilago|maydis|(strain|521|fgsc|9021)|gn=chs8|pe=3|sv=1	chs8_ustmachitin|synthase|8|os=ustilago|maydis|(strain|521|fgsc|9021)|gn=chs8|pe=3|sv=1
EAID_38494|G_strain_contig_51634|N_strain_contig_02173	0.984	-0.635	1.248	-0.371	kcnk5_humanpotassium|channel|subfamily|k|member|5|os=homo|sapiens|gn=kcnk5|pe=1|sv=1	kcnk5_humanpotassium|channel|subfamily|k|member|5|os=homo|sapiens|gn=kcnk5|pe=1|sv=1
EAID_03173|G_strain_contig_03927|N_strain_contig_16442	0.556	-1.072	1.396	-0.233	cnpd1_chickprotein|cnppd1|os=gallus|gallus|gn=cnppd1|pe=2|sv=1	cnpd1_chickprotein|cnppd1|os=gallus|gallus|gn=cnppd1|pe=2|sv=1
EAID_16180|G_strain_contig_19985|N_strain_contig_11903	0.311	-1.052	1.174	-0.189	pacn2_mouseprotein|kinase|c|and|casein|kinase|substrate|in|neurons|protein|2|os=mus|musculus|gn=pacsin2|pe=1|sv=1	pacn2_mouseprotein|kinase|c|and|casein|kinase|substrate|in|neurons|protein|2|os=mus|musculus|gn=pacsin2|pe=1|sv=1
EAID_09228|G_strain_contig_11395|N_strain_contig_02280	0.536	-0.811	1.112	-0.236	---NA---	---NA---
EAID_16452|G_strain_contig_20315|N_strain_contig_15728	0.43	-0.93	1.144	-0.215	aat1_macfaamy-1-associating|protein|expressed|in|testis|1|os=macaca|fascicularis|gn=aat1|pe=2|sv=2	aat1_macfaamy-1-associating|protein|expressed|in|testis|1|os=macaca|fascicularis|gn=aat1|pe=2|sv=2
EAID_13605|G_strain_contig_16798|N_strain_contig_22095	0.634	-0.737	1.347	-0.024	cp2di_ratcytochrome|p450|2d18|os=rattus|norvegicus|gn=cyp2d18|pe=2|sv=1	cp2r1_mousevitamin|d|25-hydroxylase|os=mus|musculus|gn=cyp2r1|pe=2|sv=1
EAID_14592|G_strain_contig_18017|N_strain_contig_12271	0.644	-0.745	1.269	-0.12	sptc2_mouseserine|palmitoyltransferase|2|os=mus|musculus|gn=sptlc2|pe=2|sv=2	sptc2_mouseserine|palmitoyltransferase|2|os=mus|musculus|gn=sptlc2|pe=2|sv=2
EAID_07717|G_strain_contig_09569|N_strain_contig_10133	0.782	-0.84	1.455	-0.167	gpc5_mouseglypican-5|os=mus|musculus|gn=gpc5|pe=2|sv=1	gpc5_mouseglypican-5|os=mus|musculus|gn=gpc5|pe=2|sv=1
EAID_08256|G_strain_contig_10219|N_strain_contig_01274	0.802	-0.866	1.437	-0.232	ids_humaniduronate|2-sulfatase|os=homo|sapiens|gn=ids|pe=1|sv=1	ids_humaniduronate|2-sulfatase|os=homo|sapiens|gn=ids|pe=1|sv=1
EAID_15140|G_strain_contig_18708|N_strain_contig_10519	0.725	-0.934	1.473	-0.186	gpv_mouseplatelet|glycoprotein|v|os=mus|musculus|gn=gp5|pe=2|sv=1	gpv_mouseplatelet|glycoprotein|v|os=mus|musculus|gn=gp5|pe=2|sv=1
EAID_10273|G_strain_contig_12673|N_strain_contig_11472	0.807	-0.782	1.352	-0.237	asm_mousesphingomyelin|phosphodiesterase|os=mus|musculus|gn=smpd1|pe=2|sv=2	asm_mousesphingomyelin|phosphodiesterase|os=mus|musculus|gn=smpd1|pe=2|sv=2
EAID_06927|G_strain_contig_08585|N_strain_contig_03559	0.778	-0.828	1.275	-0.332	f92ab_xenlaprotein|fam92a1-b|os=xenopus|laevis|gn=fam92a1-b|pe=2|sv=1	f92ab_xenlaprotein|fam92a1-b|os=xenopus|laevis|gn=fam92a1-b|pe=2|sv=1
EAID_18564|G_strain_contig_23754|N_strain_contig_24854	0.69	-0.863	1.241	-0.312	---NA---	---NA---
EAID_09905|G_strain_contig_12216|N_strain_contig_11911	0.863	-1.031	1.4	-0.494	mica2_ratprotein-methionine|sulfoxide|oxidase|mical2|os=rattus|norvegicus|gn=mical2|pe=3|sv=1	mica2_ratprotein-methionine|sulfoxide|oxidase|mical2|os=rattus|norvegicus|gn=mical2|pe=3|sv=1
EAID_04452|G_strain_contig_05484|N_strain_contig_02328	0.758	-1.172	1.487	-0.443	CI171_HUMANUncharacterized|protein|C9orf171|OS=Homo|sapiens|GN=C9orf171|PE=2|SV=1	CI171_HUMANUncharacterized|protein|C9orf171|OS=Homo|sapiens|GN=C9orf171|PE=2|SV=1
EAID_07444|G_strain_contig_09227|N_strain_contig_06035	0.662	-1.095	1.296	-0.46	---NA---	---NA---
EAID_22929|G_strain_contig_30243|N_strain_contig_25663	0.734	-1.057	1.396	-0.395	ksyk_chicktyrosine-protein|kinase|syk|os=gallus|gallus|gn=syk|pe=1|sv=2	ksyk_chicktyrosine-protein|kinase|syk|os=gallus|gallus|gn=syk|pe=1|sv=2
EAID_14955|G_strain_contig_18474|N_strain_contig_47866	0.484	-1.342	1.368	-0.458	aig1_humanandrogen-induced|gene|1|protein|os=homo|sapiens|gn=aig1|pe=1|sv=2	aig1_humanandrogen-induced|gene|1|protein|os=homo|sapiens|gn=aig1|pe=1|sv=2
EAID_37273|G_strain_contig_50111|N_strain_contig_01518	0.522	-1.225	1.233	-0.513	hexb_mousebeta-hexosaminidase|subunit|beta|os=mus|musculus|gn=hexb|pe=2|sv=2	hexb_ratbeta-hexosaminidase|subunit|beta|os=rattus|norvegicus|gn=hexb|pe=2|sv=1
EAID_14322|G_strain_contig_17690|N_strain_contig_05858	0.634	-1.243	1.027	-0.85	cp2d4_ratcytochrome|p450|2d4|os=rattus|norvegicus|gn=cyp2d4|pe=2|sv=2	cp2d4_ratcytochrome|p450|2d4|os=rattus|norvegicus|gn=cyp2d4|pe=2|sv=2
EAID_13534|G_strain_contig_16712|N_strain_contig_23281	0.735	-1.107	1.009	-0.833	vglu3_humanvesicular|glutamate|transporter|3|os=homo|sapiens|gn=slc17a8|pe=1|sv=1	vglu3_humanvesicular|glutamate|transporter|3|os=homo|sapiens|gn=slc17a8|pe=1|sv=1
EAID_27396|G_strain_contig_36003|N_strain_contig_13696	0.67	-1.131	0.938	-0.863	---NA---	---NA---
EAID_27421|G_strain_contig_36034|N_strain_contig_03941	0.628	-1.128	0.966	-0.79	CD034_PONABUncharacterized|protein|C4orf34|homolog|OS=Pongo|abelii|PE=4|SV=1	CD034_PONABUncharacterized|protein|C4orf34|homolog|OS=Pongo|abelii|PE=4|SV=1
EAID_03858|G_strain_contig_04744|N_strain_contig_03693	0.58	-1.125	1.027	-0.678	sntb1_humanbeta-1-syntrophin|os=homo|sapiens|gn=sntb1|pe=1|sv=3	sntb1_humanbeta-1-syntrophin|os=homo|sapiens|gn=sntb1|pe=1|sv=3
EAID_08932|G_strain_contig_11039|N_strain_contig_11721	0.449	-1.103	0.956	-0.597	tekt2_humantektin-2|os=homo|sapiens|gn=tekt2|pe=1|sv=1	tekt2_humantektin-2|os=homo|sapiens|gn=tekt2|pe=1|sv=1
EAID_15683|G_strain_contig_19357|N_strain_contig_16603	0.39	-1.142	0.877	-0.655	xdh_dromexanthine|dehydrogenase|os=drosophila|melanogaster|gn=ry|pe=2|sv=2	xdh_dromexanthine|dehydrogenase|os=drosophila|melanogaster|gn=ry|pe=2|sv=2
EAID_31604|G_strain_contig_41379|N_strain_contig_37052	0.557	-1.052	0.872	-0.736	---NA---	---NA---
EAID_38891|G_strain_contig_52125|N_strain_contig_46314	0.517	-1.006	0.894	-0.629	acox1_bovinperoxisomal|acyl-coenzyme|a|oxidase|1|os=bos|taurus|gn=acox1|pe=2|sv=1	acox1_bovinperoxisomal|acyl-coenzyme|a|oxidase|1|os=bos|taurus|gn=acox1|pe=2|sv=1
EAID_16038|G_strain_contig_19804|N_strain_contig_16631	0.812	-0.884	1.091	-0.605	can5_mousecalpain-5|os=mus|musculus|gn=capn5|pe=2|sv=1	can5_mousecalpain-5|os=mus|musculus|gn=capn5|pe=2|sv=1
EAID_05961|G_strain_contig_07380|N_strain_contig_21524	0.663	-0.906	0.958	-0.611	ap3s1_mouseap-3|complex|subunit|sigma-1|os=mus|musculus|gn=ap3s1|pe=1|sv=2	ap3s1_mouseap-3|complex|subunit|sigma-1|os=mus|musculus|gn=ap3s1|pe=1|sv=2
EAID_12269|G_strain_contig_15151|N_strain_contig_06235	0.741	-0.757	0.943	-0.555	large_mouseglycosyltransferase-like|protein|large1|os=mus|musculus|gn=large|pe=1|sv=1	large_mouseglycosyltransferase-like|protein|large1|os=mus|musculus|gn=large|pe=1|sv=1
EAID_34045|G_strain_contig_45083|N_strain_contig_04688	0.677	-0.781	0.849	-0.608	aur1_schpoinositol|phosphorylceramide|synthase|catalytic|subunit|aur1|os=schizosaccharomyces|pombe|(strain|972|atcc|24843)|gn=aur1|pe=1|sv=1	aur1_schpoinositol|phosphorylceramide|synthase|catalytic|subunit|aur1|os=schizosaccharomyces|pombe|(strain|972|atcc|24843)|gn=aur1|pe=1|sv=1
EAID_13106|G_strain_contig_16177|N_strain_contig_12014	0.683	-0.82	1.063	-0.44	pg2ip_mousepgap2-interacting|protein|os=mus|musculus|gn=cwh43|pe=1|sv=1	pg2ip_mousepgap2-interacting|protein|os=mus|musculus|gn=cwh43|pe=1|sv=1
EAID_38133|G_strain_contig_51189|N_strain_contig_47438	0.63	-0.917	1.134	-0.413	ttll3_humantubulin|monoglycylase|ttll3|os=homo|sapiens|gn=ttll3|pe=1|sv=2	ttll3_humantubulin|monoglycylase|ttll3|os=homo|sapiens|gn=ttll3|pe=1|sv=2
EAID_39689|G_strain_contig_53150|N_strain_contig_08955	0.649	-0.953	1.194	-0.409	ttl10_ratprotein|polyglycylase|ttll10|os=rattus|norvegicus|gn=ttll10|pe=2|sv=2	ttl10_ratprotein|polyglycylase|ttll10|os=rattus|norvegicus|gn=ttll10|pe=2|sv=2
EAID_05134|G_strain_contig_06342|N_strain_contig_15964	0.681	-0.68	2.615	1.253	---NA---	nfasc_ratneurofascin|os=rattus|norvegicus|gn=nfasc|pe=1|sv=2
EAID_30328|G_strain_contig_39722|N_strain_contig_02131	0.515	-0.91	2.527	1.102	---NA---	---NA---
EAID_15368|G_strain_contig_18978|N_strain_contig_16439	0.368	-1.092	2.888	1.428	dhgl_dropsglucose|dehydrogenase	dhgl_dropsglucose|dehydrogenase
EAID_27474|G_strain_contig_36100|N_strain_contig_16853	0.292	-1.487	3.122	1.343	p5cs_mousedelta-1-pyrroline-5-carboxylate|synthase|os=mus|musculus|gn=aldh18a1|pe=2|sv=2	p5cs_mousedelta-1-pyrroline-5-carboxylate|synthase|os=mus|musculus|gn=aldh18a1|pe=2|sv=2
EAID_21414|G_strain_contig_28179|N_strain_contig_12390	0.75	-1.143	3.064	1.171	igs10_ratimmunoglobulin|superfamily|member|10|os=rattus|norvegicus|gn=igsf10|pe=2|sv=1	igs10_ratimmunoglobulin|superfamily|member|10|os=rattus|norvegicus|gn=igsf10|pe=2|sv=1
EAID_37004|G_strain_contig_49750|N_strain_contig_08092	0.524	-1.414	2.857	0.92	ssra_mousetranslocon-associated|protein|subunit|alpha|os=mus|musculus|gn=ssr1|pe=1|sv=1	ssra_bovintranslocon-associated|protein|subunit|alpha|os=bos|taurus|gn=ssr1|pe=2|sv=1
EAID_14901|G_strain_contig_18408|N_strain_contig_09051	0.41	-1.251	2.806	1.144	sgpp1_humansphingosine-1-phosphate|phosphatase|1|os=homo|sapiens|gn=sgpp1|pe=1|sv=2	sgpp1_humansphingosine-1-phosphate|phosphatase|1|os=homo|sapiens|gn=sgpp1|pe=1|sv=2
EAID_38365|G_strain_contig_51473|N_strain_contig_09018	0.572	-1.186	2.722	0.964	pex16_danreperoxisomal|membrane|protein|pex16|os=danio|rerio|gn=pex16|pe=2|sv=1	pex16_danreperoxisomal|membrane|protein|pex16|os=danio|rerio|gn=pex16|pe=2|sv=1
EAID_27950|G_strain_contig_36696|N_strain_contig_09294	0.723	-1.699	2.676	0.254	---NA---	---NA---
EAID_36902|G_strain_contig_49627|N_strain_contig_03857	0.741	-1.834	3.016	0.441	ptss2_danrephosphatidylserine|synthase|2|os=danio|rerio|gn=ptdss2|pe=3|sv=1	ptss2_danrephosphatidylserine|synthase|2|os=danio|rerio|gn=ptdss2|pe=3|sv=1
EAID_05929|G_strain_contig_07339|N_strain_contig_10438	0.3	-1.804	2.399	0.296	elov6_chickelongation|of|very|long|chain|fatty|acids|protein|6|os=gallus|gallus|gn=elovl6|pe=2|sv=1	elov6_chickelongation|of|very|long|chain|fatty|acids|protein|6|os=gallus|gallus|gn=elovl6|pe=2|sv=1
EAID_10754|G_strain_contig_13269|N_strain_contig_03564	0.254	-1.659	2.378	0.464	bach_humancytosolic|acyl|coenzyme|a|thioester|hydrolase|os=homo|sapiens|gn=acot7|pe=1|sv=3	bach_humancytosolic|acyl|coenzyme|a|thioester|hydrolase|os=homo|sapiens|gn=acot7|pe=1|sv=3
EAID_39413|G_strain_contig_52812|N_strain_contig_44933	0.166	-1.3	2.276	0.811	gch1_mousegtp|cyclohydrolase|1|os=mus|musculus|gn=gch1|pe=2|sv=1	gch1_mousegtp|cyclohydrolase|1|os=mus|musculus|gn=gch1|pe=2|sv=1
EAID_05893|G_strain_contig_07291|N_strain_contig_08341	1.074	-1.138	2.647	0.435	cecr5_humancat|eye|syndrome|critical|region|protein|5|os=homo|sapiens|gn=cecr5|pe=1|sv=1	cecr5_humancat|eye|syndrome|critical|region|protein|5|os=homo|sapiens|gn=cecr5|pe=1|sv=1
EAID_00112|G_strain_contig_00136|N_strain_contig_09295	1	-1.108	2.801	0.693	exoc1_humanexocyst|complex|component|1|os=homo|sapiens|gn=exoc1|pe=1|sv=4	exoc1_humanexocyst|complex|component|1|os=homo|sapiens|gn=exoc1|pe=1|sv=4
EAID_03479|G_strain_contig_04288|N_strain_contig_13518	1.068	-1.135	2.791	0.588	---NA---	---NA---
EAID_14716|G_strain_contig_18167|N_strain_contig_16575	0.898	-1.105	2.628	0.624	mrp1_mousemultidrug|resistance-associated|protein|1|os=mus|musculus|gn=abcc1|pe=1|sv=1	mrp1_mousemultidrug|resistance-associated|protein|1|os=mus|musculus|gn=abcc1|pe=1|sv=1
EAID_26639|G_strain_contig_35037|N_strain_contig_30547	0.735	-1.452	2.739	0.552	---NA---	---NA---
EAID_08361|G_strain_contig_10352|N_strain_contig_37081	0.747	-1.336	2.476	0.394	mdr1_humanmultidrug|resistance|protein|1|os=homo|sapiens|gn=abcb1|pe=1|sv=3	mdr3_mousemultidrug|resistance|protein|3|os=mus|musculus|gn=abcb4|pe=2|sv=2
EAID_32925|G_strain_contig_43232|N_strain_contig_38885	0.888	-1.256	2.472	0.328	acox1_ratperoxisomal|acyl-coenzyme|a|oxidase|1|os=rattus|norvegicus|gn=acox1|pe=1|sv=1	acox1_ratperoxisomal|acyl-coenzyme|a|oxidase|1|os=rattus|norvegicus|gn=acox1|pe=1|sv=1
EAID_33471|G_strain_contig_44172|N_strain_contig_39680	0.854	-1.373	2.525	0.298	vigln_humanvigilin|os=homo|sapiens|gn=hdlbp|pe=1|sv=2	vigln_humanvigilin|os=homo|sapiens|gn=hdlbp|pe=1|sv=2
EAID_33598|G_strain_contig_44382|N_strain_contig_06260	0.906	-1.339	2.623	0.379	sntb1_humanbeta-1-syntrophin|os=homo|sapiens|gn=sntb1|pe=1|sv=3	sntb1_humanbeta-1-syntrophin|os=homo|sapiens|gn=sntb1|pe=1|sv=3
EAID_10832|G_strain_contig_13357|N_strain_contig_09643	0.806	-1.116	2.437	0.516	---NA---	---NA---
EAID_06571|G_strain_contig_08143|N_strain_contig_11923	0.66	-1.031	2.342	0.651	tlr3_bostrtoll-like|receptor|3|os=boselaphus|tragocamelus|gn=tlr3|pe=2|sv=1	tlr3_bostrtoll-like|receptor|3|os=boselaphus|tragocamelus|gn=tlr3|pe=2|sv=1
EAID_09032|G_strain_contig_11158|N_strain_contig_06790	0.591	-1.161	2.399	0.647	calm4_mousecalmodulin-4|os=mus|musculus|gn=calm4|pe=2|sv=2	calm4_mousecalmodulin-4|os=mus|musculus|gn=calm4|pe=2|sv=2
EAID_11178|G_strain_contig_13787|N_strain_contig_03707	0.725	-1.059	2.487	0.702	---NA---	---NA---
EAID_13636|G_strain_contig_16840|N_strain_contig_14667	0.843	-1.1	2.219	0.276	---NA---	---NA---
EAID_00134|G_strain_contig_00161|N_strain_contig_05445	0.958	-1.014	2.274	0.302	---NA---	---NA---
EAID_19218|G_strain_contig_24901|N_strain_contig_09968	0.906	-1.051	2.309	0.351	---NA---	---NA---
EAID_23102|G_strain_contig_30481|N_strain_contig_25882	0.799	-1.032	2.193	0.362	nrf6_caeelnose|resistant|to|fluoxetine|protein|6|os=caenorhabditis|elegans|gn=nrf-6|pe=1|sv=3	nrf6_caeelnose|resistant|to|fluoxetine|protein|6|os=caenorhabditis|elegans|gn=nrf-6|pe=1|sv=3
EAID_36042|G_strain_contig_48480|N_strain_contig_43437	0.768	-0.988	2.175	0.418	---NA---	---NA---
EAID_04805|G_strain_contig_05937|N_strain_contig_10529	0.759	-0.706	1.953	0.488	kpca_ratprotein|kinase|c|alpha|type|os=rattus|norvegicus|gn=prkca|pe=1|sv=3	kpca_humanprotein|kinase|c|alpha|type|os=homo|sapiens|gn=prkca|pe=1|sv=4
EAID_06604|G_strain_contig_08181|N_strain_contig_15331	0.732	-0.751	2.057	0.574	dmd_mousedystrophin|os=mus|musculus|gn=dmd|pe=1|sv=3	dmd_mousedystrophin|os=mus|musculus|gn=dmd|pe=1|sv=3
EAID_05943|G_strain_contig_07358|N_strain_contig_07606	0.984	-0.556	1.969	0.428	clcd_dicdichloride|channel|protein|d|os=dictyostelium|discoideum|gn=clcd|pe=3|sv=1	clcd_dicdichloride|channel|protein|d|os=dictyostelium|discoideum|gn=clcd|pe=3|sv=1
EAID_03812|G_strain_contig_04691|N_strain_contig_12103	0.99	-0.641	1.949	0.319	a1a1a_danrealcohol|dehydrogenase	a1a1a_danrealcohol|dehydrogenase
EAID_11903|G_strain_contig_14693|N_strain_contig_12833	0.965	-0.591	1.897	0.341	mosc2_mousemosc|domain-containing|protein|mitochondrial|os=mus|musculus|gn=marc2|pe=1|sv=1	mosc2_mousemosc|domain-containing|protein|mitochondrial|os=mus|musculus|gn=marc2|pe=1|sv=1
EAID_11770|G_strain_contig_14527|N_strain_contig_17151	0.964	-0.668	2.06	0.428	s5a3b_danresolute|carrier|family|riboflavin|member|3-b|os=danio|rerio|gn=slc52a3b|pe=2|sv=1	s5a3b_danresolute|carrier|family|riboflavin|member|3-b|os=danio|rerio|gn=slc52a3b|pe=2|sv=1
EAID_30897|G_strain_contig_40460|N_strain_contig_11649	0.896	-0.78	2.123	0.447	ank2_mouseankyrin-2|os=mus|musculus|gn=ank2|pe=1|sv=2	ank2_mouseankyrin-2|os=mus|musculus|gn=ank2|pe=1|sv=2
EAID_03236|G_strain_contig_03996|N_strain_contig_14231	0.72	-0.667	2.212	0.825	pgap1_mousegpi|inositol-deacylase|os=mus|musculus|gn=pgap1|pe=1|sv=3	pgap1_mousegpi|inositol-deacylase|os=mus|musculus|gn=pgap1|pe=1|sv=3
EAID_14047|G_strain_contig_17357|N_strain_contig_02084	0.785	-0.778	2.382	0.819	---NA---	---NA---
EAID_28365|G_strain_contig_37234|N_strain_contig_01196	0.669	-0.904	2.354	0.781	tsn7_humantetraspanin-7|os=homo|sapiens|gn=tspan7|pe=1|sv=2	tsn7_humantetraspanin-7|os=homo|sapiens|gn=tspan7|pe=1|sv=2
EAID_11281|G_strain_contig_13909|N_strain_contig_15117	0.86	-0.861	2.466	0.745	---NA---	---NA---
EAID_11542|G_strain_contig_14231|N_strain_contig_08947	0.969	-0.843	2.443	0.631	mot9_ponabmonocarboxylate|transporter|9|os=pongo|abelii|gn=slc16a9|pe=2|sv=1	mot9_ponabmonocarboxylate|transporter|9|os=pongo|abelii|gn=slc16a9|pe=2|sv=1
EAID_37321|G_strain_contig_50174|N_strain_contig_48539	0.97	-0.772	2.485	0.743	vav2_humanguanine|nucleotide|exchange|factor|vav2|os=homo|sapiens|gn=vav2|pe=1|sv=2	vav2_humanguanine|nucleotide|exchange|factor|vav2|os=homo|sapiens|gn=vav2|pe=1|sv=2
EAID_06835|G_strain_contig_08471|N_strain_contig_05594	0.659	-1.614	2.256	-0.017	---NA---	---NA---
EAID_08296|G_strain_contig_10269|N_strain_contig_10288	0.578	-1.471	2.17	0.122	oat_humanornithine|mitochondrial|os=homo|sapiens|gn=oat|pe=1|sv=1	oat_humanornithine|mitochondrial|os=homo|sapiens|gn=oat|pe=1|sv=1
EAID_13228|G_strain_contig_16327|N_strain_contig_10757	0.882	-1.357	2.342	0.104	cpt2_humancarnitine|o-palmitoyltransferase|mitochondrial|os=homo|sapiens|gn=cpt2|pe=1|sv=2	cpt2_humancarnitine|o-palmitoyltransferase|mitochondrial|os=homo|sapiens|gn=cpt2|pe=1|sv=2
EAID_09092|G_strain_contig_11228|N_strain_contig_13197	1.079	-1.224	2.34	0.037	cacp_collicarnitine|o-acetyltransferase|os=columba|livia|gn=crat|pe=1|sv=1	cacp_collicarnitine|o-acetyltransferase|os=columba|livia|gn=crat|pe=1|sv=1
EAID_14644|G_strain_contig_18085|N_strain_contig_21121	1.096	-1.283	2.371	-0.007	lbp_bovinlipopolysaccharide-binding|protein|os=bos|taurus|gn=lbp|pe=2|sv=1	lbp_bovinlipopolysaccharide-binding|protein|os=bos|taurus|gn=lbp|pe=2|sv=1
EAID_26575|G_strain_contig_34948|N_strain_contig_30461	1.048	-1.318	2.23	-0.137	at2l1_xenlaethanolamine-phosphate|phospho-lyase|os=xenopus|laevis|gn=agxt2l1|pe=2|sv=1	at2l1_xenlaethanolamine-phosphate|phospho-lyase|os=xenopus|laevis|gn=agxt2l1|pe=2|sv=1
EAID_05524|G_strain_contig_06839|N_strain_contig_27879	1.009	-1.031	1.878	-0.162	adh1_geosealcohol|dehydrogenase|os=geobacillus|stearothermophilus|gn=adht|pe=1|sv=2	adh1_geosealcohol|dehydrogenase|os=geobacillus|stearothermophilus|gn=adht|pe=1|sv=2
EAID_01720|G_strain_contig_02144|N_strain_contig_33298	1.039	-0.788	1.863	0.036	rnoy_cragiribonuclease|oy|os=crassostrea|gigas|pe=1|sv=1	rnoy_cragiribonuclease|oy|os=crassostrea|gigas|pe=1|sv=1
EAID_06071|G_strain_contig_07515|N_strain_contig_12035	1.032	-0.732	1.77	0.005	un112_dromeunc-112-related|protein|os=drosophila|melanogaster|gn=fit1|pe=1|sv=1	un112_dromeunc-112-related|protein|os=drosophila|melanogaster|gn=fit1|pe=1|sv=1
EAID_06850|G_strain_contig_08489|N_strain_contig_09522	0.821	-0.843	1.67	0.007	anpra_mouseatrial|natriuretic|peptide|receptor|1|os=mus|musculus|gn=npr1|pe=2|sv=2	anpra_mouseatrial|natriuretic|peptide|receptor|1|os=mus|musculus|gn=npr1|pe=2|sv=2
EAID_09280|G_strain_contig_11461|N_strain_contig_08434	0.888	-0.918	1.708	-0.098	---NA---	---NA---
EAID_02699|G_strain_contig_03362|N_strain_contig_06889	0.684	-0.969	1.897	0.244	---NA---	---NA---
EAID_11925|G_strain_contig_14722|N_strain_contig_07948	0.673	-1.001	1.852	0.177	rdh12_mouseretinol|dehydrogenase|12|os=mus|musculus|gn=rdh12|pe=2|sv=1	rdh12_mouseretinol|dehydrogenase|12|os=mus|musculus|gn=rdh12|pe=2|sv=1
EAID_14372|G_strain_contig_17752|N_strain_contig_15953	0.779	-0.948	1.893	0.166	hem1_rat5-aminolevulinate|mitochondrial|os=rattus|norvegicus|gn=alas1|pe=2|sv=2	hem1_rat5-aminolevulinate|mitochondrial|os=rattus|norvegicus|gn=alas1|pe=2|sv=2
EAID_01860|G_strain_contig_02325|N_strain_contig_13400	0.729	-1.107	1.72	-0.117	abcd2_humanatp-binding|cassette|sub-family|d|member|2|os=homo|sapiens|gn=abcd2|pe=1|sv=1	abcd1_humanatp-binding|cassette|sub-family|d|member|1|os=homo|sapiens|gn=abcd1|pe=1|sv=2
EAID_01603|G_strain_contig_01996|N_strain_contig_02152	0.572	-1.113	1.719	0.034	s5a1_rat3-oxo-5-alpha-steroid|4-dehydrogenase|1|os=rattus|norvegicus|gn=srd5a1|pe=1|sv=2	s5a1_rat3-oxo-5-alpha-steroid|4-dehydrogenase|1|os=rattus|norvegicus|gn=srd5a1|pe=1|sv=2
EAID_08630|G_strain_contig_10678|N_strain_contig_11418	0.573	-1.108	1.652	-0.03	myo6_chickunconventional|myosin-vi|os=gallus|gallus|gn=myo6|pe=1|sv=1	myo6_chickunconventional|myosin-vi|os=gallus|gallus|gn=myo6|pe=1|sv=1
EAID_12716|G_strain_contig_15709|N_strain_contig_10556	0.572	-0.89	1.645	0.183	goli_humane3|ubiquitin-protein|ligase|rnf130|os=homo|sapiens|gn=rnf130|pe=1|sv=1	goli_humane3|ubiquitin-protein|ligase|rnf130|os=homo|sapiens|gn=rnf130|pe=1|sv=1
EAID_04420|G_strain_contig_05441|N_strain_contig_13347	0.522	-1.008	1.661	0.131	---NA---	---NA---
EAID_15233|G_strain_contig_18817|N_strain_contig_15546	0.43	-1.083	1.676	0.163	pps_bacsu|phosphoenolpyruvate|synthase|os=bacillus|subtilis|(strain|168)|gn=pps|pe=3|sv=1	pps_bacsu|phosphoenolpyruvate|synthase|os=bacillus|subtilis|(strain|168)|gn=pps|pe=3|sv=1
EAID_08795|G_strain_contig_10884|N_strain_contig_25673	0.329	-1.21	1.948	0.409	abhd4_humanabhydrolase|domain-containing|protein|4|os=homo|sapiens|gn=abhd4|pe=2|sv=1	abhd4_humanabhydrolase|domain-containing|protein|4|os=homo|sapiens|gn=abhd4|pe=2|sv=1
EAID_10802|G_strain_contig_13322|N_strain_contig_12397	0.62	-1.237	1.995	0.137	---NA---	---NA---
EAID_16727|G_strain_contig_20636|N_strain_contig_13884	0.433	-1.353	2.025	0.239	cgt_mouse2-hydroxyacylsphingosine|1-beta-galactosyltransferase|os=mus|musculus|gn=ugt8|pe=2|sv=2	cgt_mouse2-hydroxyacylsphingosine|1-beta-galactosyltransferase|os=mus|musculus|gn=ugt8|pe=2|sv=2
EAID_14942|G_strain_contig_18456|N_strain_contig_17104	0.55	-1.185	2.071	0.336	crocc_humanrootletin|os=homo|sapiens|gn=crocc|pe=1|sv=1	crocc_humanrootletin|os=homo|sapiens|gn=crocc|pe=1|sv=1
EAID_39533|G_strain_contig_52957|N_strain_contig_47041	0.559	-1.069	1.961	0.333	ogfr_mouseopioid|growth|factor|receptor|os=mus|musculus|gn=ogfr|pe=2|sv=1	ogfr_mouseopioid|growth|factor|receptor|os=mus|musculus|gn=ogfr|pe=2|sv=1
EAID_00754|G_strain_contig_00950|N_strain_contig_10669	1.021	-2.737	4.075	0.317	c25l2_danrecholesterol|25-hydroxylase-like|protein|2|os=danio|rerio|gn=ch25hl2|pe=2|sv=1	c25l2_danrecholesterol|25-hydroxylase-like|protein|2|os=danio|rerio|gn=ch25hl2|pe=2|sv=1
EAID_16501|G_strain_contig_20372|N_strain_contig_03738	1.26	-2.481	3.988	0.248	---NA---	scrb_limpobeta-scruin|os=limulus|polyphemus|pe=2|sv=1
EAID_05582|G_strain_contig_06909|N_strain_contig_03366	1.65	-1.73	3.55	0.17	chle_mousecholinesterase|os=mus|musculus|gn=bche|pe=2|sv=2	chle_mousecholinesterase|os=mus|musculus|gn=bche|pe=2|sv=2
EAID_10344|G_strain_contig_12758|N_strain_contig_09054	1.538	-1.439	3.495	0.518	lact2_caeelbeta-lactamase|domain-containing|protein|2|os=caenorhabditis|elegans|gn=lact-2|pe=2|sv=1	lact2_caeelbeta-lactamase|domain-containing|protein|2|os=caenorhabditis|elegans|gn=lact-2|pe=2|sv=1
EAID_23037|G_strain_contig_30388|N_strain_contig_45300	1.639	-1.353	3.343	0.351	---NA---	cubn_canfacubilin|os=canis|familiaris|gn=cubn|pe=1|sv=1
EAID_02305|G_strain_contig_02880|N_strain_contig_13700	1.674	-1.529	3.942	0.739	---NA---	---NA---
EAID_24814|G_strain_contig_32735|N_strain_contig_28131	2.134	-1.341	3.854	0.379	nfasc_chickneurofascin|os=gallus|gallus|gn=nfasc|pe=1|sv=1	nfasc_humanneurofascin|os=homo|sapiens|gn=nfasc|pe=1|sv=4
EAID_25761|G_strain_contig_33926|N_strain_contig_03483	2.12	-1.37	3.821	0.331	---NA---	prrt1_ratproline-rich|transmembrane|protein|1|os=rattus|norvegicus|gn=prrt1|pe=2|sv=2
EAID_22528|G_strain_contig_29692|N_strain_contig_25155	1.192	-1.721	3.59	0.677	---NA---	---NA---
EAID_14790|G_strain_contig_18264|N_strain_contig_27835	0.998	-1.826	3.724	0.9	bach_ratcytosolic|acyl|coenzyme|a|thioester|hydrolase|os=rattus|norvegicus|gn=acot7|pe=1|sv=4	bach_ratcytosolic|acyl|coenzyme|a|thioester|hydrolase|os=rattus|norvegicus|gn=acot7|pe=1|sv=4
EAID_31114|G_strain_contig_40744|N_strain_contig_36442	1.088	-1.792	3.835	0.956	---NA---	---NA---
EAID_01666|G_strain_contig_02070|N_strain_contig_26073	-0.168	-2.003	3.719	1.884	acox3_arathacyl-coenzyme|a|oxidase|peroxisomal|os=arabidopsis|thaliana|gn=acx3|pe=1|sv=1	acox2_arathacyl-coenzyme|a|oxidase|peroxisomal|os=arabidopsis|thaliana|gn=acx2|pe=1|sv=2
EAID_02329|G_strain_contig_02910|N_strain_contig_10900	0.116	-2.409	4.144	1.618	---NA---	---NA---
EAID_02526|G_strain_contig_03151|N_strain_contig_07485	-0.313	-2.588	3.966	1.69	fads2_danrefatty|acid|desaturase|2|os=danio|rerio|gn=fads2|pe=2|sv=1	fads2_danrefatty|acid|desaturase|2|os=danio|rerio|gn=fads2|pe=2|sv=1
EAID_35020|G_strain_contig_46758|N_strain_contig_10295	0.282	-2.137	3.789	1.37	---NA---	---NA---
EAID_05290|G_strain_contig_06543|N_strain_contig_11561	0.492	-1.995	3.363	0.875	---NA---	---NA---
EAID_37566|G_strain_contig_50490|N_strain_contig_07435	0.097	-2.142	3.296	1.057	txtp_bovintricarboxylate|transport|mitochondrial|os=bos|taurus|gn=slc25a1|pe=2|sv=1	txtp_bovintricarboxylate|transport|mitochondrial|os=bos|taurus|gn=slc25a1|pe=2|sv=1
EAID_16349|G_strain_contig_20196|N_strain_contig_16177	0.063	-2.639	3.565	0.862	acac_chickacetyl-|carboxylase|os=gallus|gallus|gn=acac|pe=1|sv=1	acac_chickacetyl-|carboxylase|os=gallus|gallus|gn=acac|pe=1|sv=1
EAID_14870|G_strain_contig_18371|N_strain_contig_14701	-0.36	-2.83	3.084	0.614	fd6e2_soybnomega-6|fatty|acid|endoplasmic|reticulum|isozyme|2|os=glycine|max|gn=fad2-2|pe=2|sv=1	fd6e2_soybnomega-6|fatty|acid|endoplasmic|reticulum|isozyme|2|os=glycine|max|gn=fad2-2|pe=2|sv=1
EAID_35119|G_strain_contig_46913|N_strain_contig_14599	-0.285	-3.157	3.595	0.724	---NA---	---NA---
EAID_19127|G_strain_contig_24765|N_strain_contig_14474	0.029	-2.499	2.869	0.34	elo3_caeel|fatty|acid|elongation|protein|3|os=caenorhabditis|elegans|gn=elo-3|pe=1|sv=2	elo3_caeel|fatty|acid|elongation|protein|3|os=caenorhabditis|elegans|gn=elo-3|pe=1|sv=2
EAID_15423|G_strain_contig_19047|N_strain_contig_13983	0.266	-2.094	3.014	0.653	facr1_ponabfatty|acyl-|reductase|1|os=pongo|abelii|gn=far1|pe=2|sv=1	facr1_ponabfatty|acyl-|reductase|1|os=pongo|abelii|gn=far1|pe=2|sv=1
EAID_22354|G_strain_contig_29466|N_strain_contig_24898	0.294	-2.42	3.204	0.49	---NA---	---NA---
EAID_13178|G_strain_contig_16261|N_strain_contig_22807	-0.414	-2.042	2.848	1.22	aacs_chickacetoacetyl-|synthetase|os=gallus|gallus|gn=aacs|pe=2|sv=1	aacs_chickacetoacetyl-|synthetase|os=gallus|gallus|gn=aacs|pe=2|sv=1
EAID_26841|G_strain_contig_35304|N_strain_contig_09335	-0.163	-2.093	2.914	0.983	---NA---	s27a4_macfalong-chain|fatty|acid|transport|protein|4|os=macaca|fascicularis|gn=slc27a4|pe=2|sv=1
EAID_34904|G_strain_contig_46575|N_strain_contig_41753	-0.205	-1.871	2.567	0.901	gnpat_humandihydroxyacetone|phosphate|acyltransferase|os=homo|sapiens|gn=gnpat|pe=1|sv=1	gnpat_humandihydroxyacetone|phosphate|acyltransferase|os=homo|sapiens|gn=gnpat|pe=1|sv=1
EAID_39916|G_strain_contig_53425|N_strain_contig_05726	-0.144	-1.983	2.591	0.751	hmcs1_blagehydroxymethylglutaryl-|synthase|1|os=blattella|germanica|gn=hmgcs-1|pe=2|sv=1	hmcs1_blagehydroxymethylglutaryl-|synthase|1|os=blattella|germanica|gn=hmgcs-1|pe=2|sv=1
EAID_26664|G_strain_contig_35073|N_strain_contig_07517	-4.284	0.255	3.126	7.664	---NA---	---NA---
EAID_24832|G_strain_contig_32756|N_strain_contig_28157	-3.206	-0.033	1.32	4.493	---NA---	---NA---
EAID_18880|G_strain_contig_24321|N_strain_contig_06497	-2.042	0.096	1.6	3.739	---NA---	---NA---
EAID_30038|G_strain_contig_39357|N_strain_contig_34952	-2.121	0.372	1.857	4.349	---NA---	---NA---
EAID_31697|G_strain_contig_41494|N_strain_contig_37191	-3.712	1.036	0.804	5.552	dnjb2_mouse|homolog|subfamily|b|member|2|os=mus|musculus|gn=dnajb2|pe=2|sv=2	dnjb2_mouse|homolog|subfamily|b|member|2|os=mus|musculus|gn=dnajb2|pe=2|sv=2
EAID_28069|G_strain_contig_36853|N_strain_contig_32391	-3.341	-3.266	2.155	2.23	---NA---	---NA---
EAID_37855|G_strain_contig_50852|N_strain_contig_44875	-5.639	-2.388	1.849	5.1	---NA---	---NA---
EAID_13693|G_strain_contig_16910|N_strain_contig_34749	-2.484	2.914	-3.645	1.753	---NA---	---NA---
EAID_13694|G_strain_contig_16911|N_strain_contig_34748	-2.782	2.523	-4.671	0.634	---NA---	---NA---
EAID_12858|G_strain_contig_15874|N_strain_contig_34620	-1.819	2.884	-5.157	-0.454	---NA---	---NA---
EAID_24366|G_strain_contig_32136|N_strain_contig_27518	-1.337	3.237	-4.302	0.272	---NA---	---NA---
EAID_04062|G_strain_contig_04994|N_strain_contig_17923	-1.62	2.405	-4.12	-0.095	---NA---	---NA---
EAID_25785|G_strain_contig_33955|N_strain_contig_29426	-1.418	2.809	-4.563	-0.336	---NA---	---NA---
EAID_10549|G_strain_contig_13013|N_strain_contig_31730	-0.833	2.115	-3.404	-0.457	---NA---	---NA---
EAID_24742|G_strain_contig_32642|N_strain_contig_28011	-0.598	2.76	-3.522	-0.164	---NA---	---NA---
EAID_29963|G_strain_contig_39255|N_strain_contig_08066	0.128	3.099	-2.965	0.005	---NA---	---NA---
EAID_34656|G_strain_contig_46154|N_strain_contig_41397	-1.023	3.405	-3.623	0.805	---NA---	---NA---
EAID_13240|G_strain_contig_16345|N_strain_contig_28493	-1.554	0.975	-3.679	-1.15	---NA---	---NA---
EAID_01606|G_strain_contig_01999|N_strain_contig_03686	-1.332	-0.128	-1.927	-0.723	---NA---	---NA---
EAID_17002|G_strain_contig_20971|N_strain_contig_17127	-1.014	0.553	-1.646	-0.079	muc4_humanmucin-4|os=homo|sapiens|gn=muc4|pe=1|sv=4	muc4_humanmucin-4|os=homo|sapiens|gn=muc4|pe=1|sv=4
EAID_00544|G_strain_contig_00671|N_strain_contig_08604	-1.22	0.33	-2.028	-0.479	---NA---	---NA---
EAID_24213|G_strain_contig_31939|N_strain_contig_27328	-0.916	0.741	-2.115	-0.458	---NA---	---NA---
EAID_11305|G_strain_contig_13942|N_strain_contig_33179	-0.736	0.592	-2.712	-1.383	---NA---	---NA---
EAID_05803|G_strain_contig_07184|N_strain_contig_30974	-1.016	0.406	-2.638	-1.216	---NA---	---NA---
EAID_13540|G_strain_contig_16719|N_strain_contig_06149	-1.239	0.345	-2.638	-1.054	s12a5_humansolute|carrier|family|12|member|5|os=homo|sapiens|gn=slc12a5|pe=2|sv=3	---NA---
EAID_21073|G_strain_contig_27696|N_strain_contig_07873	-1.2	0.558	-2.576	-0.817	chst3_humancarbohydrate|sulfotransferase|3|os=homo|sapiens|gn=chst3|pe=1|sv=3	---NA---
EAID_19311|G_strain_contig_25044|N_strain_contig_10963	-1.648	0.285	-2.762	-0.829	---NA---	---NA---
EAID_24439|G_strain_contig_32231|N_strain_contig_40161	-1.458	0.214	-2.44	-0.767	---NA---	---NA---
EAID_38809|G_strain_contig_52022|N_strain_contig_22919	-2.616	-0.166	-4.286	-1.836	---NA---	---NA---
EAID_09999|G_strain_contig_12328|N_strain_contig_33937	0.293	1.762	-4.304	-2.834	---NA---	---NA---
EAID_23131|G_strain_contig_30527|N_strain_contig_25916	1.271	0.91	-2.597	-2.958	---NA---	---NA---
EAID_06739|G_strain_contig_08346|N_strain_contig_01157	-1.217	2.55	-5.881	-2.114	---NA---	---NA---
EAID_26898|G_strain_contig_35371|N_strain_contig_40081	-1.299	1.879	-5.197	-2.02	---NA---	---NA---
EAID_20234|G_strain_contig_26476|N_strain_contig_27715	-0.315	2.866	-4.462	-1.28	---NA---	---NA---
EAID_39469|G_strain_contig_52877|N_strain_contig_47088	-0.482	3.166	-5.389	-1.741	---NA---	---NA---
EAID_09538|G_strain_contig_11774|N_strain_contig_26999	0.564	2.356	-2.347	-0.556	egr3_mouseearly|growth|response|protein|3|os=mus|musculus|gn=egr3|pe=2|sv=2	---NA---
EAID_10442|G_strain_contig_12883|N_strain_contig_41611	0.655	2.297	-2.025	-0.383	---NA---	---NA---
EAID_25585|G_strain_contig_33698|N_strain_contig_29160	0.112	1.493	-2.546	-1.165	---NA---	---NA---
EAID_03603|G_strain_contig_04432|N_strain_contig_02362	-0.218	1.139	-1.941	-0.585	---NA---	---NA---
EAID_22816|G_strain_contig_30092|N_strain_contig_01861	-0.224	1.056	-1.603	-0.324	---NA---	---NA---
EAID_09636|G_strain_contig_11891|N_strain_contig_24998	0.015	1.797	-2.18	-0.398	---NA---	---NA---
EAID_26278|G_strain_contig_34578|N_strain_contig_30109	0.201	1.738	-1.591	-0.054	---NA---	---NA---
EAID_07368|G_strain_contig_09136|N_strain_contig_29080	-0.108	1.615	-1.234	0.489	---NA---	---NA---
EAID_28462|G_strain_contig_37359|N_strain_contig_23028	-0.202	0.891	-0.957	0.136	---NA---	---NA---
EAID_30742|G_strain_contig_40262|N_strain_contig_35548	-0.106	1.145	-0.654	0.597	h11_caeelhistone|os=caenorhabditis|elegans|gn=his-24|pe=1|sv=4	---NA---
EAID_31569|G_strain_contig_41332|N_strain_contig_08651	-0.269	0.782	-0.54	0.51	---NA---	---NA---
EAID_00047|G_strain_contig_00057|N_strain_contig_08015	0.616	2.55	-0.017	1.916	---NA---	---NA---
EAID_15664|G_strain_contig_19336|N_strain_contig_12712	1.568	3.109	-1.094	0.447	---NA---	---NA---
EAID_09377|G_strain_contig_11581|N_strain_contig_00060	1.625	4.239	-2.636	-0.022	---NA---	---NA---
EAID_31876|G_strain_contig_41726|N_strain_contig_37421	2.037	4.092	-1.757	0.298	---NA---	---NA---
EAID_19005|G_strain_contig_24537|N_strain_contig_05732	-2.114	1.932	-0.399	3.647	---NA---	---NA---
EAID_25462|G_strain_contig_33540|N_strain_contig_28995	-1.48	2.905	-1.417	2.968	---NA---	---NA---
EAID_09151|G_strain_contig_11300|N_strain_contig_41205	-2.461	0.957	-2.912	0.506	---NA---	---NA---
EAID_28115|G_strain_contig_36914|N_strain_contig_27888	-2.05	1.002	-2.417	0.634	---NA---	---NA---
EAID_29980|G_strain_contig_39281|N_strain_contig_34882	-2.89	1.301	-3.384	0.807	---NA---	---NA---
EAID_26103|G_strain_contig_34356|N_strain_contig_29879	-1.563	1.584	-2.703	0.444	---NA---	---NA---
EAID_29869|G_strain_contig_39128|N_strain_contig_34738	-1.295	1.913	-2.437	0.771	---NA---	---NA---
EAID_32274|G_strain_contig_42230|N_strain_contig_22228	-1.538	1.651	-2.147	1.042	---NA---	---NA---
EAID_12333|G_strain_contig_15233|N_strain_contig_33758	-1.954	2.152	-2.239	1.866	---NA---	---NA---
EAID_32379|G_strain_contig_42362|N_strain_contig_43500	-2.317	2.186	-2.625	1.878	---NA---	---NA---
EAID_18030|G_strain_contig_22781|N_strain_contig_39352	-1.718	2.335	-2.7	1.353	---NA---	---NA---
EAID_33772|G_strain_contig_44654|N_strain_contig_16412	-1.403	2.425	-2.453	1.376	---NA---	---NA---
EAID_31909|G_strain_contig_41766|N_strain_contig_37483	-3.743	1.378	-2.83	2.291	---NA---	---NA---
EAID_33829|G_strain_contig_44752|N_strain_contig_41094	-2.938	1.75	-2.64	2.049	---NA---	---NA---
EAID_27658|G_strain_contig_36328|N_strain_contig_31853	-2.811	1.007	-1.57	2.249	---NA---	---NA---
EAID_23826|G_strain_contig_31441|N_strain_contig_25819	-1.867	1.302	-1.123	2.046	---NA---	---NA---
EAID_31595|G_strain_contig_41367|N_strain_contig_44231	-2.349	0.707	-1.117	1.939	---NA---	---NA---
EAID_05695|G_strain_contig_07054|N_strain_contig_48028	-3.481	0.181	-1.943	1.719	---NA---	---NA---
EAID_10604|G_strain_contig_13086|N_strain_contig_24333	-2.86	0.086	-1.32	1.627	---NA---	---NA---
EAID_24942|G_strain_contig_32895|N_strain_contig_25062	-2.858	-0.179	-1.141	1.537	---NA---	---NA---
EAID_35125|G_strain_contig_46923|N_strain_contig_04208	-2.681	-0.146	-1.418	1.116	---NA---	---NA---
EAID_12344|G_strain_contig_15244|N_strain_contig_43731	-2.34	0.84	-0.264	2.916	---NA---	---NA---
EAID_36582|G_strain_contig_49225|N_strain_contig_26004	-2.93	0.245	-0.319	2.855	---NA---	---NA---
EAID_20961|G_strain_contig_27539|N_strain_contig_22952	-2.122	-0.269	0.414	2.267	---NA---	---NA---
EAID_26937|G_strain_contig_35419|N_strain_contig_30947	-2.346	-0.132	0.266	2.48	---NA---	---NA---
EAID_29213|G_strain_contig_38295|N_strain_contig_06919	-2.19	0.042	0.434	2.667	---NA---	---NA---
EAID_00266|G_strain_contig_00328|N_strain_contig_19916	-1.389	0.039	0.598	2.026	---NA---	---NA---
EAID_09497|G_strain_contig_11728|N_strain_contig_04816	-1.707	0.502	0.173	2.382	---NA---	---NA---
EAID_36313|G_strain_contig_48878|N_strain_contig_30171	-1.44	0.509	0.236	2.184	---NA---	---NA---
EAID_38668|G_strain_contig_51844|N_strain_contig_32104	-1.41	0.554	0.802	2.766	---NA---	---NA---
EAID_20104|G_strain_contig_26279|N_strain_contig_21745	-2.251	0.482	-0.48	2.253	---NA---	---NA---
EAID_26243|G_strain_contig_34534|N_strain_contig_03138	-1.804	0.05	-0.343	1.51	---NA---	---NA---
EAID_23516|G_strain_contig_31037|N_strain_contig_26429	-1.804	0.199	-0.611	1.393	---NA---	---NA---
EAID_26302|G_strain_contig_34608|N_strain_contig_30133	-1.899	0.361	-0.641	1.619	---NA---	---NA---
EAID_29441|G_strain_contig_38586|N_strain_contig_34194	-2.213	0.154	-0.635	1.731	---NA---	---NA---
EAID_36102|G_strain_contig_48583|N_strain_contig_47500	-2.011	0.244	-0.308	1.948	---NA---	---NA---
EAID_19162|G_strain_contig_24822|N_strain_contig_00021	-2.176	-0.1	-0.768	1.308	---NA---	---NA---
EAID_31264|G_strain_contig_40931|N_strain_contig_36636	-2.472	-0.429	-0.612	1.431	---NA---	---NA---
EAID_32193|G_strain_contig_42126|N_strain_contig_46135	-2.406	-0.484	-0.196	1.726	---NA---	---NA---
EAID_20505|G_strain_contig_26867|N_strain_contig_46064	-1.769	-0.109	0.031	1.69	---NA---	---NA---
EAID_08349|G_strain_contig_10335|N_strain_contig_04496	-1.787	-0.456	0.147	1.478	---NA---	---NA---
EAID_26890|G_strain_contig_35362|N_strain_contig_18870	-1.725	-0.327	0.166	1.565	---NA---	---NA---
EAID_14487|G_strain_contig_17886|N_strain_contig_13228	-1.971	-0.568	0.194	1.597	---NA---	---NA---
EAID_38851|G_strain_contig_52075|N_strain_contig_46778	-2.08	-0.482	0.037	1.635	---NA---	---NA---
EAID_15066|G_strain_contig_18613|N_strain_contig_37793	-0.592	0.701	0.101	1.394	---NA---	---NA---
EAID_04110|G_strain_contig_05060|N_strain_contig_07530	-0.888	0.359	0.066	1.312	---NA---	---NA---
EAID_21267|G_strain_contig_27962|N_strain_contig_23361	-0.934	0.648	-0.177	1.406	---NA---	---NA---
EAID_24785|G_strain_contig_32698|N_strain_contig_28080	-0.999	0.567	-0.219	1.347	---NA---	---NA---
EAID_01047|G_strain_contig_01306|N_strain_contig_46590	-1.211	0.146	-0.504	0.853	---NA---	---NA---
EAID_01853|G_strain_contig_02310|N_strain_contig_05256	-1.03	0.357	-0.457	0.93	---NA---	---NA---
EAID_09464|G_strain_contig_11691|N_strain_contig_11462	-1.084	0.06	-0.154	0.99	---NA---	---NA---
EAID_11992|G_strain_contig_14808|N_strain_contig_48802	-1.567	0.083	-0.512	1.138	---NA---	---NA---
EAID_14759|G_strain_contig_18225|N_strain_contig_07772	-1.438	0.217	-0.623	1.033	---NA---	---NA---
EAID_28339|G_strain_contig_37202|N_strain_contig_48882	-1.468	0.152	-0.297	1.324	---NA---	---NA---
EAID_00342|G_strain_contig_00423|N_strain_contig_04260	-1.738	-0.257	-0.366	1.114	alr_strgcalanine|racemase|os=streptococcus|gordonii|(strain|challis|atcc|35105|ch1|dl1|v288)|gn=alr|pe=3|sv=1	alr_strgcalanine|racemase|os=streptococcus|gordonii|(strain|challis|atcc|35105|ch1|dl1|v288)|gn=alr|pe=3|sv=1
EAID_26737|G_strain_contig_35167|N_strain_contig_30678	-1.614	-0.196	-0.121	1.298	---NA---	---NA---
EAID_06056|G_strain_contig_07495|N_strain_contig_25989	-1.381	-0.11	-0.271	1	---NA---	---NA---
EAID_03251|G_strain_contig_04015|N_strain_contig_01772	-1.343	-0.176	-0.432	0.734	---NA---	---NA---
EAID_26091|G_strain_contig_34342|N_strain_contig_05418	-1.594	-0.215	-0.464	0.915	---NA---	---NA---
EAID_29362|G_strain_contig_38478|N_strain_contig_15187	-1.527	-0.199	-0.437	0.891	---NA---	---NA---
EAID_13241|G_strain_contig_16346|N_strain_contig_28494	-1.675	0.826	-0.435	2.065	---NA---	---NA---
EAID_21682|G_strain_contig_28550|N_strain_contig_23955	-1.416	0.68	-0.419	1.676	---NA---	---NA---
EAID_31994|G_strain_contig_41872|N_strain_contig_35083	-1.577	1.215	-0.372	2.419	---NA---	---NA---
EAID_01259|G_strain_contig_01562|N_strain_contig_46890	-1.107	1.292	-0.928	1.471	---NA---	---NA---
EAID_09060|G_strain_contig_11188|N_strain_contig_36423	-0.797	1.412	-0.706	1.503	---NA---	---NA---
EAID_19910|G_strain_contig_25978|N_strain_contig_21415	-1.521	1.402	-1.581	1.341	---NA---	---NA---
EAID_12145|G_strain_contig_14995|N_strain_contig_11961	-1.77	0.898	-1.317	1.35	---NA---	---NA---
EAID_29681|G_strain_contig_38884|N_strain_contig_34487	-1.691	0.684	-1.454	0.921	---NA---	---NA---
EAID_27147|G_strain_contig_35688|N_strain_contig_31205	-1.413	0.603	-0.958	1.058	---NA---	---NA---
EAID_38514|G_strain_contig_51659|N_strain_contig_46336	-1.431	0.427	-0.909	0.949	---NA---	---NA---
EAID_32958|G_strain_contig_43284|N_strain_contig_14484	-1.38	0.83	-1.144	1.067	---NA---	---NA---
EAID_38926|G_strain_contig_52173|N_strain_contig_13057	-1.186	0.853	-0.938	1.102	---NA---	---NA---
EAID_12469|G_strain_contig_15403|N_strain_contig_02485	-1.866	-0.654	-1.314	-0.103	---NA---	---NA---
EAID_12132|G_strain_contig_14979|N_strain_contig_18106	-2.397	-0.594	-1.259	0.544	---NA---	---NA---
EAID_28331|G_strain_contig_37194|N_strain_contig_32743	-2.441	-0.41	-1.339	0.692	---NA---	---NA---
EAID_16498|G_strain_contig_20369|N_strain_contig_11005	-2.335	-0.74	-0.972	0.623	coll2_mimivcollagen-like|protein|2|os=acanthamoeba|polyphaga|mimivirus|gn=mimi_r196|pe=4|sv=1	coll2_mimivcollagen-like|protein|2|os=acanthamoeba|polyphaga|mimivirus|gn=mimi_r196|pe=4|sv=1
EAID_31112|G_strain_contig_40741|N_strain_contig_17192	-2.527	-0.747	-0.878	0.903	coll2_mimivcollagen-like|protein|2|os=acanthamoeba|polyphaga|mimivirus|gn=mimi_r196|pe=4|sv=1	coll2_mimivcollagen-like|protein|2|os=acanthamoeba|polyphaga|mimivirus|gn=mimi_r196|pe=4|sv=1
EAID_01398|G_strain_contig_01738|N_strain_contig_03844	-1.907	-0.611	-0.581	0.714	---NA---	---NA---
EAID_06730|G_strain_contig_08336|N_strain_contig_03451	-1.619	-0.262	-0.722	0.635	---NA---	---NA---
EAID_15108|G_strain_contig_18667|N_strain_contig_16529	-1.366	-0.07	-0.701	0.596	---NA---	---NA---
EAID_00081|G_strain_contig_00100|N_strain_contig_30236	-1.577	-0.02	-1.273	0.284	---NA---	---NA---
EAID_14787|G_strain_contig_18261|N_strain_contig_09975	-1.525	-0.22	-1.092	0.214	---NA---	---NA---
EAID_30689|G_strain_contig_40188|N_strain_contig_01243	-1.289	-0.111	-0.944	0.235	---NA---	---NA---
EAID_13937|G_strain_contig_17209|N_strain_contig_46767	-1.428	-0.273	-0.849	0.307	---NA---	---NA---
EAID_38724|G_strain_contig_51909|N_strain_contig_43706	-1.337	-0.117	-0.821	0.398	---NA---	---NA---
EAID_08375|G_strain_contig_10367|N_strain_contig_38053	-1.954	-0.09	-1.109	0.755	---NA---	---NA---
EAID_00111|G_strain_contig_00135|N_strain_contig_32621	-1.916	-0.249	-0.848	0.818	---NA---	---NA---
EAID_09196|G_strain_contig_11357|N_strain_contig_01255	-1.903	-0.273	-0.922	0.708	---NA---	---NA---
EAID_29431|G_strain_contig_38573|N_strain_contig_34182	-1.795	-0.058	-1.165	0.573	---NA---	---NA---
EAID_39329|G_strain_contig_52703|N_strain_contig_45643	-1.88	0.004	-1.342	0.543	---NA---	---NA---
EAID_19869|G_strain_contig_25915|N_strain_contig_21357	-1.426	0.427	-1.587	0.265	---NA---	---NA---
EAID_30244|G_strain_contig_39624|N_strain_contig_35221	-1.655	0.512	-1.787	0.381	---NA---	---NA---
EAID_26863|G_strain_contig_35332|N_strain_contig_30860	-1.414	0.845	-1.71	0.55	---NA---	---NA---
EAID_00045|G_strain_contig_00055|N_strain_contig_08273	-1.523	0.859	-2.009	0.374	---NA---	---NA---
EAID_38965|G_strain_contig_52225|N_strain_contig_43830	-1.389	0.729	-2.03	0.088	---NA---	---NA---
EAID_24688|G_strain_contig_32577|N_strain_contig_27944	-1.971	0.622	-1.529	1.064	---NA---	---NA---
EAID_32086|G_strain_contig_41993|N_strain_contig_37724	-2.054	0.784	-1.678	1.159	---NA---	---NA---
EAID_38920|G_strain_contig_52164|N_strain_contig_37104	-2.146	0.661	-1.859	0.948	---NA---	---NA---
EAID_39680|G_strain_contig_53139|N_strain_contig_00025	-1.964	0.395	-1.748	0.611	---NA---	---NA---
EAID_33300|G_strain_contig_43889|N_strain_contig_32252	-0.655	0.876	-1.086	0.445	---NA---	---NA---
EAID_12456|G_strain_contig_15385|N_strain_contig_37562	-0.905	0.547	-1.297	0.155	---NA---	---NA---
EAID_29685|G_strain_contig_38890|N_strain_contig_34494	-0.835	0.66	-1.329	0.166	---NA---	---NA---
EAID_39050|G_strain_contig_52332|N_strain_contig_06170	-0.946	0.676	-1.22	0.402	---NA---	---NA---
EAID_25474|G_strain_contig_33555|N_strain_contig_29014	-1.08	0.03	-1.068	0.042	---NA---	---NA---
EAID_26799|G_strain_contig_35253|N_strain_contig_30785	-1.23	0.008	-1.29	-0.053	---NA---	---NA---
EAID_21307|G_strain_contig_28016|N_strain_contig_44865	-1.171	0.233	-1.215	0.19	---NA---	---NA---
EAID_29427|G_strain_contig_38567|N_strain_contig_45030	-1.161	0.369	-1.176	0.354	---NA---	---NA---
EAID_03259|G_strain_contig_04025|N_strain_contig_01688	-0.97	0.23	-0.655	0.545	---NA---	---NA---
EAID_29571|G_strain_contig_38745|N_strain_contig_15090	-0.971	0.23	-0.613	0.587	---NA---	---NA---
EAID_34262|G_strain_contig_45479|N_strain_contig_24678	-0.948	0.215	-0.726	0.437	---NA---	---NA---
EAID_38635|G_strain_contig_51804|N_strain_contig_45660	-0.775	0.506	-0.839	0.441	---NA---	---NA---
EAID_01030|G_strain_contig_01287|N_strain_contig_08610	-1.196	0.491	-1.167	0.521	---NA---	---NA---
EAID_03381|G_strain_contig_04166|N_strain_contig_14552	-1.117	0.418	-0.95	0.585	---NA---	---NA---
EAID_16615|G_strain_contig_20506|N_strain_contig_13744	-1.152	0.449	-1.037	0.563	---NA---	---NA---
EAID_24205|G_strain_contig_31929|N_strain_contig_27316	-1.228	0.692	-1.204	0.716	---NA---	---NA---
EAID_01119|G_strain_contig_01395|N_strain_contig_31155	-1.324	0.234	-0.974	0.584	---NA---	---NA---
EAID_37511|G_strain_contig_50423|N_strain_contig_47440	-1.338	0.32	-0.999	0.658	---NA---	---NA---
EAID_12101|G_strain_contig_14942|N_strain_contig_03928	-1.193	0.239	-0.847	0.585	---NA---	---NA---
EAID_39986|G_strain_contig_53506|N_strain_contig_30912	-1.167	0.162	-0.829	0.5	---NA---	---NA---

## Sheet: cluster1
target_ids	Glow.Ghigh	Nlow.Nhigh	Nhigh.Ghigh	Nlow.Glow	Seq_Description_Gstrain	Seq_Description_Nstrain
EAID_24528|G_strain_contig_32359|N_strain_contig_27973	-6.603	7.852	-10.857	3.597	---NA---	---NA---
EAID_13086|G_strain_contig_16154|N_strain_contig_32408	-0.932	0.872	-7.262	-5.458	---NA---	---NA---
EAID_13433|G_strain_contig_16591|N_strain_contig_28694	-1.033	2.108	-7.966	-4.825	---NA---	---NA---
EAID_03570|G_strain_contig_04395|N_strain_contig_31536	3.619	4.951	-8.914	-7.582	pfm_chagb fungistatic metabolite os=chaetomium globosum (strain atcc 6205 cbs dsm 1962 nbrc 6347 nrrl 1970) gn=chgg_05463 pe=1 sv=2	pfm_chagb fungistatic metabolite os=chaetomium globosum (strain atcc 6205 cbs dsm 1962 nbrc 6347 nrrl 1970) gn=chgg_05463 pe=1 sv=2
EAID_27476|G_strain_contig_36102|N_strain_contig_31627	2.647	3.083	-7.989	-7.553	---NA---	---NA---
EAID_32091|G_strain_contig_42001|N_strain_contig_37734	-0.809	-3.899	-11.242	-14.331	nrdc_humannardilysin os=homo sapiens gn=nrd1 pe=1 sv=2	nrdc_humannardilysin os=homo sapiens gn=nrd1 pe=1 sv=2
EAID_23565|G_strain_contig_31100|N_strain_contig_26497	0.858	-9.198	-0.158	-10.214	---NA---	---NA---
EAID_29261|G_strain_contig_38360|N_strain_contig_33944	1.941	-9.532	-0.475	-11.948	---NA---	---NA---
EAID_31699|G_strain_contig_41496|N_strain_contig_37194	0.137	-9.691	-1.643	-11.471	dnjb2_mouse homolog subfamily b member 2 os=mus musculus gn=dnajb2 pe=2 sv=2	dnjb2_mouse homolog subfamily b member 2 os=mus musculus gn=dnajb2 pe=2 sv=2
EAID_27837|G_strain_contig_36544|N_strain_contig_32085	-1.409	-7.263	-3.325	-9.179	parpt_mousetcdd-inducible poly	parpt_mousetcdd-inducible poly
EAID_28644|G_strain_contig_37589|N_strain_contig_13758	-0.74	-7.806	-2.901	-9.967	---NA---	---NA---
EAID_31700|G_strain_contig_41497|N_strain_contig_37195	-0.478	-7.859	-2.201	-9.582	dnjb2_mouse homolog subfamily b member 2 os=mus musculus gn=dnajb2 pe=2 sv=2	dnjb2_mouse homolog subfamily b member 2 os=mus musculus gn=dnajb2 pe=2 sv=2
EAID_16830|G_strain_contig_20766|N_strain_contig_38673	-1.307	-3.737	-7.858	-10.287	klh26_mousekelch-like protein 26 os=mus musculus gn=klhl26 pe=2 sv=1	---NA---
EAID_14840|G_strain_contig_18330|N_strain_contig_37572	-1.274	-4.515	-5.538	-8.779	kpym_humanpyruvate kinase isozymes m1 m2 os=homo sapiens gn=pkm pe=1 sv=4	kpym_humanpyruvate kinase isozymes m1 m2 os=homo sapiens gn=pkm pe=1 sv=4
EAID_26472|G_strain_contig_34811|N_strain_contig_30321	-1.558	-4.484	-6.252	-9.179	---NA---	---NA---
EAID_32187|G_strain_contig_42118|N_strain_contig_37863	-0.68	-1.69	-6.357	-7.367	---NA---	---NA---
EAID_16486|G_strain_contig_20355|N_strain_contig_24544	1.622	-2.886	-5.987	-10.495	dopo_ratdopamine beta-hydroxylase os=rattus norvegicus gn=dbh pe=1 sv=1	---NA---
EAID_27897|G_strain_contig_36623|N_strain_contig_32166	1.104	-3.656	-4.554	-9.314	---NA---	ajl2_angjalactose-binding lectin l-2 os=anguilla japonica gn=l-2 pe=1 sv=2
EAID_04726|G_strain_contig_05836|N_strain_contig_31139	1.026	-4.845	-3.629	-9.5	---NA---	---NA---
EAID_08223|G_strain_contig_10183|N_strain_contig_10221	1.841	-4.893	-3.11	-9.844	---NA---	---NA---
EAID_28127|G_strain_contig_36929|N_strain_contig_32480	2.514	-3.588	-3.124	-9.226	---NA---	---NA---
EAID_32396|G_strain_contig_42386|N_strain_contig_20465	1.846	-4.015	-3.232	-9.093	sspo_humansco-spondin os=homo sapiens gn=sspo pe=2 sv=1	sspo_humansco-spondin os=homo sapiens gn=sspo pe=2 sv=1
EAID_04573|G_strain_contig_05644|N_strain_contig_28858	2.809	-3.112	-4.224	-10.146	ici2_horvusubtilisin-chymotrypsin inhibitor-2a os=hordeum vulgare pe=1 sv=2	---NA---
EAID_30918|G_strain_contig_40489|N_strain_contig_36167	2.98	-2.292	-3.41	-8.682	---NA---	---NA---
EAID_03024|G_strain_contig_03750|N_strain_contig_30380	2.457	-2.236	-3.919	-8.612	---NA---	---NA---
EAID_38801|G_strain_contig_52013|N_strain_contig_26495	2.235	-2.271	-4.18	-8.686	---NA---	---NA---
EAID_11112|G_strain_contig_13702|N_strain_contig_47672	0.36	-1.288	-2.38	-4.028	---NA---	---NA---
EAID_26881|G_strain_contig_35353|N_strain_contig_30886	0.592	-0.574	-2.756	-3.922	---NA---	---NA---
EAID_01084|G_strain_contig_01352|N_strain_contig_33326	1.138	-1.363	-2.546	-5.048	rdh12_mouseretinol dehydrogenase 12 os=mus musculus gn=rdh12 pe=2 sv=1	rdh12_mouseretinol dehydrogenase 12 os=mus musculus gn=rdh12 pe=2 sv=1
EAID_10381|G_strain_contig_12805|N_strain_contig_36492	0.807	-1.265	-2.477	-4.549	doc2b_ratdouble c2-like domain-containing protein beta os=rattus norvegicus gn=doc2b pe=1 sv=2	rph3l_humanrab effector noc2 os=homo sapiens gn=rph3al pe=1 sv=1
EAID_31105|G_strain_contig_40730|N_strain_contig_45590	1.084	-0.88	-2.446	-4.41	---NA---	---NA---
EAID_31424|G_strain_contig_41142|N_strain_contig_08929	1.293	-0.761	-2.967	-5.021	dnas1_bovindeoxyribonuclease-1 os=bos taurus gn=dnase1 pe=1 sv=3	tilb_trybbprotein tilb homolog os=trypanosoma brucei brucei gn=lrrc6 pe=3 sv=1
EAID_33475|G_strain_contig_44176|N_strain_contig_19239	0.439	-1.566	-3.01	-5.015	gcnt3_sheepbeta- -galactosyl-o-glycosyl-glycoprotein beta- -n-acetylglucosaminyltransferase 3 os=ovis aries gn=gcnt3 pe=3 sv=1	gcnt3_bubbubeta- -galactosyl-o-glycosyl-glycoprotein beta- -n-acetylglucosaminyltransferase 3 os=bubalus bubalis gn=gcnt3 pe=3 sv=1
EAID_09165|G_strain_contig_11317|N_strain_contig_29895	-0.32	-1.22	-4.478	-5.378	---NA---	---NA---
EAID_03057|G_strain_contig_03793|N_strain_contig_19755	-0.709	-1.777	-3.401	-4.469	osbp1_mouseoxysterol-binding protein 1 os=mus musculus gn=osbp pe=1 sv=2	---NA---
EAID_39428|G_strain_contig_52829|N_strain_contig_22793	-0.33	-1.686	-3.335	-4.692	---NA---	---NA---
EAID_25973|G_strain_contig_34196|N_strain_contig_29703	-1.884	-2.245	-5.487	-5.849	---NA---	---NA---
EAID_17050|G_strain_contig_21030|N_strain_contig_17694	-1.228	-2.408	-5.188	-6.368	---NA---	---NA---
EAID_29287|G_strain_contig_38393|N_strain_contig_33993	-1.179	-3.029	-5.064	-6.914	---NA---	---NA---
EAID_23470|G_strain_contig_30978|N_strain_contig_26368	-0.498	-3.127	-4.8	-7.429	---NA---	---NA---
EAID_16233|G_strain_contig_20051|N_strain_contig_44373	-0.302	-3.293	-4.154	-7.145	---NA---	---NA---
EAID_24239|G_strain_contig_31971|N_strain_contig_34060	-0.531	-3.228	-4.443	-7.139	---NA---	---NA---
EAID_16417|G_strain_contig_20274|N_strain_contig_17782	0.013	-2.831	-4.132	-6.977	ysnk_caeelupf0392 protein os=caenorhabditis elegans gn= pe=2 sv=2	---NA---
EAID_28687|G_strain_contig_37639|N_strain_contig_33204	-0.199	-2.752	-4.383	-6.936	---NA---	---NA---
EAID_10091|G_strain_contig_12449|N_strain_contig_45934	-0.202	-2.498	-4.006	-6.302	---NA---	---NA---
EAID_13214|G_strain_contig_16304|N_strain_contig_19615	-0.699	-2.786	-4.23	-6.316	if2b1_chickinsulin-like growth factor 2 mrna-binding protein 1 os=gallus gallus gn=igf2bp1 pe=1 sv=1	if2b1_chickinsulin-like growth factor 2 mrna-binding protein 1 os=gallus gallus gn=igf2bp1 pe=1 sv=1
EAID_23452|G_strain_contig_30954|N_strain_contig_26334	-0.59	-2.474	-4.419	-6.303	---NA---	---NA---
EAID_37623|G_strain_contig_50562|N_strain_contig_04515	-0.396	-2.328	-4.779	-6.712	---NA---	---NA---
EAID_10734|G_strain_contig_13243|N_strain_contig_46807	-0.24	-3.302	-2.978	-6.04	rpgf4_mouserap guanine nucleotide exchange factor 4 os=mus musculus gn=rapgef4 pe=1 sv=1	rpgf4_mouserap guanine nucleotide exchange factor 4 os=mus musculus gn=rapgef4 pe=1 sv=1
EAID_26034|G_strain_contig_34269|N_strain_contig_29795	-0.361	-3.356	-3.166	-6.16	---NA---	---NA---
EAID_28614|G_strain_contig_37549|N_strain_contig_33100	-0.37	-3.488	-3.266	-6.384	---NA---	---NA---
EAID_12567|G_strain_contig_15519|N_strain_contig_16203	-1.3	-4.339	-3.205	-6.244	---NA---	---NA---
EAID_07066|G_strain_contig_08754|N_strain_contig_17342	-1.121	-4.206	-3.255	-6.34	klhl8_humankelch-like protein 8 os=homo sapiens gn=klhl8 pe=2 sv=4	klhl8_humankelch-like protein 8 os=homo sapiens gn=klhl8 pe=2 sv=4
EAID_12846|G_strain_contig_15861|N_strain_contig_02560	-1.11	-4.17	-3.277	-6.336	tssk2_mousetestis-specific serine threonine-protein kinase 2 os=mus musculus gn=tssk2 pe=1 sv=2	tssk2_mousetestis-specific serine threonine-protein kinase 2 os=mus musculus gn=tssk2 pe=1 sv=2
EAID_07122|G_strain_contig_08827|N_strain_contig_23739	-1.097	-4.291	-3.298	-6.492	klhl7_ratkelch-like protein 7 os=rattus norvegicus gn=klhl7 pe=2 sv=1	klhl7_ratkelch-like protein 7 os=rattus norvegicus gn=klhl7 pe=2 sv=1
EAID_15925|G_strain_contig_19671|N_strain_contig_26168	-1.162	-4.401	-3.254	-6.493	srpk3_mousesrsf protein kinase 3 os=mus musculus gn=srpk3 pe=2 sv=1	srpk3_mousesrsf protein kinase 3 os=mus musculus gn=srpk3 pe=2 sv=1
EAID_10939|G_strain_contig_13492|N_strain_contig_07538	-0.875	-4.499	-3.025	-6.649	---NA---	---NA---
EAID_16439|G_strain_contig_20299|N_strain_contig_25659	-1.13	-4.577	-3.199	-6.646	qric2_humanglutamine-rich protein 2 os=homo sapiens gn=qrich2 pe=2 sv=1	---NA---
EAID_16474|G_strain_contig_20341|N_strain_contig_22940	-0.997	-4.452	-3.252	-6.707	lrrd1_mouseleucine-rich repeat and death domain-containing protein 1 os=mus musculus gn=lrrd1 pe=2 sv=2	lrrd1_mouseleucine-rich repeat and death domain-containing protein 1 os=mus musculus gn=lrrd1 pe=2 sv=2
EAID_29521|G_strain_contig_38687|N_strain_contig_09280	-0.769	-4.054	-2.987	-6.272	---NA---	---NA---
EAID_14839|G_strain_contig_18329|N_strain_contig_33559	-0.852	-4.121	-3.183	-6.453	---NA---	---NA---
EAID_24644|G_strain_contig_32524|N_strain_contig_46533	-0.673	-4.037	-3.111	-6.475	---NA---	---NA---
EAID_30762|G_strain_contig_40291|N_strain_contig_35945	-0.695	-4.139	-3.065	-6.508	---NA---	---NA---
EAID_07946|G_strain_contig_09847|N_strain_contig_24190	-1.043	-3.926	-3.39	-6.272	klh31_danrekelch-like protein 31 os=danio rerio gn=klhl31 pe=2 sv=1	kld8a_mousekelch domain-containing protein 8a os=mus musculus gn=klhdc8a pe=2 sv=1
EAID_02972|G_strain_contig_03682|N_strain_contig_44620	-1.019	-3.958	-3.421	-6.361	traf6_xentrtnf receptor-associated factor 6 os=xenopus tropicalis gn=traf6 pe=2 sv=1	---NA---
EAID_16519|G_strain_contig_20391|N_strain_contig_16292	-1.006	-4.005	-3.437	-6.435	---NA---	---NA---
EAID_11109|G_strain_contig_13698|N_strain_contig_46386	-0.812	-3.654	-3.38	-6.222	---NA---	---NA---
EAID_16185|G_strain_contig_19990|N_strain_contig_08683	-0.799	-3.915	-3.355	-6.472	---NA---	---NA---
EAID_29964|G_strain_contig_39257|N_strain_contig_34858	-0.781	-3.809	-3.393	-6.421	---NA---	---NA---
EAID_31365|G_strain_contig_41062|N_strain_contig_36755	-0.609	-3.808	-3.229	-6.428	---NA---	---NA---
EAID_29778|G_strain_contig_39004|N_strain_contig_34621	-0.753	-4.007	-3.101	-6.355	slnl1_humanschlafen-like protein 1 os=homo sapiens gn=slfnl1 pe=2 sv=2	slnl1_humanschlafen-like protein 1 os=homo sapiens gn=slfnl1 pe=2 sv=2
EAID_15752|G_strain_contig_19444|N_strain_contig_28161	-0.657	-3.928	-3.078	-6.35	---NA---	---NA---
EAID_21528|G_strain_contig_28330|N_strain_contig_37758	-0.672	-3.914	-3.166	-6.408	klhl7_ratkelch-like protein 7 os=rattus norvegicus gn=klhl7 pe=2 sv=1	klhl7_ratkelch-like protein 7 os=rattus norvegicus gn=klhl7 pe=2 sv=1
EAID_32336|G_strain_contig_42310|N_strain_contig_38060	-0.656	-3.91	-3.141	-6.395	rsph1_cypcaradial spoke head 1 homolog os=cyprinus carpio gn=rsph1 pe=1 sv=1	rsph1_cypcaradial spoke head 1 homolog os=cyprinus carpio gn=rsph1 pe=1 sv=1
EAID_34294|G_strain_contig_45543|N_strain_contig_03208	-0.768	-3.899	-3.229	-6.359	---NA---	---NA---
EAID_05985|G_strain_contig_07410|N_strain_contig_35838	-0.397	-4.038	-3.413	-7.053	---NA---	---NA---
EAID_06992|G_strain_contig_08663|N_strain_contig_03818	-0.772	-4.282	-3.225	-6.734	klh26_mousekelch-like protein 26 os=mus musculus gn=klhl26 pe=2 sv=1	klh26_mousekelch-like protein 26 os=mus musculus gn=klhl26 pe=2 sv=1
EAID_11155|G_strain_contig_13759|N_strain_contig_11480	-0.686	-4.176	-3.164	-6.654	---NA---	---NA---
EAID_29597|G_strain_contig_38779|N_strain_contig_34377	-0.766	-4.135	-3.38	-6.749	calm4_arathcalmodulin-4 os=arabidopsis thaliana gn=cam4 pe=1 sv=1	calm4_arathcalmodulin-4 os=arabidopsis thaliana gn=cam4 pe=1 sv=1
EAID_03171|G_strain_contig_03925|N_strain_contig_02947	-0.605	-4.502	-2.868	-6.765	---NA---	---NA---
EAID_13027|G_strain_contig_16084|N_strain_contig_22570	-0.695	-4.62	-2.925	-6.849	tnpo3_mousetransportin-3 os=mus musculus gn=tnpo3 pe=1 sv=1	tnpo3_mousetransportin-3 os=mus musculus gn=tnpo3 pe=1 sv=1
EAID_09553|G_strain_contig_11791|N_strain_contig_37430	-0.498	-4.449	-2.913	-6.864	cd047_danreupf0602 protein c4orf47 homolog os=danio rerio gn=zgc153146 pe=2 sv=1	cd047_danreupf0602 protein c4orf47 homolog os=danio rerio gn=zgc153146 pe=2 sv=1
EAID_14812|G_strain_contig_18290|N_strain_contig_36449	-0.479	-4.45	-2.934	-6.905	---NA---	---NA---
EAID_16641|G_strain_contig_20538|N_strain_contig_05112	-0.695	-4.353	-3.036	-6.695	marh3_xenlae3 ubiquitin-protein ligase march3 os=xenopus laevis gn=march3 pe=2 sv=1	marh3_xentre3 ubiquitin-protein ligase march3 os=xenopus tropicalis gn=march3 pe=2 sv=1
EAID_21748|G_strain_contig_28633|N_strain_contig_23070	-0.555	-4.355	-2.927	-6.727	---NA---	---NA---
EAID_27629|G_strain_contig_36289|N_strain_contig_31811	-0.599	-4.334	-2.977	-6.713	---NA---	---NA---
EAID_09607|G_strain_contig_11857|N_strain_contig_04928	-0.352	-4.12	-2.99	-6.759	---NA---	---NA---
EAID_31698|G_strain_contig_41495|N_strain_contig_37193	-0.474	-4.143	-3.125	-6.793	dnjb2_mouse homolog subfamily b member 2 os=mus musculus gn=dnajb2 pe=2 sv=2	dnjb2_mouse homolog subfamily b member 2 os=mus musculus gn=dnajb2 pe=2 sv=2
EAID_20652|G_strain_contig_27082|N_strain_contig_01965	-0.479	-3.848	-3.221	-6.591	tssk4_mousetestis-specific serine threonine-protein kinase 4 os=mus musculus gn=tssk4 pe=2 sv=1	tssk4_mousetestis-specific serine threonine-protein kinase 4 os=mus musculus gn=tssk4 pe=2 sv=1
EAID_23729|G_strain_contig_31315|N_strain_contig_10361	-0.411	-3.787	-3.296	-6.672	tekt3_mousetektin-3 os=mus musculus gn=tekt3 pe=2 sv=1	tekt3_mousetektin-3 os=mus musculus gn=tekt3 pe=2 sv=1
EAID_32059|G_strain_contig_41954|N_strain_contig_37694	-0.428	-3.87	-2.99	-6.432	tssk1_mousetestis-specific serine threonine-protein kinase 1 os=mus musculus gn=tssk1b pe=1 sv=2	tssk1_mousetestis-specific serine threonine-protein kinase 1 os=mus musculus gn=tssk1b pe=1 sv=2
EAID_37793|G_strain_contig_50777|N_strain_contig_03141	-0.393	-3.87	-3.064	-6.541	---NA---	---NA---
EAID_20052|G_strain_contig_26197|N_strain_contig_21656	-1.13	-3.155	-4.166	-6.192	gas8_mousegrowth arrest-specific protein 8 os=mus musculus gn=gas8 pe=1 sv=2	---NA---
EAID_04721|G_strain_contig_05831|N_strain_contig_25628	-0.551	-3.16	-3.864	-6.473	---NA---	---NA---
EAID_16915|G_strain_contig_20868|N_strain_contig_42176	-0.679	-3.146	-4.002	-6.469	5ntc_ponabcytosolic purine 5 -nucleotidase os=pongo abelii gn=nt5c2 pe=2 sv=1	5ntc_ponabcytosolic purine 5 -nucleotidase os=pongo abelii gn=nt5c2 pe=2 sv=1
EAID_21275|G_strain_contig_27976|N_strain_contig_23385	-0.886	-3.502	-3.735	-6.35	rcc1_mesauregulator of chromosome condensation os=mesocricetus auratus gn=rcc1 pe=1 sv=1	rcc1_mesauregulator of chromosome condensation os=mesocricetus auratus gn=rcc1 pe=1 sv=1
EAID_02380|G_strain_contig_02970|N_strain_contig_46762	-0.774	-3.506	-3.507	-6.24	---NA---	---NA---
EAID_09104|G_strain_contig_11241|N_strain_contig_32974	-0.663	-3.416	-3.505	-6.257	---NA---	---NA---
EAID_13888|G_strain_contig_17149|N_strain_contig_18607	-0.706	-3.276	-3.546	-6.116	---NA---	---NA---
EAID_30220|G_strain_contig_39595|N_strain_contig_33146	-0.819	-3.326	-3.566	-6.074	---NA---	---NA---
EAID_07520|G_strain_contig_09323|N_strain_contig_08290	-0.662	-3.136	-3.7	-6.173	zn330_dromezinc finger protein 330 homolog os=drosophila melanogaster gn=noa36 pe=1 sv=1	---NA---
EAID_15546|G_strain_contig_19196|N_strain_contig_33438	-0.522	-3.12	-3.422	-6.021	---NA---	---NA---
EAID_32055|G_strain_contig_41949|N_strain_contig_37688	-0.62	-3.178	-3.493	-6.051	---NA---	---NA---
EAID_11475|G_strain_contig_14152|N_strain_contig_45392	-1.821	-3.955	-4.01	-6.144	---NA---	---NA---
EAID_15420|G_strain_contig_19043|N_strain_contig_05421	-1.568	-4.061	-3.69	-6.184	klh26_mousekelch-like protein 26 os=mus musculus gn=klhl26 pe=2 sv=1	klh26_mousekelch-like protein 26 os=mus musculus gn=klhl26 pe=2 sv=1
EAID_20882|G_strain_contig_27436|N_strain_contig_01466	-1.363	-4.191	-3.529	-6.357	---NA---	---NA---
EAID_16147|G_strain_contig_19942|N_strain_contig_01505	-1.179	-3.685	-3.589	-6.096	---NA---	---NA---
EAID_26620|G_strain_contig_35009|N_strain_contig_30521	-1.319	-3.881	-3.622	-6.184	---NA---	---NA---
EAID_03170|G_strain_contig_03924|N_strain_contig_39964	-0.961	-3.749	-4.095	-6.884	---NA---	---NA---
EAID_16381|G_strain_contig_20232|N_strain_contig_03322	-1.131	-3.696	-4.212	-6.777	rn216_mousee3 ubiquitin-protein ligase rnf216 os=mus musculus gn=rnf216 pe=1 sv=3	rn216_mousee3 ubiquitin-protein ligase rnf216 os=mus musculus gn=rnf216 pe=1 sv=3
EAID_01518|G_strain_contig_01891|N_strain_contig_46599	-0.855	-3.547	-3.981	-6.673	---NA---	---NA---
EAID_07067|G_strain_contig_08755|N_strain_contig_30121	-1.152	-3.469	-4.267	-6.584	klh13_chickkelch-like protein 13 os=gallus gallus gn=klhl13 pe=2 sv=1	---NA---
EAID_21494|G_strain_contig_28285|N_strain_contig_23688	-1.035	-3.513	-4.077	-6.556	---NA---	---NA---
EAID_25472|G_strain_contig_33553|N_strain_contig_29013	-0.798	-3.896	-3.677	-6.775	---NA---	---NA---
EAID_24459|G_strain_contig_32267|N_strain_contig_27645	-0.683	-3.937	-4.076	-7.33	---NA---	---NA---
EAID_01349|G_strain_contig_01678|N_strain_contig_48085	-0.745	-4.101	-3.783	-7.14	---NA---	---NA---
EAID_15708|G_strain_contig_19390|N_strain_contig_47401	-0.779	-3.778	-4.007	-7.006	---NA---	---NA---
EAID_38078|G_strain_contig_51123|N_strain_contig_24355	-0.841	-3.948	-3.963	-7.071	---NA---	---NA---
EAID_02007|G_strain_contig_02518|N_strain_contig_30446	-1.213	-4.284	-4.028	-7.099	---NA---	---NA---
EAID_23251|G_strain_contig_30686|N_strain_contig_26079	-1.037	-4.238	-3.744	-6.945	---NA---	---NA---
EAID_32565|G_strain_contig_42632|N_strain_contig_33598	-1.107	-4.347	-3.737	-6.978	fsip2_humanfibrous sheath-interacting protein 2 os=homo sapiens gn=fsip2 pe=1 sv=4	fsip2_humanfibrous sheath-interacting protein 2 os=homo sapiens gn=fsip2 pe=1 sv=4
EAID_20896|G_strain_contig_27451|N_strain_contig_18066	-1.318	-4.005	-3.886	-6.572	---NA---	---NA---
EAID_38511|G_strain_contig_51656|N_strain_contig_29365	-1.445	-4.385	-3.805	-6.745	---NA---	---NA---
EAID_07852|G_strain_contig_09730|N_strain_contig_22185	-1.447	-3.09	-3.713	-5.356	---NA---	---NA---
EAID_22602|G_strain_contig_29791|N_strain_contig_47772	-1.416	-3.575	-3.546	-5.706	---NA---	---NA---
EAID_12777|G_strain_contig_15777|N_strain_contig_05885	-1.138	-3.487	-3.547	-5.896	gsto2_ratglutathione s-transferase omega-2 os=rattus norvegicus gn=gsto2 pe=2 sv=1	gsto2_ratglutathione s-transferase omega-2 os=rattus norvegicus gn=gsto2 pe=2 sv=1
EAID_14444|G_strain_contig_17832|N_strain_contig_15402	-1.089	-3.427	-3.428	-5.767	---NA---	---NA---
EAID_09398|G_strain_contig_11606|N_strain_contig_43662	-0.912	-3.52	-3.302	-5.91	pde1a_bovincalcium calmodulin-dependent 3 -cyclic nucleotide phosphodiesterase 1a os=bos taurus gn=pde1a pe=1 sv=3	pde1a_bovincalcium calmodulin-dependent 3 -cyclic nucleotide phosphodiesterase 1a os=bos taurus gn=pde1a pe=1 sv=3
EAID_23975|G_strain_contig_31633|N_strain_contig_27050	-1.009	-3.502	-3.44	-5.933	---NA---	---NA---
EAID_29641|G_strain_contig_38833|N_strain_contig_34426	-1.059	-3.298	-3.332	-5.571	pde9a_mousehigh affinity cgmp-specific 3 -cyclic phosphodiesterase 9a os=mus musculus gn=pde9a pe=2 sv=1	pde9a_mousehigh affinity cgmp-specific 3 -cyclic phosphodiesterase 9a os=mus musculus gn=pde9a pe=2 sv=1
EAID_10758|G_strain_contig_13273|N_strain_contig_39141	-0.761	-3.296	-3.124	-5.659	pp11_arathserine threonine-protein phosphatase pp1 isozyme 1 os=arabidopsis thaliana gn=topp1 pe=2 sv=1	pp11_arathserine threonine-protein phosphatase pp1 isozyme 1 os=arabidopsis thaliana gn=topp1 pe=2 sv=1
EAID_13035|G_strain_contig_16093|N_strain_contig_29486	-0.87	-3.259	-3.108	-5.497	cc147_humancoiled-coil domain-containing protein 147 os=homo sapiens gn=ccdc147 pe=2 sv=1	cc147_humancoiled-coil domain-containing protein 147 os=homo sapiens gn=ccdc147 pe=2 sv=1
EAID_31362|G_strain_contig_41058|N_strain_contig_36752	-0.822	-3.256	-3.116	-5.549	nwd1_mousenacht and wd repeat domain-containing protein 1 os=mus musculus gn=nwd1 pe=2 sv=2	yy46_noss1uncharacterized wd repeat-containing protein alr3466 os=nostoc (strain pcc 7120 utex 2576) gn=alr3466 pe=4 sv=1
EAID_01618|G_strain_contig_02014|N_strain_contig_44393	-0.635	-2.98	-3.448	-5.793	---NA---	---NA---
EAID_21958|G_strain_contig_28924|N_strain_contig_16713	-0.838	-2.945	-3.67	-5.777	---NA---	---NA---
EAID_08524|G_strain_contig_10550|N_strain_contig_33419	-0.363	-2.579	-3.698	-5.914	---NA---	---NA---
EAID_17053|G_strain_contig_21034|N_strain_contig_23302	-0.352	-2.652	-3.617	-5.917	b3gt1_ponpybeta- -galactosyltransferase 1 os=pongo pygmaeus gn=b3galt1 pe=3 sv=1	b3gt1_ponpybeta- -galactosyltransferase 1 os=pongo pygmaeus gn=b3galt1 pe=3 sv=1
EAID_01002|G_strain_contig_01255|N_strain_contig_43909	-0.513	-2.806	-3.604	-5.897	efcb9_humanef-hand calcium-binding domain-containing protein 9 os=homo sapiens gn=efcab9 pe=4 sv=2	efcb9_humanef-hand calcium-binding domain-containing protein 9 os=homo sapiens gn=efcab9 pe=4 sv=2
EAID_28764|G_strain_contig_37737|N_strain_contig_33305	-0.386	-2.769	-3.415	-5.798	---NA---	---NA---
EAID_02713|G_strain_contig_03379|N_strain_contig_12527	-0.221	-2.74	-3.099	-5.618	---NA---	---NA---
EAID_16150|G_strain_contig_19946|N_strain_contig_08904	-0.551	-3.206	-3.097	-5.752	---NA---	pi16_mousepeptidase inhibitor 16 os=mus musculus gn=pi16 pe=2 sv=1
EAID_30465|G_strain_contig_39900|N_strain_contig_35555	-0.531	-3.086	-3.242	-5.798	---NA---	---NA---
EAID_27925|G_strain_contig_36662|N_strain_contig_32206	-0.326	-3.028	-2.995	-5.698	---NA---	---NA---
EAID_00590|G_strain_contig_00726|N_strain_contig_00172	-0.395	-3.239	-2.77	-5.614	eno_lolpeenolase os=loligo pealeii pe=2 sv=1	eno_lolpeenolase os=loligo pealeii pe=2 sv=1
EAID_05588|G_strain_contig_06916|N_strain_contig_31239	-0.325	-3.212	-2.771	-5.658	---NA---	---NA---
EAID_30947|G_strain_contig_40525|N_strain_contig_36203	-0.368	-3.171	-2.882	-5.686	---NA---	---NA---
EAID_07734|G_strain_contig_09591|N_strain_contig_46752	-0.869	-2.464	-3.686	-5.282	---NA---	---NA---
EAID_24953|G_strain_contig_32908|N_strain_contig_28306	-0.718	-2.597	-3.47	-5.35	notc3_ratneurogenic locus notch homolog protein 3 os=rattus norvegicus gn=notch3 pe=2 sv=2	notc3_mouseneurogenic locus notch homolog protein 3 os=mus musculus gn=notch3 pe=1 sv=1
EAID_02704|G_strain_contig_03367|N_strain_contig_24550	-0.699	-2.635	-3.228	-5.165	---NA---	---NA---
EAID_38733|G_strain_contig_51922|N_strain_contig_26681	-0.861	-2.915	-3.209	-5.263	---NA---	---NA---
EAID_11865|G_strain_contig_14642|N_strain_contig_09826	-1.248	-4.263	-4.341	-7.356	trxh3_araththioredoxin h3 os=arabidopsis thaliana gn=trx3 pe=1 sv=1	tdx_arathtpr repeat-containing thioredoxin tdx os=arabidopsis thaliana gn=tdx pe=1 sv=1
EAID_12657|G_strain_contig_15637|N_strain_contig_06189	-1.62	-4.559	-4.542	-7.481	---NA---	---NA---
EAID_14194|G_strain_contig_17531|N_strain_contig_34807	-1.455	-4.381	-4.52	-7.446	---NA---	---NA---
EAID_04150|G_strain_contig_05107|N_strain_contig_30738	-1.116	-3.97	-4.535	-7.389	klhl6_mousekelch-like protein 6 os=mus musculus gn=klhl6 pe=2 sv=2	klhl6_mousekelch-like protein 6 os=mus musculus gn=klhl6 pe=2 sv=2
EAID_15614|G_strain_contig_19275|N_strain_contig_45063	-0.956	-3.913	-4.44	-7.397	---NA---	---NA---
EAID_16988|G_strain_contig_20955|N_strain_contig_36661	-1.419	-4.433	-4.844	-7.858	---NA---	---NA---
EAID_19697|G_strain_contig_25663|N_strain_contig_27945	-0.817	-4.367	-3.881	-7.431	tekt3_mousetektin-3 os=mus musculus gn=tekt3 pe=2 sv=1	tekt3_mousetektin-3 os=mus musculus gn=tekt3 pe=2 sv=1
EAID_16980|G_strain_contig_20946|N_strain_contig_13896	-0.762	-4.478	-3.598	-7.314	---NA---	---NA---
EAID_27821|G_strain_contig_36527|N_strain_contig_04860	-0.785	-4.433	-3.603	-7.251	---NA---	---NA---
EAID_13363|G_strain_contig_16504|N_strain_contig_37675	-0.329	-4.587	-3.916	-8.174	tri59_humantripartite motif-containing protein 59 os=homo sapiens gn=trim59 pe=2 sv=1	---NA---
EAID_26827|G_strain_contig_35288|N_strain_contig_30817	-0.368	-4.634	-3.736	-8.002	---NA---	---NA---
EAID_03544|G_strain_contig_04364|N_strain_contig_29280	-0.529	-4.593	-3.712	-7.775	---NA---	---NA---
EAID_29341|G_strain_contig_38453|N_strain_contig_15401	-0.687	-4.551	-3.866	-7.731	---NA---	---NA---
EAID_27053|G_strain_contig_35566|N_strain_contig_31086	-0.711	-4.597	-4.5	-8.385	parpt_mousetcdd-inducible poly	parpt_humantcdd-inducible poly
EAID_08777|G_strain_contig_10859|N_strain_contig_30151	-1.079	-4.742	-4.114	-7.777	---NA---	---NA---
EAID_32410|G_strain_contig_42404|N_strain_contig_24870	-0.965	-4.629	-4.265	-7.929	---NA---	---NA---
EAID_13666|G_strain_contig_16879|N_strain_contig_05369	-0.545	-3.873	-4.392	-7.72	fhl2_ratfour and a half lim domains protein 2 os=rattus norvegicus gn=fhl2 pe=1 sv=1	fhl2_ratfour and a half lim domains protein 2 os=rattus norvegicus gn=fhl2 pe=1 sv=1
EAID_17110|G_strain_contig_21098|N_strain_contig_20881	-0.782	-4.019	-4.522	-7.759	---NA---	---NA---
EAID_25122|G_strain_contig_33118|N_strain_contig_28550	-0.648	-3.608	-4.599	-7.559	---NA---	---NA---
EAID_39464|G_strain_contig_52870|N_strain_contig_36332	-0.27	-3.681	-4.342	-7.753	---NA---	---NA---
EAID_03781|G_strain_contig_04649|N_strain_contig_26878	-0.686	-5.38	-3.485	-8.179	---NA---	---NA---
EAID_06651|G_strain_contig_08240|N_strain_contig_05254	-1.022	-5.067	-2.798	-6.843	parpt_mousetcdd-inducible poly	---NA---
EAID_14089|G_strain_contig_17407|N_strain_contig_06270	-1.16	-4.821	-2.988	-6.649	---NA---	---NA---
EAID_20062|G_strain_contig_26215|N_strain_contig_21673	-0.534	-4.617	-3.057	-7.14	tri56_bovine3 ubiquitin-protein ligase trim56 os=bos taurus gn=trim56 pe=3 sv=1	tri56_bovine3 ubiquitin-protein ligase trim56 os=bos taurus gn=trim56 pe=3 sv=1
EAID_21367|G_strain_contig_28103|N_strain_contig_23500	-0.621	-4.627	-3.118	-7.124	---NA---	---NA---
EAID_06471|G_strain_contig_08018|N_strain_contig_34996	-0.542	-4.353	-3.223	-7.035	alf_echmufructose-bisphosphate aldolase os=echinococcus multilocularis gn=fbpa pe=2 sv=1	alf_echmufructose-bisphosphate aldolase os=echinococcus multilocularis gn=fbpa pe=2 sv=1
EAID_27550|G_strain_contig_36195|N_strain_contig_16063	-0.54	-4.477	-3.337	-7.273	tssk1_mousetestis-specific serine threonine-protein kinase 1 os=mus musculus gn=tssk1b pe=1 sv=2	tssk1_mousetestis-specific serine threonine-protein kinase 1 os=mus musculus gn=tssk1b pe=1 sv=2
EAID_04947|G_strain_contig_06114|N_strain_contig_47848	-0.837	-4.67	-3.259	-7.092	---NA---	---NA---
EAID_09173|G_strain_contig_11328|N_strain_contig_34984	-0.845	-4.703	-3.179	-7.037	---NA---	---NA---
EAID_16285|G_strain_contig_20113|N_strain_contig_36826	-0.93	-4.918	-3.21	-7.198	spr1b_mousecornifin-b os=mus musculus gn=sprr1b pe=2 sv=1	spr1b_mousecornifin-b os=mus musculus gn=sprr1b pe=2 sv=1
EAID_16563|G_strain_contig_20446|N_strain_contig_12819	-0.956	-4.857	-3.209	-7.109	---NA---	---NA---
EAID_13263|G_strain_contig_16377|N_strain_contig_13319	-0.727	-5.113	-2.933	-7.319	---NA---	---NA---
EAID_15836|G_strain_contig_19560|N_strain_contig_38029	-0.731	-5.128	-2.927	-7.324	---NA---	---NA---
EAID_35698|G_strain_contig_47900|N_strain_contig_02619	-0.767	-4.899	-2.943	-7.075	tekt3_bovintektin-3 os=bos taurus gn=tekt3 pe=2 sv=1	tekt3_bovintektin-3 os=bos taurus gn=tekt3 pe=2 sv=1
EAID_36931|G_strain_contig_49665|N_strain_contig_44731	-0.707	-4.843	-2.945	-7.08	---NA---	---NA---
EAID_16598|G_strain_contig_20486|N_strain_contig_06327	-1.193	-5.042	-3.335	-7.185	dclk2_mouseserine threonine-protein kinase dclk2 os=mus musculus gn=dclk2 pe=1 sv=1	dclk2_mouseserine threonine-protein kinase dclk2 os=mus musculus gn=dclk2 pe=1 sv=1
EAID_21931|G_strain_contig_28886|N_strain_contig_24302	-1.063	-5.301	-3.1	-7.338	---NA---	---NA---
EAID_10092|G_strain_contig_12451|N_strain_contig_36039	-0.822	-5.17	-3.37	-7.717	---NA---	---NA---
EAID_25485|G_strain_contig_33570|N_strain_contig_29030	-0.638	-5.087	-3.213	-7.661	---NA---	---NA---
EAID_01156|G_strain_contig_01440|N_strain_contig_02900	-1.081	-5.258	-3.387	-7.563	---NA---	---NA---
EAID_26272|G_strain_contig_34572|N_strain_contig_30104	-0.994	-5.299	-3.361	-7.666	spop_danrespeckle-type poz protein os=danio rerio gn=spop pe=2 sv=1	spop_danrespeckle-type poz protein os=danio rerio gn=spop pe=2 sv=1
EAID_28718|G_strain_contig_37677|N_strain_contig_33237	-0.761	-4.939	-3.614	-7.792	---NA---	---NA---
EAID_25215|G_strain_contig_33236|N_strain_contig_00581	-0.85	-4.701	-3.626	-7.478	g3p_crynjglyceraldehyde-3-phosphate dehydrogenase os=cryptococcus neoformans neoformans serotype d (strain jec21 atcc mya-565) gn=gpd pe=3 sv=1	g3p_crynjglyceraldehyde-3-phosphate dehydrogenase os=cryptococcus neoformans neoformans serotype d (strain jec21 atcc mya-565) gn=gpd pe=3 sv=1
EAID_23065|G_strain_contig_30430|N_strain_contig_25837	-0.909	-4.91	-3.377	-7.378	---NA---	---NA---
EAID_39591|G_strain_contig_53035|N_strain_contig_08873	-0.842	-4.827	-3.384	-7.369	---NA---	---NA---
EAID_30588|G_strain_contig_40062|N_strain_contig_35713	-0.283	-5.077	-3.021	-7.814	tssk1_bovintestis-specific serine threonine-protein kinase 1 os=bos taurus gn=tssk1b pe=2 sv=1	tssk1_bovintestis-specific serine threonine-protein kinase 1 os=bos taurus gn=tssk1b pe=2 sv=1
EAID_07055|G_strain_contig_08741|N_strain_contig_33271	-0.347	-4.758	-2.748	-7.159	---NA---	---NA---
EAID_09423|G_strain_contig_11635|N_strain_contig_37766	-0.449	-4.689	-2.767	-7.007	---NA---	---NA---
EAID_12350|G_strain_contig_15252|N_strain_contig_34448	-0.463	-4.989	-2.449	-6.975	---NA---	---NA---
EAID_21392|G_strain_contig_28142|N_strain_contig_03568	-0.485	-5.044	-2.369	-6.929	kcc4_humancalcium calmodulin-dependent protein kinase type iv os=homo sapiens gn=camk4 pe=1 sv=1	kcc4_humancalcium calmodulin-dependent protein kinase type iv os=homo sapiens gn=camk4 pe=1 sv=1
EAID_01783|G_strain_contig_02219|N_strain_contig_46974	-0.594	-4.861	-2.657	-6.924	---NA---	---NA---
EAID_15847|G_strain_contig_19573|N_strain_contig_31059	-0.626	-4.945	-2.67	-6.989	---NA---	---NA---
EAID_38034|G_strain_contig_51071|N_strain_contig_37034	-0.639	-5.128	-2.598	-7.088	---NA---	---NA---
EAID_39770|G_strain_contig_53244|N_strain_contig_32377	-0.267	-5.083	-2.603	-7.42	thio2_dromethioredoxin-2 os=drosophila melanogaster gn=trx-2 pe=1 sv=2	thio2_dromethioredoxin-2 os=drosophila melanogaster gn=trx-2 pe=1 sv=2
EAID_07353|G_strain_contig_09116|N_strain_contig_46713	0.544	-3.123	-2.386	-6.053	---NA---	---NA---
EAID_10107|G_strain_contig_12471|N_strain_contig_29908	0.054	-3.246	-2.692	-5.991	---NA---	---NA---
EAID_23598|G_strain_contig_31146|N_strain_contig_48789	0.098	-3.449	-2.411	-5.959	---NA---	---NA---
EAID_09821|G_strain_contig_12110|N_strain_contig_29584	0.473	-2.7	-2.542	-5.716	---NA---	---NA---
EAID_12644|G_strain_contig_15620|N_strain_contig_04985	0.828	-2.346	-2.483	-5.657	aspp_aedaelysosomal aspartic protease os=aedes aegypti gn=aael006169 pe=1 sv=2	aspp_aedaelysosomal aspartic protease os=aedes aegypti gn=aael006169 pe=1 sv=2
EAID_12645|G_strain_contig_15621|N_strain_contig_48391	0.592	-2.368	-2.738	-5.698	---NA---	---NA---
EAID_28541|G_strain_contig_37459|N_strain_contig_33000	1.093	-2.584	-2.392	-6.069	---NA---	---NA---
EAID_31888|G_strain_contig_41739|N_strain_contig_37439	1.064	-2.853	-2.132	-6.049	mmp15_humanmatrix metalloproteinase-15 os=homo sapiens gn=mmp15 pe=1 sv=1	mmp15_humanmatrix metalloproteinase-15 os=homo sapiens gn=mmp15 pe=1 sv=1
EAID_23878|G_strain_contig_31512|N_strain_contig_26914	0.808	-3.642	-1.46	-5.91	---NA---	---NA---
EAID_06768|G_strain_contig_08381|N_strain_contig_45156	0.225	-3.8	-1.352	-5.377	---NA---	---NA---
EAID_09128|G_strain_contig_11271|N_strain_contig_46520	0.097	-3.806	-1.625	-5.528	---NA---	---NA---
EAID_31983|G_strain_contig_41857|N_strain_contig_37591	0.244	-4.124	-1.164	-5.532	ajl2_angjalactose-binding lectin l-2 os=anguilla japonica gn=l-2 pe=1 sv=2	ajl2_angjalactose-binding lectin l-2 os=anguilla japonica gn=l-2 pe=1 sv=2
EAID_02444|G_strain_contig_03049|N_strain_contig_27643	0.999	-4.159	-1.473	-6.631	pgcb_ratbrevican core protein os=rattus norvegicus gn=bcan pe=1 sv=2	---NA---
EAID_25784|G_strain_contig_33953|N_strain_contig_09648	1.496	-4.048	-1.312	-6.855	---NA---	---NA---
EAID_27098|G_strain_contig_35620|N_strain_contig_11032	1.248	-3.814	-2.062	-7.123	---NA---	---NA---
EAID_29067|G_strain_contig_38104|N_strain_contig_33692	1.218	-3.621	-2.21	-7.049	---NA---	---NA---
EAID_02160|G_strain_contig_02702|N_strain_contig_04124	1.77	-3.247	-1.76	-6.777	lec2_megrolectin bra-2 os=megabalanus rosa pe=1 sv=1	lec2_megrolectin bra-2 os=megabalanus rosa pe=1 sv=1
EAID_10747|G_strain_contig_13260|N_strain_contig_15378	1.791	-3.308	-1.785	-6.884	clec1_bunmuc-type lectin bml-1 os=bungarus multicinctus pe=1 sv=1	---NA---
EAID_11001|G_strain_contig_13565|N_strain_contig_04969	1.76	-3.493	-1.785	-7.039	plmn_canfaplasminogen os=canis familiaris gn=plg pe=1 sv=1	plmn_canfaplasminogen os=canis familiaris gn=plg pe=1 sv=1
EAID_29978|G_strain_contig_39278|N_strain_contig_34877	1.576	-3.721	-1.693	-6.99	---NA---	---NA---
EAID_22193|G_strain_contig_29233|N_strain_contig_24690	0.482	-3.71	-3.161	-7.353	---NA---	---NA---
EAID_38942|G_strain_contig_52193|N_strain_contig_27084	0.635	-3.743	-2.422	-6.8	---NA---	---NA---
EAID_30858|G_strain_contig_40410|N_strain_contig_36067	-1.189	-4.103	-1.301	-4.215	---NA---	---NA---
EAID_30350|G_strain_contig_39748|N_strain_contig_15168	-0.857	-3.45	-1.814	-4.407	rn216_mousee3 ubiquitin-protein ligase rnf216 os=mus musculus gn=rnf216 pe=1 sv=3	rn216_mousee3 ubiquitin-protein ligase rnf216 os=mus musculus gn=rnf216 pe=1 sv=3
EAID_13608|G_strain_contig_16802|N_strain_contig_24698	-1.023	-3.452	-1.75	-4.179	---NA---	---NA---
EAID_31227|G_strain_contig_40884|N_strain_contig_48193	-1.014	-3.269	-1.755	-4.01	---NA---	---NA---
EAID_05388|G_strain_contig_06674|N_strain_contig_07309	-0.447	-3.102	-0.658	-3.313	---NA---	---NA---
EAID_11850|G_strain_contig_14624|N_strain_contig_03227	-0.279	-3.041	-1.371	-4.133	layn_humanlayilin os=homo sapiens gn=layn pe=2 sv=1	layn_humanlayilin os=homo sapiens gn=layn pe=2 sv=1
EAID_09867|G_strain_contig_12169|N_strain_contig_02944	-0.351	-2.709	-1.699	-4.056	rb39b_humanras-related protein rab-39b os=homo sapiens gn=rab39b pe=1 sv=1	rb39b_humanras-related protein rab-39b os=homo sapiens gn=rab39b pe=1 sv=1
EAID_17000|G_strain_contig_20969|N_strain_contig_16423	-0.458	-2.651	-1.683	-3.876	nrdc_humannardilysin os=homo sapiens gn=nrd1 pe=1 sv=2	nrdc_humannardilysin os=homo sapiens gn=nrd1 pe=1 sv=2
EAID_05836|G_strain_contig_07224|N_strain_contig_23899	-0.468	-2.861	-1.379	-3.772	---NA---	---NA---
EAID_28763|G_strain_contig_37736|N_strain_contig_33304	-0.695	-2.932	-1.284	-3.521	---NA---	---NA---
EAID_26378|G_strain_contig_34702|N_strain_contig_00207	-0.454	-3.581	-1.054	-4.181	cbpb_astflcarboxypeptidase b os=astacus fluviatilis pe=1 sv=1	cbpb_astflcarboxypeptidase b os=astacus fluviatilis pe=1 sv=1
EAID_31958|G_strain_contig_41824|N_strain_contig_37555	-0.084	-3.544	-0.853	-4.312	---NA---	---NA---
EAID_04405|G_strain_contig_05421|N_strain_contig_40423	0.326	-2.417	-2.162	-4.905	---NA---	---NA---
EAID_23169|G_strain_contig_30573|N_strain_contig_25970	0.121	-2.1	-1.898	-4.119	---NA---	---NA---
EAID_30327|G_strain_contig_39720|N_strain_contig_35346	0.609	-2.039	-1.853	-4.502	---NA---	---NA---
EAID_18700|G_strain_contig_24014|N_strain_contig_17993	0.169	-3.233	-1.44	-4.841	---NA---	---NA---
EAID_27410|G_strain_contig_36020|N_strain_contig_19068	0.145	-3.162	-1.866	-5.173	---NA---	---NA---
EAID_28762|G_strain_contig_37735|N_strain_contig_33303	-0.461	-3.607	-1.612	-4.758	---NA---	---NA---
EAID_13205|G_strain_contig_16292|N_strain_contig_47820	-0.206	-3.658	-1.716	-5.167	tri56_bovine3 ubiquitin-protein ligase trim56 os=bos taurus gn=trim56 pe=3 sv=1	tri56_bovine3 ubiquitin-protein ligase trim56 os=bos taurus gn=trim56 pe=3 sv=1
EAID_29317|G_strain_contig_38423|N_strain_contig_34032	-0.289	-3.439	-1.913	-5.062	anpra_ratatrial natriuretic peptide receptor 1 os=rattus norvegicus gn=npr1 pe=1 sv=1	anpra_ratatrial natriuretic peptide receptor 1 os=rattus norvegicus gn=npr1 pe=1 sv=1
EAID_11886|G_strain_contig_14673|N_strain_contig_12800	-0.613	-3.1	-2.01	-4.497	---NA---	---NA---
EAID_12048|G_strain_contig_14874|N_strain_contig_44555	-0.257	-3.235	-1.755	-4.733	kcnc1_humanpotassium voltage-gated channel subfamily c member 1 os=homo sapiens gn=kcnc1 pe=1 sv=1	kcnc1_humanpotassium voltage-gated channel subfamily c member 1 os=homo sapiens gn=kcnc1 pe=1 sv=1
EAID_13246|G_strain_contig_16352|N_strain_contig_08128	-0.424	-3.18	-1.86	-4.615	pabp1_mousepolyadenylate-binding protein 1 os=mus musculus gn=pabpc1 pe=1 sv=2	pabp1_mousepolyadenylate-binding protein 1 os=mus musculus gn=pabpc1 pe=1 sv=2
EAID_00831|G_strain_contig_01039|N_strain_contig_05134	-0.422	-3.017	-2.229	-4.824	---NA---	---NA---
EAID_07545|G_strain_contig_09356|N_strain_contig_13177	-0.338	-3.118	-2.071	-4.851	---NA---	---NA---
EAID_14586|G_strain_contig_18010|N_strain_contig_28635	-0.436	-3.251	-2.212	-5.028	---NA---	---NA---
EAID_05739|G_strain_contig_07109|N_strain_contig_05171	-0.475	-3.344	-2.105	-4.973	efcb1_xenlaef-hand calcium-binding domain-containing protein 1 os=xenopus laevis gn=efcab1 pe=2 sv=1	efcb1_xenlaef-hand calcium-binding domain-containing protein 1 os=xenopus laevis gn=efcab1 pe=2 sv=1
EAID_16218|G_strain_contig_20033|N_strain_contig_16213	-0.466	-3.269	-2.096	-4.898	nrdc_mousenardilysin os=mus musculus gn=nrd1 pe=1 sv=1	nrdc_mousenardilysin os=mus musculus gn=nrd1 pe=1 sv=1
EAID_09364|G_strain_contig_11564|N_strain_contig_00358	-0.702	-3.325	-2.294	-4.917	-alpha-glucan-branching enzyme 2- chloroplastic amyloplastic os=arabidopsis thaliana gn= pe=1 sv=1	-alpha-glucan-branching enzyme 2- chloroplastic amyloplastic os=arabidopsis thaliana gn= pe=1 sv=1
EAID_20235|G_strain_contig_26478|N_strain_contig_21944	-0.571	-3.277	-2.376	-5.083	ttll6_danretubulin polyglutamylase ttll6 os=danio rerio gn=ttll6 pe=2 sv=1	ttll6_danretubulin polyglutamylase ttll6 os=danio rerio gn=ttll6 pe=2 sv=1
EAID_21840|G_strain_contig_28770|N_strain_contig_16103	-0.643	-3.3	-2.453	-5.11	---NA---	---NA---
EAID_03292|G_strain_contig_04064|N_strain_contig_30802	-0.42	-3.256	-2.313	-5.149	---NA---	---NA---
EAID_31438|G_strain_contig_41161|N_strain_contig_36861	-0.463	-3.19	-2.399	-5.127	---NA---	---NA---
EAID_08134|G_strain_contig_10077|N_strain_contig_14182	-0.823	-2.955	-2.637	-4.77	rsph1_humanradial spoke head 1 homolog os=homo sapiens gn=rsph1 pe=2 sv=1	---NA---
EAID_11135|G_strain_contig_13734|N_strain_contig_06700	-0.602	-2.877	-2.472	-4.748	efhc1_mouseef-hand domain-containing protein 1 os=mus musculus gn=efhc1 pe=1 sv=1	efhc1_mouseef-hand domain-containing protein 1 os=mus musculus gn=efhc1 pe=1 sv=1
EAID_08059|G_strain_contig_09984|N_strain_contig_19870	-0.55	-2.925	-2.694	-5.069	mr30_conmrcysteine-rich secretory protein mr30 os=conus marmoreus pe=1 sv=1	mr30_conmrcysteine-rich secretory protein mr30 os=conus marmoreus pe=1 sv=1
EAID_11333|G_strain_contig_13975|N_strain_contig_10029	-0.375	-2.702	-2.602	-4.929	kapc_drom -dependent protein kinase catalytic subunit os=drosophila melanogaster gn=pka-c1 pe=1 sv=3	kapc_drom -dependent protein kinase catalytic subunit os=drosophila melanogaster gn=pka-c1 pe=1 sv=3
EAID_32306|G_strain_contig_42269|N_strain_contig_38025	-1.062	-3.058	-2.543	-4.538	---NA---	---NA---
EAID_14744|G_strain_contig_18207|N_strain_contig_15272	-0.672	-5.099	-0.654	-5.08	---NA---	txnl1_humanthioredoxin-like protein 1 os=homo sapiens gn=txnl1 pe=1 sv=3
EAID_30386|G_strain_contig_39796|N_strain_contig_12585	-0.662	-5.523	-1.553	-6.415	---NA---	---NA---
EAID_05080|G_strain_contig_06272|N_strain_contig_25918	-0.789	-4.298	-2.833	-6.342	---NA---	---NA---
EAID_17086|G_strain_contig_21071|N_strain_contig_17170	-0.805	-4.415	-2.818	-6.428	---NA---	---NA---
EAID_07275|G_strain_contig_09023|N_strain_contig_03423	-1.096	-4.569	-2.707	-6.18	atpb1_dromesodium potassium-transporting atpase subunit beta-1 os=drosophila melanogaster gn=nrv1 pe=1 sv=2	atpb1_dromesodium potassium-transporting atpase subunit beta-1 os=drosophila melanogaster gn=nrv1 pe=1 sv=2
EAID_05379|G_strain_contig_06663|N_strain_contig_06925	-1.094	-4.576	-2.863	-6.344	---NA---	---NA---
EAID_27829|G_strain_contig_36536|N_strain_contig_32082	-0.999	-4.432	-2.934	-6.366	---NA---	---NA---
EAID_16940|G_strain_contig_20895|N_strain_contig_27791	-0.705	-4.622	-2.46	-6.377	---NA---	---NA---
EAID_07552|G_strain_contig_09368|N_strain_contig_02314	-0.757	-4.431	-2.514	-6.188	---NA---	---NA---
EAID_30260|G_strain_contig_39641|N_strain_contig_35246	-0.888	-4.442	-2.668	-6.222	reep5_humanreceptor expression-enhancing protein 5 os=homo sapiens gn=reep5 pe=1 sv=3	reep5_humanreceptor expression-enhancing protein 5 os=homo sapiens gn=reep5 pe=1 sv=3
EAID_13314|G_strain_contig_16441|N_strain_contig_02615	-0.71	-4.578	-2.69	-6.558	tera_xenlatransitional endoplasmic reticulum atpase os=xenopus laevis gn=vcp pe=1 sv=3	tera_danretransitional endoplasmic reticulum atpase os=danio rerio gn=vcp pe=1 sv=1
EAID_21233|G_strain_contig_27915|N_strain_contig_23426	-0.708	-4.551	-2.708	-6.55	tri56_bovine3 ubiquitin-protein ligase trim56 os=bos taurus gn=trim56 pe=3 sv=1	tri56_bovine3 ubiquitin-protein ligase trim56 os=bos taurus gn=trim56 pe=3 sv=1
EAID_23146|G_strain_contig_30545|N_strain_contig_25941	-0.563	-4.561	-2.679	-6.677	fa78a_humanprotein fam78a os=homo sapiens gn=fam78a pe=2 sv=1	fa78a_humanprotein fam78a os=homo sapiens gn=fam78a pe=2 sv=1
EAID_01671|G_strain_contig_02077|N_strain_contig_36060	-0.833	-4.688	-2.757	-6.612	---NA---	---NA---
EAID_25502|G_strain_contig_33593|N_strain_contig_29059	-0.919	-4.848	-2.748	-6.677	tif1b_humantranscription intermediary factor 1-beta os=homo sapiens gn=trim28 pe=1 sv=5	tif1b_humantranscription intermediary factor 1-beta os=homo sapiens gn=trim28 pe=1 sv=5
EAID_31828|G_strain_contig_41665|N_strain_contig_37364	-0.77	-4.815	-2.699	-6.743	---NA---	wfs1_mousewolframin os=mus musculus gn=wfs1 pe=1 sv=1
EAID_06421|G_strain_contig_07956|N_strain_contig_36204	-0.575	-4.691	-2.146	-6.261	pipnb_ponabphosphatidylinositol transfer protein beta isoform os=pongo abelii gn=pitpnb pe=2 sv=3	pipnb_ponabphosphatidylinositol transfer protein beta isoform os=pongo abelii gn=pitpnb pe=2 sv=3
EAID_05969|G_strain_contig_07392|N_strain_contig_00199	-0.346	-4.689	-2.217	-6.561	spop_danrespeckle-type poz protein os=danio rerio gn=spop pe=2 sv=1	spop_danrespeckle-type poz protein os=danio rerio gn=spop pe=2 sv=1
EAID_09172|G_strain_contig_11327|N_strain_contig_45106	-0.222	-4.417	-2.35	-6.545	---NA---	---NA---
EAID_14468|G_strain_contig_17863|N_strain_contig_04418	-0.287	-4.5	-2.346	-6.559	---NA---	---NA---
EAID_11300|G_strain_contig_13934|N_strain_contig_22253	-0.482	-4.655	-2.466	-6.638	---NA---	---NA---
EAID_32353|G_strain_contig_42327|N_strain_contig_38075	-0.532	-4.672	-2.548	-6.688	parpt_mousetcdd-inducible poly	parpt_mousetcdd-inducible poly
EAID_12566|G_strain_contig_15518|N_strain_contig_10007	-0.497	-4.769	-2.394	-6.666	cul1_ponabcullin-1 os=pongo abelii gn=cul1 pe=2 sv=1	cul1_ponabcullin-1 os=pongo abelii gn=cul1 pe=2 sv=1
EAID_32411|G_strain_contig_42405|N_strain_contig_38156	-0.403	-4.691	-2.404	-6.691	---NA---	---NA---
EAID_05613|G_strain_contig_06945|N_strain_contig_00698	-1.009	-3.539	-2.231	-4.761	---NA---	---NA---
EAID_09816|G_strain_contig_12104|N_strain_contig_05764	-0.978	-3.671	-2.183	-4.876	tssk2_mousetestis-specific serine threonine-protein kinase 2 os=mus musculus gn=tssk2 pe=1 sv=2	tssk2_mousetestis-specific serine threonine-protein kinase 2 os=mus musculus gn=tssk2 pe=1 sv=2
EAID_11694|G_strain_contig_14434|N_strain_contig_06763	-1.072	-3.59	-2.523	-5.041	sc6a5_humansodium- and chloride-dependent glycine transporter 2 os=homo sapiens gn=slc6a5 pe=1 sv=3	sc6a5_humansodium- and chloride-dependent glycine transporter 2 os=homo sapiens gn=slc6a5 pe=1 sv=3
EAID_26555|G_strain_contig_34922|N_strain_contig_30433	-0.939	-3.655	-2.448	-5.165	---NA---	---NA---
EAID_00476|G_strain_contig_00587|N_strain_contig_12290	-0.928	-3.44	-2.453	-4.965	nrdc_ratnardilysin os=rattus norvegicus gn=nrd1 pe=2 sv=1	nrdc_ratnardilysin os=rattus norvegicus gn=nrd1 pe=2 sv=1
EAID_13769|G_strain_contig_16997|N_strain_contig_23229	-0.987	-3.432	-2.492	-4.937	calm_chlrecalmodulin os=chlamydomonas reinhardtii pe=1 sv=2	calm_chlrecalmodulin os=chlamydomonas reinhardtii pe=1 sv=2
EAID_11840|G_strain_contig_14611|N_strain_contig_37472	-0.804	-3.622	-2.234	-5.052	---NA---	---NA---
EAID_21792|G_strain_contig_28697|N_strain_contig_35607	-0.834	-3.574	-2.284	-5.024	ldhb_anapll-lactate dehydrogenase b chain os=anas platyrhynchos gn=ldhb pe=1 sv=2	ldhb_anapll-lactate dehydrogenase b chain os=anas platyrhynchos gn=ldhb pe=1 sv=2
EAID_30839|G_strain_contig_40387|N_strain_contig_36032	-0.838	-3.52	-2.375	-5.057	efcb1_xenlaef-hand calcium-binding domain-containing protein 1 os=xenopus laevis gn=efcab1 pe=2 sv=1	efcb1_xenlaef-hand calcium-binding domain-containing protein 1 os=xenopus laevis gn=efcab1 pe=2 sv=1
EAID_02171|G_strain_contig_02714|N_strain_contig_30594	-0.847	-3.88	-2.345	-5.378	---NA---	---NA---
EAID_04361|G_strain_contig_05367|N_strain_contig_43759	-0.845	-3.602	-2.59	-5.347	CA158_BOVINUncharacterized protein C1orf158 homolog OS=Bos taurus PE=2 SV=1	CA158_BOVINUncharacterized protein C1orf158 homolog OS=Bos taurus PE=2 SV=1
EAID_08625|G_strain_contig_10673|N_strain_contig_16004	-0.757	-3.648	-2.521	-5.412	parg_bovinpoly(adp-ribose) glycohydrolase os=bos taurus gn=parg pe=1 sv=1	parg_bovinpoly(adp-ribose) glycohydrolase os=bos taurus gn=parg pe=1 sv=1
EAID_15788|G_strain_contig_19495|N_strain_contig_44160	-0.809	-3.712	-2.414	-5.316	---NA---	---NA---
EAID_21760|G_strain_contig_28646|N_strain_contig_38134	-0.658	-3.996	-2.363	-5.702	---NA---	---NA---
EAID_14674|G_strain_contig_18117|N_strain_contig_04862	-0.51	-3.857	-2.261	-5.608	---NA---	---NA---
EAID_32479|G_strain_contig_42500|N_strain_contig_38258	-0.459	-3.976	-2.215	-5.731	cspg2_mouseversican core protein os=mus musculus gn=vcan pe=1 sv=2	cspg2_mouseversican core protein os=mus musculus gn=vcan pe=1 sv=2
EAID_08588|G_strain_contig_10630|N_strain_contig_12096	-0.435	-3.163	-2.658	-5.386	best1_macfabestrophin-1 os=macaca fascicularis gn=best1 pe=2 sv=1	best1_macfabestrophin-1 os=macaca fascicularis gn=best1 pe=2 sv=1
EAID_00146|G_strain_contig_00176|N_strain_contig_00493	-0.373	-3.093	-2.549	-5.269	---NA---	---NA---
EAID_14085|G_strain_contig_17401|N_strain_contig_22992	-0.313	-3.012	-2.56	-5.26	nid2_mousenidogen-2 os=mus musculus gn=nid2 pe=1 sv=2	nid2_humannidogen-2 os=homo sapiens gn=nid2 pe=1 sv=3
EAID_10490|G_strain_contig_12936|N_strain_contig_20913	-0.492	-3.493	-2.207	-5.209	---NA---	---NA---
EAID_16263|G_strain_contig_20088|N_strain_contig_16714	-0.49	-3.394	-2.477	-5.382	---NA---	---NA---
EAID_15764|G_strain_contig_19461|N_strain_contig_34734	-0.846	-3.284	-2.798	-5.237	glyg_mouseglycogenin-1 os=mus musculus gn=gyg1 pe=2 sv=3	glyg_mouseglycogenin-1 os=mus musculus gn=gyg1 pe=2 sv=3
EAID_09335|G_strain_contig_11532|N_strain_contig_36146	-0.753	-3.18	-2.885	-5.312	---NA---	---NA---
EAID_16837|G_strain_contig_20774|N_strain_contig_46056	-0.832	-3.184	-2.867	-5.22	---NA---	---NA---
EAID_01841|G_strain_contig_02296|N_strain_contig_31285	-0.683	-3.277	-2.688	-5.282	---NA---	---NA---
EAID_31560|G_strain_contig_41321|N_strain_contig_01011	-0.76	-3.402	-2.583	-5.225	mtp3_orysjmetal tolerance protein 3 os=oryza sativa japonica gn=mtp3 pe=2 sv=1	mtp3_orysjmetal tolerance protein 3 os=oryza sativa japonica gn=mtp3 pe=2 sv=1
EAID_05114|G_strain_contig_06316|N_strain_contig_29055	-0.502	-3.584	-2.613	-5.695	ripk4_humanreceptor-interacting serine threonine-protein kinase 4 os=homo sapiens gn=ripk4 pe=1 sv=1	ripk4_humanreceptor-interacting serine threonine-protein kinase 4 os=homo sapiens gn=ripk4 pe=1 sv=1
EAID_01918|G_strain_contig_02403|N_strain_contig_31019	-0.589	-3.616	-2.576	-5.603	---NA---	---NA---
EAID_20526|G_strain_contig_26897|N_strain_contig_22346	-0.523	-3.65	-2.541	-5.668	best3_humanbestrophin-3 os=homo sapiens gn=best3 pe=2 sv=1	best3_humanbestrophin-3 os=homo sapiens gn=best3 pe=2 sv=1
EAID_26485|G_strain_contig_34827|N_strain_contig_30335	-0.51	-3.685	-2.5	-5.675	cdkl4_mousecyclin-dependent kinase-like 4 os=mus musculus gn=cdkl4 pe=2 sv=1	cdkl4_mousecyclin-dependent kinase-like 4 os=mus musculus gn=cdkl4 pe=2 sv=1
EAID_20798|G_strain_contig_27318|N_strain_contig_22749	-0.602	-3.373	-2.797	-5.568	---NA---	---NA---
EAID_32258|G_strain_contig_42210|N_strain_contig_37953	-0.599	-3.237	-2.861	-5.499	tm136_bovintransmembrane protein 136 os=bos taurus gn=tmem136 pe=2 sv=1	tm136_bovintransmembrane protein 136 os=bos taurus gn=tmem136 pe=2 sv=1
EAID_01265|G_strain_contig_01570|N_strain_contig_34546	-0.663	-3.51	-2.9	-5.747	---NA---	---NA---
EAID_21739|G_strain_contig_28620|N_strain_contig_24037	-0.703	-3.495	-2.977	-5.769	---NA---	---NA---
EAID_04296|G_strain_contig_05289|N_strain_contig_24552	-0.635	-3.566	-2.795	-5.727	---NA---	---NA---
EAID_07446|G_strain_contig_09229|N_strain_contig_28531	-0.683	-3.607	-2.761	-5.684	---NA---	---NA---
EAID_16720|G_strain_contig_20628|N_strain_contig_01064	-0.618	-3.498	-2.79	-5.67	fucta_dromeglycoprotein 3-alpha-l-fucosyltransferase a os=drosophila melanogaster gn= pe=1 sv=2	fucta_dromeglycoprotein 3-alpha-l-fucosyltransferase a os=drosophila melanogaster gn= pe=1 sv=2
EAID_36505|G_strain_contig_49117|N_strain_contig_20506	-0.68	-3.55	-2.718	-5.588	---NA---	---NA---
EAID_20264|G_strain_contig_26529|N_strain_contig_33717	-1.475	-4.275	-2.507	-5.307	ubiqp_xenlapolyubiquitin os=xenopus laevis pe=1 sv=2	ubiqp_xenlapolyubiquitin os=xenopus laevis pe=1 sv=2
EAID_31709|G_strain_contig_41511|N_strain_contig_13774	-1.532	-3.898	-2.803	-5.169	ubiqp_xenlapolyubiquitin os=xenopus laevis pe=1 sv=2	ubq4_arathpolyubiquitin 4 os=arabidopsis thaliana gn=ubq4 pe=1 sv=1
EAID_09174|G_strain_contig_11329|N_strain_contig_26363	-1.062	-3.763	-2.805	-5.505	atna_dromesodium potassium-transporting atpase subunit alpha os=drosophila melanogaster gn=atpalpha pe=1 sv=3	atna_dromesodium potassium-transporting atpase subunit alpha os=drosophila melanogaster gn=atpalpha pe=1 sv=3
EAID_22094|G_strain_contig_29099|N_strain_contig_48585	-1.131	-3.705	-2.867	-5.441	gsto2_mouseglutathione s-transferase omega-2 os=mus musculus gn=gsto2 pe=2 sv=1	gsto2_mouseglutathione s-transferase omega-2 os=mus musculus gn=gsto2 pe=2 sv=1
EAID_12430|G_strain_contig_15351|N_strain_contig_17607	-1.284	-3.605	-2.893	-5.214	---NA---	---NA---
EAID_09072|G_strain_contig_11203|N_strain_contig_42602	-0.969	-3.486	-2.841	-5.358	ud3a1_bovinudp-glucuronosyltransferase 3a1 os=bos taurus gn=ugt3a1 pe=2 sv=1	cgt_rat2-hydroxyacylsphingosine 1-beta-galactosyltransferase os=rattus norvegicus gn=ugt8 pe=2 sv=1
EAID_11368|G_strain_contig_14019|N_strain_contig_29620	-1.126	-3.524	-2.872	-5.27	---NA---	---NA---
EAID_08443|G_strain_contig_10451|N_strain_contig_46346	-1.121	-3.524	-2.962	-5.365	---NA---	---NA---
EAID_35976|G_strain_contig_48380|N_strain_contig_43342	-1.168	-3.478	-2.978	-5.288	wdr16_mousewd repeat-containing protein 16 os=mus musculus gn=wdr16 pe=2 sv=1	wdr16_mousewd repeat-containing protein 16 os=mus musculus gn=wdr16 pe=2 sv=1
EAID_08002|G_strain_contig_09919|N_strain_contig_48192	-0.922	-4.254	-2.482	-5.813	---NA---	---NA---
EAID_10584|G_strain_contig_13063|N_strain_contig_36620	-0.911	-4.405	-2.356	-5.851	psme1_mouseproteasome activator complex subunit 1 os=mus musculus gn=psme1 pe=2 sv=2	psme1_mouseproteasome activator complex subunit 1 os=mus musculus gn=psme1 pe=2 sv=2
EAID_28208|G_strain_contig_37030|N_strain_contig_12289	-0.925	-4.49	-2.271	-5.835	---NA---	---NA---
EAID_19659|G_strain_contig_25606|N_strain_contig_21058	-1.095	-4.28	-2.727	-5.912	kcc2d_chickcalcium calmodulin-dependent protein kinase type ii delta chain os=gallus gallus gn=camk2d pe=2 sv=1	kcc2d_chickcalcium calmodulin-dependent protein kinase type ii delta chain os=gallus gallus gn=camk2d pe=2 sv=1
EAID_32308|G_strain_contig_42272|N_strain_contig_38027	-1.354	-4.408	-2.641	-5.696	---NA---	---NA---
EAID_31939|G_strain_contig_41801|N_strain_contig_37520	-0.915	-4.05	-2.92	-6.055	---NA---	---NA---
EAID_00726|G_strain_contig_00913|N_strain_contig_31641	-0.939	-3.904	-2.947	-5.912	---NA---	---NA---
EAID_15267|G_strain_contig_18857|N_strain_contig_08492	-1.038	-3.94	-3.012	-5.914	rsh3b_mouseradial spoke head protein 3 homolog b os=mus musculus gn=rsph3b pe=2 sv=1	rsh3b_mouseradial spoke head protein 3 homolog b os=mus musculus gn=rsph3b pe=2 sv=1
EAID_39214|G_strain_contig_52553|N_strain_contig_29873	-1.069	-4.076	-2.945	-5.951	---NA---	---NA---
EAID_14151|G_strain_contig_17479|N_strain_contig_38649	-0.919	-3.812	-2.683	-5.576	prph2_ratperipherin-2 os=rattus norvegicus gn=prph2 pe=2 sv=1	prph2_ratperipherin-2 os=rattus norvegicus gn=prph2 pe=2 sv=1
EAID_15475|G_strain_contig_19112|N_strain_contig_08267	-0.844	-3.82	-2.723	-5.699	---NA---	---NA---
EAID_06020|G_strain_contig_07451|N_strain_contig_42007	-0.724	-3.944	-2.753	-5.973	---NA---	---NA---
EAID_09067|G_strain_contig_11197|N_strain_contig_37993	-0.73	-3.967	-2.673	-5.91	tekt2_rattektin-2 os=rattus norvegicus gn=tekt2 pe=2 sv=1	tekt2_rattektin-2 os=rattus norvegicus gn=tekt2 pe=2 sv=1
EAID_30737|G_strain_contig_40257|N_strain_contig_03240	-0.881	-3.929	-2.787	-5.835	---NA---	---NA---
EAID_29022|G_strain_contig_38052|N_strain_contig_33630	-0.576	-3.738	-2.838	-6	---NA---	---NA---
EAID_39259|G_strain_contig_52614|N_strain_contig_33985	-0.591	-3.752	-2.789	-5.951	---NA---	---NA---
EAID_11600|G_strain_contig_14308|N_strain_contig_35575	-0.9	-3.707	-2.961	-5.768	ndk5_mousenucleoside diphosphate kinase homolog 5 os=mus musculus gn=nme5 pe=2 sv=2	ndk5_mousenucleoside diphosphate kinase homolog 5 os=mus musculus gn=nme5 pe=2 sv=2
EAID_29646|G_strain_contig_38838|N_strain_contig_34431	-0.771	-3.766	-3.065	-6.061	CA194_HUMANUncharacterized protein C1orf194 OS=Homo sapiens GN=C1orf194 PE=2 SV=1	CA194_HUMANUncharacterized protein C1orf194 OS=Homo sapiens GN=C1orf194 PE=2 SV=1
EAID_15336|G_strain_contig_18936|N_strain_contig_48052	-0.763	-3.729	-2.981	-5.947	CI117_RATUncharacterized protein C9orf117 homolog OS=Rattus norvegicus PE=2 SV=2	CI117_RATUncharacterized protein C9orf117 homolog OS=Rattus norvegicus PE=2 SV=2
EAID_13206|G_strain_contig_16293|N_strain_contig_24840	-0.783	-3.665	-3.073	-5.955	tri56_bovine3 ubiquitin-protein ligase trim56 os=bos taurus gn=trim56 pe=3 sv=1	tri56_bovine3 ubiquitin-protein ligase trim56 os=bos taurus gn=trim56 pe=3 sv=1
EAID_39528|G_strain_contig_52952|N_strain_contig_37745	-0.752	-3.62	-3.117	-5.985	CI135_HUMANUncharacterized protein C9orf135 OS=Homo sapiens GN=C9orf135 PE=1 SV=1	CI135_HUMANUncharacterized protein C9orf135 OS=Homo sapiens GN=C9orf135 PE=1 SV=1
EAID_30916|G_strain_contig_40485|N_strain_contig_36163	-0.765	-4.454	-1.926	-5.615	---NA---	---NA---
EAID_14357|G_strain_contig_17732|N_strain_contig_45738	-0.834	-4.177	-1.727	-5.071	ccd40_humancoiled-coil domain-containing protein 40 os=homo sapiens gn=ccdc40 pe=2 sv=2	ccd40_humancoiled-coil domain-containing protein 40 os=homo sapiens gn=ccdc40 pe=2 sv=2
EAID_04737|G_strain_contig_05849|N_strain_contig_22188	-0.711	-3.891	-2.017	-5.197	prph2_chickperipherin-2 os=gallus gallus gn=prph2 pe=2 sv=1	prph2_chickperipherin-2 os=gallus gallus gn=prph2 pe=2 sv=1
EAID_14484|G_strain_contig_17883|N_strain_contig_25694	-0.621	-4.141	-2.058	-5.578	---NA---	---NA---
EAID_29429|G_strain_contig_38570|N_strain_contig_34176	-0.695	-4.109	-1.872	-5.286	idlc_strpu33 kda inner dynein arm light axonemal os=strongylocentrotus purpuratus pe=1 sv=1	idlc_strpu33 kda inner dynein arm light axonemal os=strongylocentrotus purpuratus pe=1 sv=1
EAID_33142|G_strain_contig_43599|N_strain_contig_48505	-0.573	-4.078	-1.93	-5.435	ctsr4_humancation channel sperm-associated protein 4 os=homo sapiens gn=catsper4 pe=1 sv=1	ctsr4_humancation channel sperm-associated protein 4 os=homo sapiens gn=catsper4 pe=1 sv=1
EAID_09164|G_strain_contig_11316|N_strain_contig_29894	-0.052	-3.812	-2.037	-5.796	---NA---	---NA---
EAID_11709|G_strain_contig_14453|N_strain_contig_37656	-0.369	-3.987	-1.989	-5.608	---NA---	---NA---
EAID_36052|G_strain_contig_48498|N_strain_contig_46816	-0.331	-4.04	-2.018	-5.727	c1glt_dromeglycoprotein-n-acetylgalactosamine 3-beta-galactosyltransferase 1 os=drosophila melanogaster gn=c1 pe=2 sv=1	c1glt_dromeglycoprotein-n-acetylgalactosamine 3-beta-galactosyltransferase 1 os=drosophila melanogaster gn=c1 pe=2 sv=1
EAID_36384|G_strain_contig_48971|N_strain_contig_19387	-0.231	-4.048	-1.953	-5.77	---NA---	---NA---
EAID_30162|G_strain_contig_39517|N_strain_contig_35119	-0.428	-4.321	-2.118	-6.011	---NA---	---NA---
EAID_31552|G_strain_contig_41312|N_strain_contig_36985	-0.29	-4.188	-2.216	-6.114	snr40_ponabu5 small nuclear ribonucleoprotein 40 kda protein os=pongo abelii gn=snrnp40 pe=2 sv=1	snr40_ponabu5 small nuclear ribonucleoprotein 40 kda protein os=pongo abelii gn=snrnp40 pe=2 sv=1
EAID_03460|G_strain_contig_04264|N_strain_contig_07547	-0.684	-4.149	-2.584	-6.048	---NA---	---NA---
EAID_10453|G_strain_contig_12894|N_strain_contig_01226	-0.682	-4.122	-2.487	-5.928	lanc3_mouse -like protein 3 os=mus musculus gn=lancl3 pe=2 sv=2	lanc3_mouse -like protein 3 os=mus musculus gn=lancl3 pe=2 sv=2
EAID_13900|G_strain_contig_17165|N_strain_contig_04903	-0.486	-4.088	-2.368	-5.971	tekt3_bovintektin-3 os=bos taurus gn=tekt3 pe=2 sv=1	tekt3_bovintektin-3 os=bos taurus gn=tekt3 pe=2 sv=1
EAID_11949|G_strain_contig_14752|N_strain_contig_06224	-0.588	-4.324	-2.387	-6.123	---NA---	---NA---
EAID_33699|G_strain_contig_44544|N_strain_contig_39992	-0.586	-4.327	-2.276	-6.017	---NA---	---NA---
EAID_04851|G_strain_contig_05993|N_strain_contig_29166	-0.636	-4.045	-2.757	-6.166	---NA---	---NA---
EAID_31066|G_strain_contig_40677|N_strain_contig_36388	-0.501	-3.967	-2.613	-6.079	f166b_danreprotein fam166b os=danio rerio gn=fam166b pe=2 sv=1	f166b_danreprotein fam166b os=danio rerio gn=fam166b pe=2 sv=1
EAID_31476|G_strain_contig_41209|N_strain_contig_08629	-0.547	-4.131	-2.558	-6.142	---NA---	---NA---
EAID_14368|G_strain_contig_17747|N_strain_contig_20999	-0.53	-4.224	-2.758	-6.452	---NA---	---NA---
EAID_05305|G_strain_contig_06563|N_strain_contig_48180	-0.46	-4.333	-2.682	-6.555	---NA---	---NA---
EAID_37119|G_strain_contig_49903|N_strain_contig_27570	-0.484	-4.404	-2.7	-6.62	---NA---	---NA---
EAID_29253|G_strain_contig_38348|N_strain_contig_33931	-0.616	-4.151	-2.933	-6.468	gsto2_ratglutathione s-transferase omega-2 os=rattus norvegicus gn=gsto2 pe=2 sv=1	gsto2_ratglutathione s-transferase omega-2 os=rattus norvegicus gn=gsto2 pe=2 sv=1
EAID_32182|G_strain_contig_42112|N_strain_contig_37853	-0.545	-4.032	-2.932	-6.42	---NA---	---NA---
EAID_14031|G_strain_contig_17335|N_strain_contig_28585	-0.483	-4.006	-2.839	-6.362	---NA---	---NA---
EAID_30384|G_strain_contig_39794|N_strain_contig_35421	-0.523	-4.055	-2.774	-6.307	---NA---	---NA---
EAID_31613|G_strain_contig_41388|N_strain_contig_37068	-0.469	-4.087	-2.799	-6.418	---NA---	---NA---
EAID_39092|G_strain_contig_52390|N_strain_contig_29458	-0.423	-3.964	-2.748	-6.29	---NA---	---NA---
EAID_02046|G_strain_contig_02562|N_strain_contig_33421	-0.228	-4.144	-2.373	-6.288	---NA---	---NA---
EAID_15562|G_strain_contig_19214|N_strain_contig_35491	-0.122	-4.068	-2.516	-6.461	---NA---	---NA---
EAID_31459|G_strain_contig_41187|N_strain_contig_36881	-0.124	-4.11	-2.554	-6.54	---NA---	---NA---
EAID_10675|G_strain_contig_13170|N_strain_contig_35408	-0.258	-3.66	-2.715	-6.117	---NA---	---NA---
EAID_14845|G_strain_contig_18340|N_strain_contig_37130	-0.331	-3.721	-2.629	-6.018	hepatic os=lithobates catesbeiana pe=2 sv=1	hepatic os=lithobates catesbeiana pe=2 sv=1
EAID_27509|G_strain_contig_36144|N_strain_contig_02078	-0.403	-3.762	-2.729	-6.089	epn2_mouseepsin-2 os=mus musculus gn=epn2 pe=1 sv=1	epn2_mouseepsin-2 os=mus musculus gn=epn2 pe=1 sv=1
EAID_39774|G_strain_contig_53249|N_strain_contig_06940	-0.185	-3.854	-2.462	-6.13	---NA---	---NA---
EAID_24706|G_strain_contig_32599|N_strain_contig_27960	2.755	-0.142	-2.635	-5.533	coea1_mousecollagen alpha-1 chain os=mus musculus gn=col14a1 pe=2 sv=2	coea1_mousecollagen alpha-1 chain os=mus musculus gn=col14a1 pe=2 sv=2
EAID_25576|G_strain_contig_33688|N_strain_contig_29148	4.334	-0.864	-1.15	-6.348	---NA---	---NA---
EAID_09147|G_strain_contig_11296|N_strain_contig_23836	1.349	-2.225	-4.225	-7.799	---NA---	---NA---
EAID_00474|G_strain_contig_00584|N_strain_contig_32867	2.264	-1.462	-3.709	-7.436	fcn1_pigficolin-1 os=sus scrofa gn=fcn1 pe=1 sv=1	---NA---
EAID_23000|G_strain_contig_30334|N_strain_contig_25753	1.942	-1.614	-4.311	-7.867	---NA---	---NA---
EAID_23284|G_strain_contig_30730|N_strain_contig_26128	0.99	-1.618	-5.187	-7.795	---NA---	---NA---
EAID_10518|G_strain_contig_12975|N_strain_contig_36376	0.628	-2.254	-4.297	-7.179	ar6p1_mouseadp-ribosylation factor-like protein 6-interacting protein 1 os=mus musculus gn=arl6ip1 pe=2 sv=1	---NA---
EAID_16815|G_strain_contig_20751|N_strain_contig_02399	0.592	-2.183	-4.717	-7.492	ky_mousekyphoscoliosis peptidase os=mus musculus gn=ky pe=1 sv=1	---NA---
EAID_27330|G_strain_contig_35927|N_strain_contig_30248	0.194	-2.291	-5.182	-7.667	dfp_dromedefense protein l 34fc os=drosophila melanogaster gn=l 34fc pe=2 sv=1	---NA---
EAID_34207|G_strain_contig_45372|N_strain_contig_27871	2.79	-0.834	-4.925	-8.549	---NA---	---NA---
EAID_25483|G_strain_contig_33568|N_strain_contig_29024	1.764	-2.457	-3.286	-7.507	---NA---	---NA---
EAID_27401|G_strain_contig_36010|N_strain_contig_31537	1.391	-2.897	-2.97	-7.258	plmn_maceuplasminogen os=macropus eugenii gn=plg pe=2 sv=1	---NA---
EAID_03419|G_strain_contig_04212|N_strain_contig_00622	1.261	-2.794	-2.916	-6.971	---NA---	---NA---
EAID_27342|G_strain_contig_35940|N_strain_contig_31471	1.321	-2.744	-2.778	-6.843	---NA---	---NA---
EAID_29993|G_strain_contig_39296|N_strain_contig_10146	1.292	-2.563	-2.737	-6.591	---NA---	---NA---
EAID_07796|G_strain_contig_09662|N_strain_contig_19861	0.984	-1.68	-3.614	-6.279	---NA---	---NA---
EAID_04538|G_strain_contig_05601|N_strain_contig_25198	1.49	-1.819	-3.157	-6.466	plcl_mytgaperlucin-like protein os=mytilus galloprovincialis pe=1 sv=1	---NA---
EAID_32098|G_strain_contig_42010|N_strain_contig_19839	1.317	-1.851	-3.067	-6.235	fcgbp_human c-binding protein os=homo sapiens gn=fcgbp pe=1 sv=3	fcgbp_human c-binding protein os=homo sapiens gn=fcgbp pe=1 sv=3
EAID_11066|G_strain_contig_13645|N_strain_contig_17252	2.399	-0.833	-3.57	-6.803	sspo_chicksco-spondin os=gallus gallus gn=sspo pe=2 sv=1	---NA---
EAID_14891|G_strain_contig_18396|N_strain_contig_14731	2.462	-0.928	-3.435	-6.825	rtjk_drofurna-directed dna polymerase from mobile element jockey os=drosophila funebris gn=jockey\pol pe=1 sv=1	---NA---
EAID_23311|G_strain_contig_30766|N_strain_contig_24920	3.042	-1.132	-2.715	-6.889	---NA---	---NA---
EAID_14272|G_strain_contig_17633|N_strain_contig_36535	2.479	-1.323	-3.017	-6.82	---NA---	---NA---
EAID_16247|G_strain_contig_20071|N_strain_contig_18682	2.462	-1.531	-2.998	-6.991	---NA---	---NA---
EAID_27108|G_strain_contig_35635|N_strain_contig_31153	2.815	-1.129	-3.182	-7.127	lec2_phiollectoxin-phi2 os=philodryas olfersii pe=2 sv=1	cleca_phiolc-type lectin subunit a os=philodryas olfersii pe=2 sv=1
EAID_17638|G_strain_contig_22065|N_strain_contig_24823	2.342	-2.1	-2.645	-7.088	---NA---	---NA---
EAID_25518|G_strain_contig_33614|N_strain_contig_29076	2.156	-2.438	-2.43	-7.024	---NA---	---NA---
EAID_27232|G_strain_contig_35799|N_strain_contig_02630	2.422	-2.338	-2.343	-7.103	plmn_mouseplasminogen os=mus musculus gn=plg pe=1 sv=3	plmn_mouseplasminogen os=mus musculus gn=plg pe=1 sv=3
EAID_04704|G_strain_contig_05812|N_strain_contig_30510	2.306	-2.636	-2.042	-6.985	---NA---	---NA---
EAID_26432|G_strain_contig_34762|N_strain_contig_03970	2.407	-2.83	-1.928	-7.165	---NA---	---NA---
EAID_11608|G_strain_contig_14319|N_strain_contig_36847	2.437	-2.969	-1.65	-7.056	---NA---	---NA---
EAID_10259|G_strain_contig_12654|N_strain_contig_33996	2.165	-2.911	-1.737	-6.813	ctra_bovinchymotrypsinogen a os=bos taurus pe=1 sv=1	ctra_bovinchymotrypsinogen a os=bos taurus pe=1 sv=1
EAID_27341|G_strain_contig_35939|N_strain_contig_31470	2.234	-2.815	-1.73	-6.778	---NA---	---NA---
EAID_28611|G_strain_contig_37545|N_strain_contig_30354	2.124	-2.857	-1.963	-6.944	xb2_deiacanticoagulant protein subunit b os=deinagkistrodon acutus pe=1 sv=1	---NA---
EAID_04044|G_strain_contig_04970|N_strain_contig_46694	2.166	-3.064	-1.826	-7.056	---NA---	---NA---
EAID_26157|G_strain_contig_34428|N_strain_contig_19317	2.053	-3.259	-1.651	-6.963	klk11_mousekallikrein-11 os=mus musculus gn=klk11 pe=2 sv=1	klk11_mousekallikrein-11 os=mus musculus gn=klk11 pe=2 sv=1
EAID_29179|G_strain_contig_38250|N_strain_contig_33831	2.064	-3.22	-1.698	-6.982	---NA---	---NA---
EAID_03095|G_strain_contig_03836|N_strain_contig_02639	1.974	-2.351	-2.252	-6.577	clecb_phiolc-type lectin subunit b os=philodryas olfersii pe=2 sv=1	clecb_phiolc-type lectin subunit b os=philodryas olfersii pe=2 sv=1
EAID_11266|G_strain_contig_13891|N_strain_contig_36681	2.033	-2.153	-1.857	-6.043	ctl7_echplc-type lectin 7 os=echis pyramidum leakeyi pe=2 sv=1	lecg_tristgalactose-binding lectin os=trimeresurus stejnegeri pe=1 sv=1
EAID_11735|G_strain_contig_14485|N_strain_contig_30269	1.742	-2.154	-2.023	-5.919	thrb_mouseprothrombin os=mus musculus gn=f2 pe=1 sv=1	thrb_mouseprothrombin os=mus musculus gn=f2 pe=1 sv=1
EAID_04311|G_strain_contig_05306|N_strain_contig_32225	1.647	-2.65	-1.969	-6.266	---NA---	---NA---
EAID_25176|G_strain_contig_33188|N_strain_contig_28623	1.792	-2.49	-1.818	-6.099	---NA---	---NA---
EAID_04197|G_strain_contig_05168|N_strain_contig_35195	1.75	-2.334	-2.208	-6.292	---NA---	---NA---
EAID_27231|G_strain_contig_35797|N_strain_contig_31324	1.582	-2.289	-2.234	-6.105	layn_mouselayilin os=mus musculus gn=layn pe=1 sv=4	---NA---
EAID_11552|G_strain_contig_14244|N_strain_contig_10850	2.387	-2.008	-2.285	-6.68	---NA---	---NA---
EAID_26975|G_strain_contig_35470|N_strain_contig_30993	2.405	-1.835	-2.464	-6.705	---NA---	---NA---
EAID_09512|G_strain_contig_11746|N_strain_contig_34948	2.885	-1.797	-2.057	-6.738	---NA---	---NA---
EAID_25527|G_strain_contig_33624|N_strain_contig_29088	2.761	-1.991	-1.87	-6.623	---NA---	---NA---
EAID_04156|G_strain_contig_05114|N_strain_contig_00788	2.533	-1.839	-1.976	-6.348	---NA---	---NA---
EAID_29590|G_strain_contig_38769|N_strain_contig_34368	2.573	-1.934	-2.001	-6.508	---NA---	---NA---
EAID_01478|G_strain_contig_01843|N_strain_contig_32608	2.502	-2.153	-1.739	-6.394	lec1_phiollectoxin-phi1 os=philodryas olfersii pe=2 sv=1	lec1_phiollectoxin-phi1 os=philodryas olfersii pe=2 sv=1
EAID_29753|G_strain_contig_38978|N_strain_contig_34586	2.284	-2.409	-1.746	-6.439	---NA---	---NA---
EAID_25741|G_strain_contig_33897|N_strain_contig_29361	1.412	-1.988	-2.479	-5.88	---NA---	---NA---
EAID_08586|G_strain_contig_10628|N_strain_contig_45479	1.89	-1.533	-2.656	-6.079	---NA---	---NA---
EAID_27105|G_strain_contig_35632|N_strain_contig_23831	1.883	-1.299	-2.738	-5.92	---NA---	---NA---
EAID_27453|G_strain_contig_36071|N_strain_contig_31601	2.258	-1.526	-2.511	-6.295	---NA---	---NA---
EAID_27896|G_strain_contig_36622|N_strain_contig_32164	2.08	-1.736	-2.438	-6.254	---NA---	---NA---
EAID_10056|G_strain_contig_12395|N_strain_contig_16483	2.042	-1.34	-2.126	-5.508	---NA---	---NA---
EAID_08627|G_strain_contig_10675|N_strain_contig_28237	1.69	-1.677	-2.068	-5.435	---NA---	---NA---
EAID_12112|G_strain_contig_14954|N_strain_contig_33819	1.814	-1.692	-2.208	-5.714	frrs1_xenla ferric-chelate reductase 1 os=xenopus laevis gn=frrs1 pe=2 sv=1	---NA---
EAID_30331|G_strain_contig_39725|N_strain_contig_35351	2.242	-1.916	-1.589	-5.747	---NA---	---NA---
EAID_31599|G_strain_contig_41372|N_strain_contig_37049	2.555	-1.548	-1.791	-5.893	prs45_bovinserine protease 45 os=bos taurus gn=prss45 pe=2 sv=1	prs30_mouseserine protease 30 os=mus musculus gn=prss30 pe=2 sv=2
EAID_28128|G_strain_contig_36930|N_strain_contig_32483	2.975	-1.396	-2.034	-6.405	---NA---	---NA---
EAID_38041|G_strain_contig_51078|N_strain_contig_38035	2.565	-1.353	-2.295	-6.213	---NA---	---NA---
EAID_26918|G_strain_contig_35394|N_strain_contig_23092	4.085	-1.809	-1.975	-7.869	wscd2_danrewsc domain-containing protein 2 os=danio rerio gn=wscd2 pe=3 sv=1	---NA---
EAID_27335|G_strain_contig_35932|N_strain_contig_31464	4.295	-2.206	-2.338	-8.84	---NA---	---NA---
EAID_14391|G_strain_contig_17773|N_strain_contig_32418	2.945	-2.677	-1.971	-7.593	corin_ratatrial natriuretic peptide-converting enzyme os=rattus norvegicus gn=corin pe=1 sv=2	tmps3_mousetransmembrane protease serine 3 os=mus musculus gn=tmprss3 pe=1 sv=2
EAID_04087|G_strain_contig_05031|N_strain_contig_30094	3.074	-2.716	-2.336	-8.125	fcn1_pigficolin-1 os=sus scrofa gn=fcn1 pe=1 sv=1	fcn1_pigficolin-1 os=sus scrofa gn=fcn1 pe=1 sv=1
EAID_27695|G_strain_contig_36372|N_strain_contig_31903	2.945	-3.11	-2.184	-8.239	---NA---	---NA---
EAID_26919|G_strain_contig_35395|N_strain_contig_10018	3.31	-2.992	-1.703	-8.005	---NA---	---NA---
EAID_28022|G_strain_contig_36790|N_strain_contig_32331	3.813	-2.919	-1.36	-8.092	leca_plewalectin os=pleurodeles waltl gn=lec pe=1 sv=1	leca_plewalectin os=pleurodeles waltl gn=lec pe=1 sv=1
EAID_07941|G_strain_contig_09842|N_strain_contig_31231	1.188	-5.267	-0.632	-7.087	---NA---	---NA---
EAID_06416|G_strain_contig_07951|N_strain_contig_47155	1.781	-4.481	-0.679	-6.941	ctrb1_mousechymotrypsinogen b os=mus musculus gn=ctrb1 pe=2 sv=1	tmpsd_humantransmembrane protease serine 13 os=homo sapiens gn=tmprss13 pe=2 sv=3
EAID_26405|G_strain_contig_34733|N_strain_contig_30255	2.22	-4.47	-1.029	-7.719	ctra_bovinchymotrypsinogen a os=bos taurus pe=1 sv=1	ctra_bovinchymotrypsinogen a os=bos taurus pe=1 sv=1
EAID_25133|G_strain_contig_33130|N_strain_contig_28562	1.984	-4.389	-1.014	-7.388	---NA---	---NA---
EAID_30702|G_strain_contig_40207|N_strain_contig_35870	2.273	-4.158	-0.904	-7.335	---NA---	---NA---
EAID_04705|G_strain_contig_05813|N_strain_contig_30509	2.692	-4.893	-0.752	-8.336	---NA---	---NA---
EAID_23904|G_strain_contig_31543|N_strain_contig_27242	3.094	-3.913	-0.719	-7.726	---NA---	---NA---
EAID_26128|G_strain_contig_34390|N_strain_contig_29918	3.1	-4.387	-0.425	-7.913	---NA---	---NA---
EAID_22812|G_strain_contig_30087|N_strain_contig_44490	2.525	-4.293	-0.564	-7.382	plmn_macmuplasminogen os=macaca mulatta gn=plg pe=2 sv=1	plmn_macmuplasminogen os=macaca mulatta gn=plg pe=2 sv=1
EAID_14325|G_strain_contig_17694|N_strain_contig_10530	2.77	-4.263	-0.252	-7.284	cel2a_mousechymotrypsin-like elastase family member 2a os=mus musculus gn=cela2a pe=2 sv=1	prs41_mouseserine protease 41 os=mus musculus gn=prss41 pe=1 sv=1
EAID_29751|G_strain_contig_38976|N_strain_contig_34584	3.027	-4.025	-0.322	-7.374	---NA---	---NA---
EAID_13992|G_strain_contig_17286|N_strain_contig_36800	2.803	-4.777	0.194	-7.385	bpi_humanbactericidal permeability-increasing protein os=homo sapiens gn=bpi pe=1 sv=4	bpi_humanbactericidal permeability-increasing protein os=homo sapiens gn=bpi pe=1 sv=4
EAID_31185|G_strain_contig_40835|N_strain_contig_36534	2.589	-4.865	0.702	-6.753	---NA---	---NA---
EAID_30224|G_strain_contig_39601|N_strain_contig_09702	2.412	-4.305	-1.877	-8.594	---NA---	---NA---
EAID_13873|G_strain_contig_17130|N_strain_contig_14476	1.503	-3.659	-2.523	-7.685	---NA---	---NA---
EAID_09939|G_strain_contig_12258|N_strain_contig_29078	2.059	-3.215	-2.298	-7.573	ajl2_angjalactose-binding lectin l-2 os=anguilla japonica gn=l-2 pe=1 sv=2	---NA---
EAID_31184|G_strain_contig_40834|N_strain_contig_36533	2.363	-3.359	-2.24	-7.962	---NA---	---NA---
EAID_28882|G_strain_contig_37878|N_strain_contig_33452	2.827	-3.515	-1.438	-7.78	---NA---	---NA---
EAID_09451|G_strain_contig_11676|N_strain_contig_05622	2.254	-3.904	-1.778	-7.936	---NA---	---NA---
EAID_27189|G_strain_contig_35742|N_strain_contig_31270	2.096	-3.464	-1.711	-7.271	---NA---	---NA---
EAID_29912|G_strain_contig_39190|N_strain_contig_34793	2.34	-3.318	-1.854	-7.512	---NA---	---NA---
EAID_31183|G_strain_contig_40833|N_strain_contig_15695	2.327	-3.533	-1.791	-7.651	---NA---	---NA---
EAID_26604|G_strain_contig_34986|N_strain_contig_30486	2.14	-3.724	-1.41	-7.274	plcl_mytgaperlucin-like protein os=mytilus galloprovincialis pe=1 sv=1	plcl_mytgaperlucin-like protein os=mytilus galloprovincialis pe=1 sv=1
EAID_38267|G_strain_contig_51352|N_strain_contig_34725	2.038	-3.732	-1.396	-7.166	fcgbp_human c-binding protein os=homo sapiens gn=fcgbp pe=1 sv=3	fcgbp_human c-binding protein os=homo sapiens gn=fcgbp pe=1 sv=3
EAID_11761|G_strain_contig_14516|N_strain_contig_06755	1.956	-3.787	-1.611	-7.354	zan_rabitzonadhesin os=oryctolagus cuniculus gn=zan pe=2 sv=2	zan_rabitzonadhesin os=oryctolagus cuniculus gn=zan pe=2 sv=2
EAID_23506|G_strain_contig_31022|N_strain_contig_26416	1.935	-3.769	-1.731	-7.435	---NA---	---NA---
EAID_39212|G_strain_contig_52551|N_strain_contig_09649	1.937	-3.917	-1.502	-7.355	---NA---	---NA---
EAID_26503|G_strain_contig_34851|N_strain_contig_30358	4.354	-2.385	-0.185	-6.925	---NA---	---NA---
EAID_01076|G_strain_contig_01343|N_strain_contig_09703	2.625	-3.847	0.023	-6.449	---NA---	---NA---
EAID_10555|G_strain_contig_13019|N_strain_contig_10115	2.541	-3.986	-0.208	-6.735	---NA---	---NA---
EAID_10550|G_strain_contig_13014|N_strain_contig_37768	2.896	-3.351	-0.167	-6.415	fcn1_pigficolin-1 os=sus scrofa gn=fcn1 pe=1 sv=1	fcn1_pigficolin-1 os=sus scrofa gn=fcn1 pe=1 sv=1
EAID_08448|G_strain_contig_10459|N_strain_contig_00787	3.069	-3.454	0.331	-6.192	---NA---	---NA---
EAID_04920|G_strain_contig_06079|N_strain_contig_32652	3.157	-3.476	0.114	-6.518	bpi_ratbactericidal permeability-increasing protein os=rattus norvegicus gn=bpi pe=2 sv=1	bpi_ratbactericidal permeability-increasing protein os=rattus norvegicus gn=bpi pe=2 sv=1
EAID_22269|G_strain_contig_29339|N_strain_contig_24785	3.241	-3.437	0.177	-6.5	hpse_bovinheparanase os=bos taurus gn=hpse pe=2 sv=2	hpse_bovinheparanase os=bos taurus gn=hpse pe=2 sv=2
EAID_28171|G_strain_contig_36984|N_strain_contig_32542	3.214	-3.715	0.239	-6.69	---NA---	---NA---
EAID_27748|G_strain_contig_36440|N_strain_contig_31975	3.219	-3.285	-0.366	-6.87	---NA---	---NA---
EAID_03966|G_strain_contig_04869|N_strain_contig_33346	3.012	-3.591	-0.39	-6.994	---NA---	---NA---
EAID_28200|G_strain_contig_37021|N_strain_contig_02950	3.032	-3.736	-0.199	-6.967	pi16_humanpeptidase inhibitor 16 os=homo sapiens gn=pi16 pe=1 sv=1	pi16_humanpeptidase inhibitor 16 os=homo sapiens gn=pi16 pe=1 sv=1
EAID_07287|G_strain_contig_09036|N_strain_contig_04023	3.262	-2.893	-0.899	-7.053	---NA---	mrc1_mousemacrophage mannose receptor 1 os=mus musculus gn=mrc1 pe=1 sv=2
EAID_27475|G_strain_contig_36101|N_strain_contig_31626	3.635	-2.898	-0.53	-7.063	---NA---	---NA---
EAID_27366|G_strain_contig_35970|N_strain_contig_31496	2.643	-2.703	-1.389	-6.735	ece1_humanendothelin-converting enzyme 1 os=homo sapiens gn=ece1 pe=1 sv=2	ece1_humanendothelin-converting enzyme 1 os=homo sapiens gn=ece1 pe=1 sv=2
EAID_26695|G_strain_contig_35114|N_strain_contig_35077	2.867	-2.795	-1.018	-6.681	---NA---	---NA---
EAID_04464|G_strain_contig_05500|N_strain_contig_32105	2.846	-2.859	-0.791	-6.496	---NA---	---NA---
EAID_27482|G_strain_contig_36110|N_strain_contig_31633	2.739	-2.679	-0.946	-6.363	---NA---	---NA---
EAID_15021|G_strain_contig_18552|N_strain_contig_27671	2.849	-3.071	-1.247	-7.168	---NA---	---NA---
EAID_24686|G_strain_contig_32575|N_strain_contig_27941	2.767	-3.306	-1.17	-7.243	---NA---	---NA---
EAID_08554|G_strain_contig_10586|N_strain_contig_31690	2.367	-3.375	-1.267	-7.009	---NA---	---NA---
EAID_01580|G_strain_contig_01969|N_strain_contig_32345	2.249	-3.347	-1.297	-6.893	---NA---	---NA---
EAID_28020|G_strain_contig_36788|N_strain_contig_46898	2.346	-3.29	-1.219	-6.854	matn1_mousecartilage matrix protein os=mus musculus gn=matn1 pe=2 sv=2	---NA---
EAID_10361|G_strain_contig_12781|N_strain_contig_17431	2.465	-3.779	-0.666	-6.91	---NA---	---NA---
EAID_06566|G_strain_contig_08136|N_strain_contig_08911	2.104	-3.954	-0.804	-6.861	ctrl_humanchymotrypsin-like protease ctrl-1 os=homo sapiens gn=ctrl pe=2 sv=1	ctrl_humanchymotrypsin-like protease ctrl-1 os=homo sapiens gn=ctrl pe=2 sv=1
EAID_08084|G_strain_contig_10014|N_strain_contig_10879	2.04	-3.943	-0.654	-6.637	---NA---	---NA---
EAID_12359|G_strain_contig_15262|N_strain_contig_10709	2.284	-3.869	-0.502	-6.655	sap3_mouseganglioside gm2 activator os=mus musculus gn=gm2a pe=1 sv=2	sap3_mouseganglioside gm2 activator os=mus musculus gn=gm2a pe=1 sv=2
EAID_27165|G_strain_contig_35711|N_strain_contig_31232	2.277	-4.035	-0.589	-6.901	---NA---	---NA---
EAID_05001|G_strain_contig_06181|N_strain_contig_34678	2.581	-3.841	-0.803	-7.225	---NA---	---NA---
EAID_23079|G_strain_contig_30451|N_strain_contig_25855	2.604	-3.845	-0.923	-7.372	---NA---	---NA---
EAID_09185|G_strain_contig_11344|N_strain_contig_37456	2.299	-3.697	-0.995	-6.991	---NA---	---NA---
EAID_28518|G_strain_contig_37431|N_strain_contig_06473	2.34	-3.766	-1.067	-7.172	tmps5_humantransmembrane protease serine 5 os=homo sapiens gn=tmprss5 pe=1 sv=2	ctrb1_mousechymotrypsinogen b os=mus musculus gn=ctrb1 pe=2 sv=1
EAID_00140|G_strain_contig_00168|N_strain_contig_30043	2.473	-3.628	-0.521	-6.622	ctra_bovinchymotrypsinogen a os=bos taurus pe=1 sv=1	ctra_bovinchymotrypsinogen a os=bos taurus pe=1 sv=1
EAID_06587|G_strain_contig_08160|N_strain_contig_11507	2.445	-3.499	-0.568	-6.511	entk_bovinenteropeptidase os=bos taurus gn=tmprss15 pe=1 sv=1	entk_pigenteropeptidase os=sus scrofa gn=tmprss15 pe=1 sv=1
EAID_02164|G_strain_contig_02707|N_strain_contig_29045	2.794	-3.471	-0.35	-6.615	---NA---	---NA---
EAID_26268|G_strain_contig_34567|N_strain_contig_30098	2.704	-3.412	-0.584	-6.701	---NA---	---NA---
EAID_22694|G_strain_contig_29924|N_strain_contig_48883	2.532	-3.57	-0.894	-6.996	---NA---	---NA---
EAID_01373|G_strain_contig_01704|N_strain_contig_25012	2.461	-3.391	-1.048	-6.9	---NA---	---NA---
EAID_24775|G_strain_contig_32685|N_strain_contig_28062	2.575	-3.347	-0.936	-6.858	plc_hallaperlucin os=haliotis laevigata pe=1 sv=3	plc_hallaperlucin os=haliotis laevigata pe=1 sv=3
EAID_30096|G_strain_contig_39432|N_strain_contig_02459	2.789	-3.434	-0.709	-6.932	---NA---	---NA---
EAID_27835|G_strain_contig_36542|N_strain_contig_06474	3.497	-2.961	1.354	-5.104	cel2a_ratchymotrypsin-like elastase family member 2a os=rattus norvegicus gn=cela2a pe=2 sv=1	cel2a_mousechymotrypsin-like elastase family member 2a os=mus musculus gn=cela2a pe=2 sv=1
EAID_10017|G_strain_contig_12348|N_strain_contig_47099	3.864	-2.397	0.944	-5.317	vit2_caeelvitellogenin-2 os=caenorhabditis elegans gn=vit-2 pe=1 sv=5	vit2_caeelvitellogenin-2 os=caenorhabditis elegans gn=vit-2 pe=1 sv=5
EAID_05251|G_strain_contig_06497|N_strain_contig_26591	4.076	-2.057	0.365	-5.767	lrp2_mouselow-density lipoprotein receptor-related protein 2 os=mus musculus gn=lrp2 pe=1 sv=1	lrp2_mouselow-density lipoprotein receptor-related protein 2 os=mus musculus gn=lrp2 pe=1 sv=1
EAID_27895|G_strain_contig_36621|N_strain_contig_32165	3.794	-2.154	0.297	-5.651	ajl2_angjalactose-binding lectin l-2 os=anguilla japonica gn=l-2 pe=1 sv=2	---NA---
EAID_30610|G_strain_contig_40091|N_strain_contig_35748	3.562	-2.284	0.144	-5.702	vit_ichunvitellogenin os=ichthyomyzon unicuspus pe=1 sv=1	vit_ichunvitellogenin os=ichthyomyzon unicuspus pe=1 sv=1
EAID_33381|G_strain_contig_44013|N_strain_contig_39556	3.748	-1.937	0.348	-5.337	---NA---	---NA---
EAID_05370|G_strain_contig_06651|N_strain_contig_21207	3.607	-1.754	-0.407	-5.769	---NA---	---NA---
EAID_16406|G_strain_contig_20261|N_strain_contig_30921	3.733	-1.735	-0.63	-6.098	wscd2_danrewsc domain-containing protein 2 os=danio rerio gn=wscd2 pe=3 sv=1	---NA---
EAID_13571|G_strain_contig_16758|N_strain_contig_19634	3.122	-2.327	-0.216	-5.665	---NA---	---NA---
EAID_26068|G_strain_contig_34313|N_strain_contig_29838	3.256	-2.614	0.05	-5.82	loxh1_mouselipoxygenase homology domain-containing protein 1 os=mus musculus gn=loxhd1 pe=2 sv=1	loxh1_mouselipoxygenase homology domain-containing protein 1 os=mus musculus gn=loxhd1 pe=2 sv=1
EAID_31104|G_strain_contig_40728|N_strain_contig_36428	3.435	-2.615	-0.223	-6.274	---NA---	---NA---
EAID_02749|G_strain_contig_03418|N_strain_contig_03077	3.17	-2.71	0.509	-5.371	---NA---	---NA---
EAID_05454|G_strain_contig_06751|N_strain_contig_12230	2.882	-2.727	0.263	-5.346	---NA---	---NA---
EAID_27402|G_strain_contig_36011|N_strain_contig_31538	2.978	-2.392	0.054	-5.316	wscd1_xentrwsc domain-containing protein 1 os=xenopus tropicalis gn=wscd1 pe=2 sv=1	wscd1_xentrwsc domain-containing protein 1 os=xenopus tropicalis gn=wscd1 pe=2 sv=1
EAID_28734|G_strain_contig_37698|N_strain_contig_07099	2.745	-2.383	-0.067	-5.194	---NA---	---NA---
EAID_01082|G_strain_contig_01350|N_strain_contig_45800	2.824	-2.186	-0.246	-5.256	---NA---	---NA---
EAID_31546|G_strain_contig_41305|N_strain_contig_36976	2.684	-2.121	-0.408	-5.213	nas7_caeelzinc metalloproteinase nas-7 os=caenorhabditis elegans gn=nas-7 pe=2 sv=2	nas7_caeelzinc metalloproteinase nas-7 os=caenorhabditis elegans gn=nas-7 pe=2 sv=2
EAID_33199|G_strain_contig_43702|N_strain_contig_31728	2.525	-2.189	0.028	-4.686	ovch1_humanovochymase-1 os=homo sapiens gn=ovch1 pe=2 sv=2	ovch1_humanovochymase-1 os=homo sapiens gn=ovch1 pe=2 sv=2
EAID_39512|G_strain_contig_52931|N_strain_contig_43969	2.527	-2.191	0.069	-4.648	---NA---	---NA---
EAID_03715|G_strain_contig_04573|N_strain_contig_34340	3.987	-4.013	0.535	-7.465	---NA---	---NA---
EAID_23585|G_strain_contig_31129|N_strain_contig_26521	4.174	-4.666	0.677	-8.164	xylt_dromexylosyltransferase oxt os=drosophila melanogaster gn=oxt pe=2 sv=1	xylt_dromexylosyltransferase oxt os=drosophila melanogaster gn=oxt pe=2 sv=1
EAID_13735|G_strain_contig_16958|N_strain_contig_34785	3.275	-4.04	1.566	-5.749	---NA---	---NA---
EAID_24347|G_strain_contig_32113|N_strain_contig_27490	2.761	-4.286	1.768	-5.278	plmn_humanplasminogen os=homo sapiens gn=plg pe=1 sv=2	plmn_ratplasminogen os=rattus norvegicus gn=plg pe=2 sv=2
EAID_26880|G_strain_contig_35352|N_strain_contig_30887	2.606	-4.395	0.996	-6.006	---NA---	---NA---
EAID_28067|G_strain_contig_36851|N_strain_contig_32893	2.515	-5.205	1.498	-6.222	---NA---	---NA---
EAID_03898|G_strain_contig_04791|N_strain_contig_02752	3.358	-3.561	0.775	-6.144	---NA---	---NA---
EAID_08072|G_strain_contig_09998|N_strain_contig_12001	3.364	-3.81	0.8	-6.374	---NA---	---NA---
EAID_31735|G_strain_contig_41545|N_strain_contig_44821	3.723	-4.21	1.292	-6.641	---NA---	---NA---
EAID_04056|G_strain_contig_04985|N_strain_contig_48761	4.382	-3.007	1.521	-5.868	---NA---	---NA---
EAID_09297|G_strain_contig_11482|N_strain_contig_43814	4.806	-3.662	1.683	-6.785	---NA---	---NA---
EAID_28732|G_strain_contig_37696|N_strain_contig_07100	4.312	-3.399	1.283	-6.428	---NA---	---NA---
EAID_32113|G_strain_contig_42031|N_strain_contig_37769	4.341	-3.721	1.305	-6.758	fcn1_pigficolin-1 os=sus scrofa gn=fcn1 pe=1 sv=1	fcn1_pigficolin-1 os=sus scrofa gn=fcn1 pe=1 sv=1

## Sheet: cluster2
target_ids	Glow.Ghigh	Nlow.Nhigh	Nhigh.Ghigh	Nlow.Glow	Seq_Description_Gstrain	Seq_Description_Nstrain
EAID_27778|G_strain_contig_36474|N_strain_contig_32008	5.08	1.039	10.034	5.994	---NA---	---NA---
EAID_18567|G_strain_contig_23759|N_strain_contig_44598	1.221	-1.106	6.692	4.365	---NA---	---NA---
EAID_14741|G_strain_contig_18204|N_strain_contig_23898	5.766	-1.475	6.667	-0.574	---NA---	---NA---
EAID_29731|G_strain_contig_38949|N_strain_contig_34550	3.321	-0.901	6.597	2.375	---NA---	---NA---
EAID_23507|G_strain_contig_31023|N_strain_contig_26417	7.07	-2.857	6.498	-3.429	---NA---	---NA---
EAID_15745|G_strain_contig_19434|N_strain_contig_17172	-0.177	-4.286	6.242	2.133	fas_chickfatty|acid|synthase|os=gallus|gallus|gn=fasn|pe=1|sv=5	fas_chickfatty|acid|synthase|os=gallus|gallus|gn=fasn|pe=1|sv=5
EAID_09442|G_strain_contig_11665|N_strain_contig_14403	3.386	-0.757	5.952	1.808	---NA---	angl7_humanangiopoietin-related|protein|7|os=homo|sapiens|gn=angptl7|pe=1|sv=1
EAID_08809|G_strain_contig_10898|N_strain_contig_25101	-1.004	-4.404	5.929	2.529	---NA---	---NA---
EAID_07669|G_strain_contig_09510|N_strain_contig_00924	2.593	-3.643	5.778	-0.458	---NA---	---NA---
EAID_11062|G_strain_contig_13639|N_strain_contig_00811	2.943	-1.491	5.71	1.275	---NA---	---NA---
EAID_26716|G_strain_contig_35140|N_strain_contig_06997	1.285	-1.938	5.449	2.226	sacs_mousesacsin|os=mus|musculus|gn=sacs|pe=1|sv=2	sacs_humansacsin|os=homo|sapiens|gn=sacs|pe=1|sv=2
EAID_26291|G_strain_contig_34596|N_strain_contig_30126	4.324	0.427	5.422	1.525	---NA---	---NA---
EAID_33311|G_strain_contig_43905|N_strain_contig_08054	2.796	-0.727	5.385	1.862	---NA---	---NA---
EAID_07671|G_strain_contig_09512|N_strain_contig_00897	1.494	-3.432	5.361	0.436	---NA---	---NA---
EAID_08663|G_strain_contig_10721|N_strain_contig_13227	1.775	-1.028	5.333	2.53	mrp1_chickmultidrug|resistance-associated|protein|1|os=gallus|gallus|gn=abcc1|pe=2|sv=1	mrp1_chickmultidrug|resistance-associated|protein|1|os=gallus|gallus|gn=abcc1|pe=2|sv=1
EAID_37139|G_strain_contig_49932|N_strain_contig_35360	3.335	-0.828	5.309	1.146	---NA---	---NA---
EAID_14676|G_strain_contig_18119|N_strain_contig_36171	1.366	-0.639	5.286	3.28	trim2_mousetripartite|motif-containing|protein|2|os=mus|musculus|gn=trim2|pe=1|sv=1	hsp7c_ratheat|shock|cognate|71|kda|protein|os=rattus|norvegicus|gn=hspa8|pe=1|sv=1
EAID_22179|G_strain_contig_29210|N_strain_contig_24660	2.2	-1.048	5.126	1.878	plmn_maceuplasminogen|os=macropus|eugenii|gn=plg|pe=2|sv=1	plmn_maceuplasminogen|os=macropus|eugenii|gn=plg|pe=2|sv=1
EAID_33516|G_strain_contig_44233|N_strain_contig_42074	1.679	-1.699	5.098	1.72	---NA---	---NA---
EAID_21248|G_strain_contig_27935|N_strain_contig_23333	0.965	-4.303	5.04	-0.229	---NA---	---NA---
EAID_27400|G_strain_contig_36007|N_strain_contig_31535	3.322	-2.285	4.99	-0.616	xylt_dropsxylosyltransferase|oxt|os=drosophila|pseudoobscura|pseudoobscura|gn=oxt|pe=2|sv=1	plmn_maceuplasminogen|os=macropus|eugenii|gn=plg|pe=2|sv=1
EAID_23336|G_strain_contig_30802|N_strain_contig_12220	2.106	-0.598	4.921	2.217	---NA---	---NA---
EAID_12047|G_strain_contig_14873|N_strain_contig_14657	2.339	-0.441	4.904	2.124	tena_mousetenascin|os=mus|musculus|gn=tnc|pe=1|sv=1	tena_mousetenascin|os=mus|musculus|gn=tnc|pe=1|sv=1
EAID_31419|G_strain_contig_41137|N_strain_contig_45056	2.344	-0.508	4.859	2.008	---NA---	---NA---
EAID_06285|G_strain_contig_07783|N_strain_contig_07638	0.849	-1.092	4.851	2.91	tm86a_mouselysoplasmalogenase-like|protein|tmem86a|os=mus|musculus|gn=tmem86a|pe=2|sv=1	tm86a_mouselysoplasmalogenase-like|protein|tmem86a|os=mus|musculus|gn=tmem86a|pe=2|sv=1
EAID_30562|G_strain_contig_40030|N_strain_contig_18975	4.569	-4.811	4.811	-4.569	---NA---	---NA---
EAID_35307|G_strain_contig_47249|N_strain_contig_42360	1.687	-0.751	4.794	2.357	---NA---	al_dromehomeobox|protein|aristaless|os=drosophila|melanogaster|gn=al|pe=1|sv=2
EAID_18942|G_strain_contig_24435|N_strain_contig_13736	1.441	-0.69	4.711	2.581	---NA---	---NA---
EAID_15976|G_strain_contig_19730|N_strain_contig_18557	2.586	-1.922	4.526	0.018	rehy_medtr1-cys|peroxiredoxin|os=medicago|truncatula|pe=2|sv=1	rehy_medtr1-cys|peroxiredoxin|os=medicago|truncatula|pe=2|sv=1
EAID_35011|G_strain_contig_46741|N_strain_contig_14155	1.533	-0.957	4.499	2.009	---NA---	---NA---
EAID_33042|G_strain_contig_43430|N_strain_contig_39064	1.843	-0.998	4.428	1.587	gdf8_capibgrowth|differentiation|factor|8|os=capra|ibex|gn=mstn|pe=2|sv=1	gdf8_capibgrowth|differentiation|factor|8|os=capra|ibex|gn=mstn|pe=2|sv=1
EAID_35214|G_strain_contig_47075|N_strain_contig_06013	2.218	-0.961	4.427	1.248	---NA---	---NA---
EAID_10499|G_strain_contig_12951|N_strain_contig_08829	1.068	-1.504	4.386	1.814	gtr1_sheepsolute|carrier|family|facilitated|glucose|transporter|member|1|os=ovis|aries|gn=slc2a1|pe=2|sv=1	gtr1_mousesolute|carrier|family|facilitated|glucose|transporter|member|1|os=mus|musculus|gn=slc2a1|pe=1|sv=4
EAID_10677|G_strain_contig_13172|N_strain_contig_01384	2.638	-0.038	4.347	1.671	samh1_xenlasam|domain|and|hd|domain-containing|protein|1|os=xenopus|laevis|gn=samhd1|pe=2|sv=2	samh1_chicksam|domain|and|hd|domain-containing|protein|1|os=gallus|gallus|gn=samhd1|pe=2|sv=1
EAID_00892|G_strain_contig_01115|N_strain_contig_07438	0.88	-1.321	4.313	2.111	mertk_rattyrosine-protein|kinase|mer|os=rattus|norvegicus|gn=mertk|pe=2|sv=1	nrg_dromeneuroglian|os=drosophila|melanogaster|gn=nrg|pe=1|sv=2
EAID_32734|G_strain_contig_42916|N_strain_contig_02878	0.89	-1.286	4.289	2.113	chle_rabitcholinesterase|os=oryctolagus|cuniculus|gn=bche|pe=2|sv=1	chle_rabitcholinesterase|os=oryctolagus|cuniculus|gn=bche|pe=2|sv=1
EAID_03813|G_strain_contig_04692|N_strain_contig_01203	0.962	-1.787	4.278	1.529	---NA---	---NA---
EAID_31556|G_strain_contig_41316|N_strain_contig_07256	0.725	-1.85	4.258	1.683	plin3_mouseperilipin-3|os=mus|musculus|gn=plin3|pe=1|sv=1	plin3_mouseperilipin-3|os=mus|musculus|gn=plin3|pe=1|sv=1
EAID_28958|G_strain_contig_37976|N_strain_contig_33541	3.336	-2.337	4.232	-1.441	---NA---	---NA---
EAID_00048|G_strain_contig_00058|N_strain_contig_12216	2.367	-0.609	4.224	1.248	---NA---	---NA---
EAID_05515|G_strain_contig_06828|N_strain_contig_27364	2.039	-0.525	4.204	1.64	---NA---	---NA---
EAID_25994|G_strain_contig_34224|N_strain_contig_02892	4.654	-4.897	4.182	-5.369	---NA---	---NA---
EAID_18542|G_strain_contig_23723|N_strain_contig_47985	0.24	-4.228	4.153	-0.314	---NA---	---NA---
EAID_02329|G_strain_contig_02910|N_strain_contig_10900	0.116	-2.409	4.144	1.618	---NA---	---NA---
EAID_00754|G_strain_contig_00950|N_strain_contig_10669	1.021	-2.737	4.075	0.317	c25l2_danrecholesterol|25-hydroxylase-like|protein|2|os=danio|rerio|gn=ch25hl2|pe=2|sv=1	c25l2_danrecholesterol|25-hydroxylase-like|protein|2|os=danio|rerio|gn=ch25hl2|pe=2|sv=1
EAID_29012|G_strain_contig_38042|N_strain_contig_33618	2.246	-0.738	4.049	1.065	nrg_dromeneuroglian|os=drosophila|melanogaster|gn=nrg|pe=1|sv=2	nrg_dromeneuroglian|os=drosophila|melanogaster|gn=nrg|pe=1|sv=2
EAID_31883|G_strain_contig_41733|N_strain_contig_37435	1.814	-0.345	4.038	1.879	gun4_thefuendoglucanase|e-4|os=thermomonospora|fusca|gn=celd|pe=1|sv=2	gun4_thefuendoglucanase|e-4|os=thermomonospora|fusca|gn=celd|pe=1|sv=2
EAID_22252|G_strain_contig_29313|N_strain_contig_16781	0.487	-1.033	4.038	2.519	---NA---	---NA---
EAID_00512|G_strain_contig_00636|N_strain_contig_13753	1.947	-0.848	4.02	1.225	---NA---	---NA---
EAID_21138|G_strain_contig_27779|N_strain_contig_23189	1.314	-1.076	4.01	1.62	s35a3_mouseudp-n-acetylglucosamine|transporter|os=mus|musculus|gn=slc35a3|pe=2|sv=1	s35a3_mouseudp-n-acetylglucosamine|transporter|os=mus|musculus|gn=slc35a3|pe=2|sv=1
EAID_34282|G_strain_contig_45518|N_strain_contig_40827	2.234	-2.152	3.988	-0.398	---NA---	---NA---
EAID_16501|G_strain_contig_20372|N_strain_contig_03738	1.26	-2.481	3.988	0.248	---NA---	scrb_limpobeta-scruin|os=limulus|polyphemus|pe=2|sv=1
EAID_16724|G_strain_contig_20632|N_strain_contig_16376	1.368	-0.497	3.978	2.114	chl1_humanneural|cell|adhesion|molecule|l1-like|protein|os=homo|sapiens|gn=chl1|pe=1|sv=4	l1cam_takruneural|cell|adhesion|molecule|l1|os=takifugu|rubripes|gn=l1cam|pe=3|sv=1
EAID_02526|G_strain_contig_03151|N_strain_contig_07485	-0.313	-2.588	3.966	1.69	fads2_danrefatty|acid|desaturase|2|os=danio|rerio|gn=fads2|pe=2|sv=1	fads2_danrefatty|acid|desaturase|2|os=danio|rerio|gn=fads2|pe=2|sv=1
EAID_02305|G_strain_contig_02880|N_strain_contig_13700	1.674	-1.529	3.942	0.739	---NA---	---NA---
EAID_13734|G_strain_contig_16957|N_strain_contig_33056	1.782	-0.319	3.937	1.836	ampn_manseaminopeptidase|n|os=manduca|sexta|gn=apn2|pe=1|sv=2	ampe_bovinglutamyl|aminopeptidase|os=bos|taurus|gn=enpep|pe=2|sv=1
EAID_34174|G_strain_contig_45320|N_strain_contig_28975	1.894	-1.119	3.924	0.911	doc11_humandedicator|of|cytokinesis|protein|11|os=homo|sapiens|gn=dock11|pe=1|sv=2	dock9_mousededicator|of|cytokinesis|protein|9|os=mus|musculus|gn=dock9|pe=1|sv=2
EAID_28684|G_strain_contig_37635|N_strain_contig_11315	0.973	-1.6	3.911	1.338	lips_humanhormone-sensitive|lipase|os=homo|sapiens|gn=lipe|pe=1|sv=4	lips_humanhormone-sensitive|lipase|os=homo|sapiens|gn=lipe|pe=1|sv=4
EAID_24814|G_strain_contig_32735|N_strain_contig_28131	2.134	-1.341	3.854	0.379	nfasc_chickneurofascin|os=gallus|gallus|gn=nfasc|pe=1|sv=1	nfasc_humanneurofascin|os=homo|sapiens|gn=nfasc|pe=1|sv=4
EAID_03379|G_strain_contig_04163|N_strain_contig_43519	2.426	-2.179	3.84	-0.765	---NA---	---NA---
EAID_31114|G_strain_contig_40744|N_strain_contig_36442	1.088	-1.792	3.835	0.956	---NA---	---NA---
EAID_25761|G_strain_contig_33926|N_strain_contig_03483	2.12	-1.37	3.821	0.331	---NA---	prrt1_ratproline-rich|transmembrane|protein|1|os=rattus|norvegicus|gn=prrt1|pe=2|sv=2
EAID_35020|G_strain_contig_46758|N_strain_contig_10295	0.282	-2.137	3.789	1.37	---NA---	---NA---
EAID_03645|G_strain_contig_04491|N_strain_contig_09129	1.624	-0.787	3.77	1.359	cfdp2_bovincraniofacial|development|protein|2|os=bos|taurus|gn=cfdp2|pe=1|sv=2	cfdp2_bovincraniofacial|development|protein|2|os=bos|taurus|gn=cfdp2|pe=1|sv=2
EAID_11521|G_strain_contig_14206|N_strain_contig_13595	0.514	-1.506	3.763	1.744	elov4_mouseelongation|of|very|long|chain|fatty|acids|protein|4|os=mus|musculus|gn=elovl4|pe=1|sv=2	elov4_mouseelongation|of|very|long|chain|fatty|acids|protein|4|os=mus|musculus|gn=elovl4|pe=1|sv=2
EAID_11054|G_strain_contig_13631|N_strain_contig_07765	2.228	-0.812	3.745	0.705	cel_bovinbile|salt-activated|lipase|os=bos|taurus|gn=cel|pe=1|sv=2	cel_bovinbile|salt-activated|lipase|os=bos|taurus|gn=cel|pe=1|sv=2
EAID_28498|G_strain_contig_37400|N_strain_contig_12914	2.315	-0.798	3.739	0.626	cbpa1_dropszinc|carboxypeptidase|a|1|os=drosophila|pseudoobscura|pseudoobscura|gn=ga14587|pe=3|sv=1	cbpa1_dropszinc|carboxypeptidase|a|1|os=drosophila|pseudoobscura|pseudoobscura|gn=ga14587|pe=3|sv=1
EAID_06272|G_strain_contig_07765|N_strain_contig_24124	1.416	-1.224	3.726	1.086	erbb3_humanreceptor|tyrosine-protein|kinase|erbb-3|os=homo|sapiens|gn=erbb3|pe=1|sv=1	erbb3_mousereceptor|tyrosine-protein|kinase|erbb-3|os=mus|musculus|gn=erbb3|pe=1|sv=2
EAID_14790|G_strain_contig_18264|N_strain_contig_27835	0.998	-1.826	3.724	0.9	bach_ratcytosolic|acyl|coenzyme|a|thioester|hydrolase|os=rattus|norvegicus|gn=acot7|pe=1|sv=4	bach_ratcytosolic|acyl|coenzyme|a|thioester|hydrolase|os=rattus|norvegicus|gn=acot7|pe=1|sv=4
EAID_01666|G_strain_contig_02070|N_strain_contig_26073	-0.168	-2.003	3.719	1.884	acox3_arathacyl-coenzyme|a|oxidase|peroxisomal|os=arabidopsis|thaliana|gn=acx3|pe=1|sv=1	acox2_arathacyl-coenzyme|a|oxidase|peroxisomal|os=arabidopsis|thaliana|gn=acx2|pe=1|sv=2
EAID_24768|G_strain_contig_32677|N_strain_contig_28049	1.778	-0.26	3.649	1.61	atty_mousetyrosine|aminotransferase|os=mus|musculus|gn=tat|pe=1|sv=1	atty_mousetyrosine|aminotransferase|os=mus|musculus|gn=tat|pe=1|sv=1
EAID_20256|G_strain_contig_26517|N_strain_contig_02150	1.396	-0.871	3.608	1.34	---NA---	lrp6_humanlow-density|lipoprotein|receptor-related|protein|6|os=homo|sapiens|gn=lrp6|pe=1|sv=2
EAID_20115|G_strain_contig_26301|N_strain_contig_21765	2.227	-0.886	3.608	0.495	---NA---	---NA---
EAID_23777|G_strain_contig_31382|N_strain_contig_26779	2.004	-0.504	3.605	1.096	ctrl_halruchymotrypsin-like|serine|proteinase|os=haliotis|rufescens|pe=1|sv=1	ctrl_halruchymotrypsin-like|serine|proteinase|os=haliotis|rufescens|pe=1|sv=1
EAID_35119|G_strain_contig_46913|N_strain_contig_14599	-0.285	-3.157	3.595	0.724	---NA---	---NA---
EAID_22528|G_strain_contig_29692|N_strain_contig_25155	1.192	-1.721	3.59	0.677	---NA---	---NA---
EAID_16349|G_strain_contig_20196|N_strain_contig_16177	0.063	-2.639	3.565	0.862	acac_chickacetyl-|carboxylase|os=gallus|gallus|gn=acac|pe=1|sv=1	acac_chickacetyl-|carboxylase|os=gallus|gallus|gn=acac|pe=1|sv=1
EAID_06567|G_strain_contig_08139|N_strain_contig_11350	0.903	-1.316	3.559	1.34	dhpr_bovindihydropteridine|reductase|os=bos|taurus|gn=qdpr|pe=2|sv=1	dhpr_bovindihydropteridine|reductase|os=bos|taurus|gn=qdpr|pe=2|sv=1
EAID_05582|G_strain_contig_06909|N_strain_contig_03366	1.65	-1.73	3.55	0.17	chle_mousecholinesterase|os=mus|musculus|gn=bche|pe=2|sv=2	chle_mousecholinesterase|os=mus|musculus|gn=bche|pe=2|sv=2
EAID_04482|G_strain_contig_05523|N_strain_contig_15132	4.568	-1.556	3.544	-2.58	ki20b_mousekinesin-like|protein|kif20b|os=mus|musculus|gn=kif20b|pe=1|sv=3	ki20b_mousekinesin-like|protein|kif20b|os=mus|musculus|gn=kif20b|pe=1|sv=3
EAID_36312|G_strain_contig_48875|N_strain_contig_46621	2.484	-0.685	3.542	0.373	fiba_parpafibrinogen-like|protein|a|os=parastichopus|parvimensis|pe=2|sv=1	fiba_parpafibrinogen-like|protein|a|os=parastichopus|parvimensis|pe=2|sv=1
EAID_29245|G_strain_contig_38337|N_strain_contig_33913	-1.064	-3.997	3.523	0.59	---NA---	---NA---
EAID_10344|G_strain_contig_12758|N_strain_contig_09054	1.538	-1.439	3.495	0.518	lact2_caeelbeta-lactamase|domain-containing|protein|2|os=caenorhabditis|elegans|gn=lact-2|pe=2|sv=1	lact2_caeelbeta-lactamase|domain-containing|protein|2|os=caenorhabditis|elegans|gn=lact-2|pe=2|sv=1
EAID_10013|G_strain_contig_12343|N_strain_contig_01681	1.443	-0.95	3.492	1.099	---NA---	---NA---
EAID_15296|G_strain_contig_18887|N_strain_contig_16984	1.018	-1.069	3.417	1.33	rhg44_mouserho|gtpase-activating|protein|44|os=mus|musculus|gn=arhgap44|pe=2|sv=1	rhg44_mouserho|gtpase-activating|protein|44|os=mus|musculus|gn=arhgap44|pe=2|sv=1
EAID_02074|G_strain_contig_02600|N_strain_contig_10194	1.111	-1.034	3.408	1.263	un93a_xenlaprotein|unc-93|homolog|a|os=xenopus|laevis|gn=unc93a|pe=2|sv=1	un93a_xenlaprotein|unc-93|homolog|a|os=xenopus|laevis|gn=unc93a|pe=2|sv=1
EAID_33053|G_strain_contig_43445|N_strain_contig_24328	3.332	-0.837	3.397	-0.772	---NA---	---NA---
EAID_07337|G_strain_contig_09096|N_strain_contig_06768	1.582	-0.576	3.381	1.222	---NA---	---NA---
EAID_05290|G_strain_contig_06543|N_strain_contig_11561	0.492	-1.995	3.363	0.875	---NA---	---NA---
EAID_02985|G_strain_contig_03700|N_strain_contig_11839	0.984	-0.774	3.345	1.588	nfasc_chickneurofascin|os=gallus|gallus|gn=nfasc|pe=1|sv=1	nfasc_mouseneurofascin|os=mus|musculus|gn=nfasc|pe=1|sv=1
EAID_23037|G_strain_contig_30388|N_strain_contig_45300	1.639	-1.353	3.343	0.351	---NA---	cubn_canfacubilin|os=canis|familiaris|gn=cubn|pe=1|sv=1
EAID_06619|G_strain_contig_08202|N_strain_contig_06289	1.84	-0.466	3.326	1.021	cbs_mousecystathionine|beta-synthase|os=mus|musculus|gn=cbs|pe=2|sv=3	cbs_mousecystathionine|beta-synthase|os=mus|musculus|gn=cbs|pe=2|sv=3
EAID_20654|G_strain_contig_27085|N_strain_contig_22523	2.815	-1.073	3.319	-0.57	---NA---	---NA---
EAID_37566|G_strain_contig_50490|N_strain_contig_07435	0.097	-2.142	3.296	1.057	txtp_bovintricarboxylate|transport|mitochondrial|os=bos|taurus|gn=slc25a1|pe=2|sv=1	txtp_bovintricarboxylate|transport|mitochondrial|os=bos|taurus|gn=slc25a1|pe=2|sv=1
EAID_05437|G_strain_contig_06728|N_strain_contig_09695	3.573	0.661	3.262	0.35	---NA---	---NA---
EAID_27670|G_strain_contig_36342|N_strain_contig_16250	1.646	-0.931	3.254	0.678	kbtb5_xentrkelch|repeat|and|btb|domain-containing|protein|5|os=xenopus|tropicalis|gn=kbtbd5|pe=2|sv=1	kbtb5_xentrkelch|repeat|and|btb|domain-containing|protein|5|os=xenopus|tropicalis|gn=kbtbd5|pe=2|sv=1
EAID_12844|G_strain_contig_15859|N_strain_contig_16019	1.059	-0.992	3.228	1.178	---NA---	---NA---
EAID_21201|G_strain_contig_27872|N_strain_contig_41544	1.909	-0.633	3.228	0.686	hr3_dromeprobable|nuclear|hormone|receptor|hr3|os=drosophila|melanogaster|gn=hr46|pe=2|sv=1	hr3_dromeprobable|nuclear|hormone|receptor|hr3|os=drosophila|melanogaster|gn=hr46|pe=2|sv=1
EAID_22354|G_strain_contig_29466|N_strain_contig_24898	0.294	-2.42	3.204	0.49	---NA---	---NA---
EAID_38902|G_strain_contig_52140|N_strain_contig_08960	4.241	-5.959	3.191	-7.009	---NA---	---NA---
EAID_33945|G_strain_contig_44931|N_strain_contig_11497	1.116	-0.198	3.181	1.867	wdfy3_humanwd|repeat|and|fyve|domain-containing|protein|3|os=homo|sapiens|gn=wdfy3|pe=1|sv=2	wdfy3_humanwd|repeat|and|fyve|domain-containing|protein|3|os=homo|sapiens|gn=wdfy3|pe=1|sv=2
EAID_18062|G_strain_contig_22832|N_strain_contig_19075	1.004	-3.241	3.18	-1.066	---NA---	---NA---
EAID_16589|G_strain_contig_20476|N_strain_contig_16780	1.343	-0.532	3.162	1.287	---NA---	---NA---
EAID_20814|G_strain_contig_27336|N_strain_contig_22772	2.45	-0.482	3.148	0.216	nasp_ratnuclear|autoantigenic|sperm|protein|os=rattus|norvegicus|gn=nasp|pe=2|sv=1	nasp_ratnuclear|autoantigenic|sperm|protein|os=rattus|norvegicus|gn=nasp|pe=2|sv=1
EAID_00546|G_strain_contig_00674|N_strain_contig_02441	2.557	-0.625	3.137	-0.045	---NA---	---NA---
EAID_23617|G_strain_contig_31174|N_strain_contig_09034	1.897	-2.05	3.128	-0.819	---NA---	---NA---
EAID_38235|G_strain_contig_51308|N_strain_contig_45272	1.063	-1.058	3.126	1.005	stan_dromeprotocadherin-like|wing|polarity|protein|stan|os=drosophila|melanogaster|gn=stan|pe=1|sv=4	celr2_ratcadherin|egf|lag|seven-pass|g-type|receptor|2|os=rattus|norvegicus|gn=celsr2|pe=2|sv=1
EAID_27474|G_strain_contig_36100|N_strain_contig_16853	0.292	-1.487	3.122	1.343	p5cs_mousedelta-1-pyrroline-5-carboxylate|synthase|os=mus|musculus|gn=aldh18a1|pe=2|sv=2	p5cs_mousedelta-1-pyrroline-5-carboxylate|synthase|os=mus|musculus|gn=aldh18a1|pe=2|sv=2
EAID_07387|G_strain_contig_09156|N_strain_contig_15151	1.036	-0.914	3.112	1.162	s28a3_eptstsolute|carrier|family|28|member|3|os=eptatretus|stoutii|gn=slc28a3|pe=2|sv=1	s28a3_eptstsolute|carrier|family|28|member|3|os=eptatretus|stoutii|gn=slc28a3|pe=2|sv=1
EAID_28343|G_strain_contig_37208|N_strain_contig_34747	2.791	-0.707	3.091	-0.407	---NA---	---NA---
EAID_18556|G_strain_contig_23744|N_strain_contig_18642	1.537	-1.319	3.084	0.228	celr2_humancadherin|egf|lag|seven-pass|g-type|receptor|2|os=homo|sapiens|gn=celsr2|pe=2|sv=1	stan_dromeprotocadherin-like|wing|polarity|protein|stan|os=drosophila|melanogaster|gn=stan|pe=1|sv=4
EAID_14870|G_strain_contig_18371|N_strain_contig_14701	-0.36	-2.83	3.084	0.614	fd6e2_soybnomega-6|fatty|acid|endoplasmic|reticulum|isozyme|2|os=glycine|max|gn=fad2-2|pe=2|sv=1	fd6e2_soybnomega-6|fatty|acid|endoplasmic|reticulum|isozyme|2|os=glycine|max|gn=fad2-2|pe=2|sv=1
EAID_25017|G_strain_contig_32993|N_strain_contig_02014	3.857	-4.56	3.08	-5.337	clec1_bunmuc-type|lectin|bml-1|os=bungarus|multicinctus|pe=1|sv=1	clec1_bunmuc-type|lectin|bml-1|os=bungarus|multicinctus|pe=1|sv=1
EAID_21414|G_strain_contig_28179|N_strain_contig_12390	0.75	-1.143	3.064	1.171	igs10_ratimmunoglobulin|superfamily|member|10|os=rattus|norvegicus|gn=igsf10|pe=2|sv=1	igs10_ratimmunoglobulin|superfamily|member|10|os=rattus|norvegicus|gn=igsf10|pe=2|sv=1
EAID_29200|G_strain_contig_38275|N_strain_contig_33854	1.611	-0.472	3.056	0.974	---NA---	---NA---
EAID_04384|G_strain_contig_05392|N_strain_contig_10391	1.178	-0.768	3.038	1.092	---NA---	---NA---
EAID_07081|G_strain_contig_08772|N_strain_contig_14096	1.804	-0.445	3.037	0.788	typh_ratthymidine|phosphorylase|os=rattus|norvegicus|gn=tymp|pe=2|sv=1	typh_ratthymidine|phosphorylase|os=rattus|norvegicus|gn=tymp|pe=2|sv=1
EAID_18808|G_strain_contig_24207|N_strain_contig_48825	1.969	-0.99	3.022	0.064	srgp1_humanslit-robo|rho|gtpase-activating|protein|1|os=homo|sapiens|gn=srgap1|pe=1|sv=1	srgp3_mouseslit-robo|rho|gtpase-activating|protein|3|os=mus|musculus|gn=srgap3|pe=1|sv=1
EAID_08197|G_strain_contig_10155|N_strain_contig_32660	1.496	-0.871	3.018	0.651	ctr2_canfachymotrypsinogen|2|os=canis|familiaris|gn=ctrb1|pe=2|sv=1	ctr2_canfachymotrypsinogen|2|os=canis|familiaris|gn=ctrb1|pe=2|sv=1
EAID_36902|G_strain_contig_49627|N_strain_contig_03857	0.741	-1.834	3.016	0.441	ptss2_danrephosphatidylserine|synthase|2|os=danio|rerio|gn=ptdss2|pe=3|sv=1	ptss2_danrephosphatidylserine|synthase|2|os=danio|rerio|gn=ptdss2|pe=3|sv=1
EAID_00790|G_strain_contig_00993|N_strain_contig_01044	1.084	-1.194	3.014	0.737	rap2c_mouseras-related|protein|rap-2c|os=mus|musculus|gn=rap2c|pe=1|sv=1	rap2c_mouseras-related|protein|rap-2c|os=mus|musculus|gn=rap2c|pe=1|sv=1
EAID_15423|G_strain_contig_19047|N_strain_contig_13983	0.266	-2.094	3.014	0.653	facr1_ponabfatty|acyl-|reductase|1|os=pongo|abelii|gn=far1|pe=2|sv=1	facr1_ponabfatty|acyl-|reductase|1|os=pongo|abelii|gn=far1|pe=2|sv=1
EAID_12576|G_strain_contig_15531|N_strain_contig_10602	1.157	-0.842	3.006	1.007	kpym_humanpyruvate|kinase|isozymes|m1|m2|os=homo|sapiens|gn=pkm|pe=1|sv=4	kpym_humanpyruvate|kinase|isozymes|m1|m2|os=homo|sapiens|gn=pkm|pe=1|sv=4
EAID_39313|G_strain_contig_52684|N_strain_contig_05772	1.665	-0.54	2.992	0.787	ets4_dromedna-binding|protein|d-ets-4|os=drosophila|melanogaster|gn=ets98b|pe=2|sv=3	ets4_dromedna-binding|protein|d-ets-4|os=drosophila|melanogaster|gn=ets98b|pe=2|sv=3
EAID_09660|G_strain_contig_11924|N_strain_contig_10820	-0.799	-4.56	2.943	-0.818	---NA---	---NA---
EAID_07808|G_strain_contig_09679|N_strain_contig_14191	1.118	-0.985	2.937	0.834	glpk_ratglycerol|kinase|os=rattus|norvegicus|gn=gk|pe=2|sv=1	glpk_ratglycerol|kinase|os=rattus|norvegicus|gn=gk|pe=2|sv=1
EAID_28237|G_strain_contig_37069|N_strain_contig_32618	1.835	-5.472	2.922	-4.385	fucl6_angjafucolectin-6|os=anguilla|japonica|pe=2|sv=1	fucl6_angjafucolectin-6|os=anguilla|japonica|pe=2|sv=1
EAID_26841|G_strain_contig_35304|N_strain_contig_09335	-0.163	-2.093	2.914	0.983	---NA---	s27a4_macfalong-chain|fatty|acid|transport|protein|4|os=macaca|fascicularis|gn=slc27a4|pe=2|sv=1
EAID_05831|G_strain_contig_07218|N_strain_contig_02169	2.06	-1.337	2.912	-0.485	---NA---	---NA---
EAID_23779|G_strain_contig_31384|N_strain_contig_26782	1.668	-1.179	2.903	0.055	---NA---	---NA---
EAID_15368|G_strain_contig_18978|N_strain_contig_16439	0.368	-1.092	2.888	1.428	dhgl_dropsglucose|dehydrogenase	dhgl_dropsglucose|dehydrogenase
EAID_19127|G_strain_contig_24765|N_strain_contig_14474	0.029	-2.499	2.869	0.34	elo3_caeel|fatty|acid|elongation|protein|3|os=caenorhabditis|elegans|gn=elo-3|pe=1|sv=2	elo3_caeel|fatty|acid|elongation|protein|3|os=caenorhabditis|elegans|gn=elo-3|pe=1|sv=2
EAID_06117|G_strain_contig_07569|N_strain_contig_09914	1.464	-1.073	2.864	0.327	arrb1_macfabeta-arrestin-1|os=macaca|fascicularis|gn=arrb1|pe=2|sv=1	arrb1_macfabeta-arrestin-1|os=macaca|fascicularis|gn=arrb1|pe=2|sv=1
EAID_37004|G_strain_contig_49750|N_strain_contig_08092	0.524	-1.414	2.857	0.92	ssra_mousetranslocon-associated|protein|subunit|alpha|os=mus|musculus|gn=ssr1|pe=1|sv=1	ssra_bovintranslocon-associated|protein|subunit|alpha|os=bos|taurus|gn=ssr1|pe=2|sv=1
EAID_13178|G_strain_contig_16261|N_strain_contig_22807	-0.414	-2.042	2.848	1.22	aacs_chickacetoacetyl-|synthetase|os=gallus|gallus|gn=aacs|pe=2|sv=1	aacs_chickacetoacetyl-|synthetase|os=gallus|gallus|gn=aacs|pe=2|sv=1
EAID_00508|G_strain_contig_00631|N_strain_contig_03990	1.197	-0.591	2.836	1.048	tlr4_pigtoll-like|receptor|4|os=sus|scrofa|gn=tlr4|pe=2|sv=1	tlr4_pigtoll-like|receptor|4|os=sus|scrofa|gn=tlr4|pe=2|sv=1
EAID_14901|G_strain_contig_18408|N_strain_contig_09051	0.41	-1.251	2.806	1.144	sgpp1_humansphingosine-1-phosphate|phosphatase|1|os=homo|sapiens|gn=sgpp1|pe=1|sv=2	sgpp1_humansphingosine-1-phosphate|phosphatase|1|os=homo|sapiens|gn=sgpp1|pe=1|sv=2
EAID_00112|G_strain_contig_00136|N_strain_contig_09295	1	-1.108	2.801	0.693	exoc1_humanexocyst|complex|component|1|os=homo|sapiens|gn=exoc1|pe=1|sv=4	exoc1_humanexocyst|complex|component|1|os=homo|sapiens|gn=exoc1|pe=1|sv=4
EAID_21818|G_strain_contig_28735|N_strain_contig_24144	1.058	-1.458	2.794	0.278	hsdl2_xenlahydroxysteroid|dehydrogenase-like|protein|2|os=xenopus|laevis|gn=hsdl2|pe=2|sv=1	hsdl2_xenlahydroxysteroid|dehydrogenase-like|protein|2|os=xenopus|laevis|gn=hsdl2|pe=2|sv=1
EAID_03479|G_strain_contig_04288|N_strain_contig_13518	1.068	-1.135	2.791	0.588	---NA---	---NA---
EAID_09473|G_strain_contig_11701|N_strain_contig_13651	1.268	-1.424	2.787	0.096	ece1_mouseendothelin-converting|enzyme|1|os=mus|musculus|gn=ece1|pe=1|sv=1	ece1_mouseendothelin-converting|enzyme|1|os=mus|musculus|gn=ece1|pe=1|sv=1
EAID_17584|G_strain_contig_21964|N_strain_contig_17469	1.945	-1.554	2.777	-0.722	---NA---	---NA---
EAID_37689|G_strain_contig_50649|N_strain_contig_00655	1.482	-1.411	2.754	-0.14	---NA---	---NA---
EAID_26639|G_strain_contig_35037|N_strain_contig_30547	0.735	-1.452	2.739	0.552	---NA---	---NA---
EAID_24675|G_strain_contig_32561|N_strain_contig_27927	0.906	-1.924	2.733	-0.096	---NA---	---NA---
EAID_38365|G_strain_contig_51473|N_strain_contig_09018	0.572	-1.186	2.722	0.964	pex16_danreperoxisomal|membrane|protein|pex16|os=danio|rerio|gn=pex16|pe=2|sv=1	pex16_danreperoxisomal|membrane|protein|pex16|os=danio|rerio|gn=pex16|pe=2|sv=1
EAID_20453|G_strain_contig_26798|N_strain_contig_22266	1.037	-2.069	2.72	-0.386	rcn1_humanreticulocalbin-1|os=homo|sapiens|gn=rcn1|pe=1|sv=1	rcn1_takrureticulocalbin-1|os=takifugu|rubripes|gn=rcn1|pe=3|sv=1
EAID_08595|G_strain_contig_10637|N_strain_contig_12959	1.46	-1.321	2.717	-0.064	traf2_humantnf|receptor-associated|factor|2|os=homo|sapiens|gn=traf2|pe=1|sv=2	traf2_humantnf|receptor-associated|factor|2|os=homo|sapiens|gn=traf2|pe=1|sv=2
EAID_27583|G_strain_contig_36237|N_strain_contig_31766	3.307	-6.218	2.682	-6.844	---NA---	---NA---
EAID_27950|G_strain_contig_36696|N_strain_contig_09294	0.723	-1.699	2.676	0.254	---NA---	---NA---
EAID_18735|G_strain_contig_24075|N_strain_contig_36434	3.142	-1.577	2.655	-2.065	gp161_xentrg-protein|coupled|receptor|161|os=xenopus|tropicalis|gn=gpr161|pe=2|sv=1	gpr52_mouseprobable|g-protein|coupled|receptor|52|os=mus|musculus|gn=gpr52|pe=3|sv=1
EAID_17303|G_strain_contig_21462|N_strain_contig_18741	1.304	-1.884	2.653	-0.535	---NA---	---NA---
EAID_05893|G_strain_contig_07291|N_strain_contig_08341	1.074	-1.138	2.647	0.435	cecr5_humancat|eye|syndrome|critical|region|protein|5|os=homo|sapiens|gn=cecr5|pe=1|sv=1	cecr5_humancat|eye|syndrome|critical|region|protein|5|os=homo|sapiens|gn=cecr5|pe=1|sv=1
EAID_07630|G_strain_contig_09458|N_strain_contig_31940	3.193	-0.139	2.64	-0.691	---NA---	---NA---
EAID_36179|G_strain_contig_48707|N_strain_contig_45887	1.412	-1.337	2.633	-0.116	---NA---	---NA---
EAID_14716|G_strain_contig_18167|N_strain_contig_16575	0.898	-1.105	2.628	0.624	mrp1_mousemultidrug|resistance-associated|protein|1|os=mus|musculus|gn=abcc1|pe=1|sv=1	mrp1_mousemultidrug|resistance-associated|protein|1|os=mus|musculus|gn=abcc1|pe=1|sv=1
EAID_33598|G_strain_contig_44382|N_strain_contig_06260	0.906	-1.339	2.623	0.379	sntb1_humanbeta-1-syntrophin|os=homo|sapiens|gn=sntb1|pe=1|sv=3	sntb1_humanbeta-1-syntrophin|os=homo|sapiens|gn=sntb1|pe=1|sv=3
EAID_05134|G_strain_contig_06342|N_strain_contig_15964	0.681	-0.68	2.615	1.253	---NA---	nfasc_ratneurofascin|os=rattus|norvegicus|gn=nfasc|pe=1|sv=2
EAID_10412|G_strain_contig_12843|N_strain_contig_12578	1.448	-1.134	2.607	0.026	acbg2_xenlalong-chain-fatty-acid--|ligase|acsbg2|os=xenopus|laevis|gn=acsbg2|pe=2|sv=1	acbg2_xenlalong-chain-fatty-acid--|ligase|acsbg2|os=xenopus|laevis|gn=acsbg2|pe=2|sv=1
EAID_16351|G_strain_contig_20199|N_strain_contig_16176	0.352	-2.535	2.593	-0.294	acac_chickacetyl-|carboxylase|os=gallus|gallus|gn=acac|pe=1|sv=1	acaca_humanacetyl-|carboxylase|1|os=homo|sapiens|gn=acaca|pe=1|sv=2
EAID_11235|G_strain_contig_13855|N_strain_contig_06253	1.771	-0.737	2.591	0.083	apra_dicdiautocrine|proliferation|repressor|protein|a|os=dictyostelium|discoideum|gn=apra|pe=1|sv=1	apra_dicdiautocrine|proliferation|repressor|protein|a|os=dictyostelium|discoideum|gn=apra|pe=1|sv=1
EAID_39916|G_strain_contig_53425|N_strain_contig_05726	-0.144	-1.983	2.591	0.751	hmcs1_blagehydroxymethylglutaryl-|synthase|1|os=blattella|germanica|gn=hmgcs-1|pe=2|sv=1	hmcs1_blagehydroxymethylglutaryl-|synthase|1|os=blattella|germanica|gn=hmgcs-1|pe=2|sv=1
EAID_16722|G_strain_contig_20630|N_strain_contig_16695	1.787	-0.788	2.58	0.005	al1l1_xenlacytosolic|10-formyltetrahydrofolate|dehydrogenase|os=xenopus|laevis|gn=aldh1l1|pe=2|sv=1	al1l1_xenlacytosolic|10-formyltetrahydrofolate|dehydrogenase|os=xenopus|laevis|gn=aldh1l1|pe=2|sv=1
EAID_34904|G_strain_contig_46575|N_strain_contig_41753	-0.205	-1.871	2.567	0.901	gnpat_humandihydroxyacetone|phosphate|acyltransferase|os=homo|sapiens|gn=gnpat|pe=1|sv=1	gnpat_humandihydroxyacetone|phosphate|acyltransferase|os=homo|sapiens|gn=gnpat|pe=1|sv=1
EAID_29756|G_strain_contig_38982|N_strain_contig_03081	5.284	-3.312	2.552	-6.044	coca1_chickcollagen|alpha-1|chain|os=gallus|gallus|gn=col12a1|pe=1|sv=3	coca1_humancollagen|alpha-1|chain|os=homo|sapiens|gn=col12a1|pe=1|sv=2
EAID_28560|G_strain_contig_37479|N_strain_contig_33026	1.216	-2.919	2.55	-1.585	---NA---	---NA---
EAID_30328|G_strain_contig_39722|N_strain_contig_02131	0.515	-0.91	2.527	1.102	---NA---	---NA---
EAID_33471|G_strain_contig_44172|N_strain_contig_39680	0.854	-1.373	2.525	0.298	vigln_humanvigilin|os=homo|sapiens|gn=hdlbp|pe=1|sv=2	vigln_humanvigilin|os=homo|sapiens|gn=hdlbp|pe=1|sv=2
EAID_25846|G_strain_contig_34033|N_strain_contig_16701	1.283	-0.588	2.518	0.647	vwde_humanvon|willebrand|factor|d|and|egf|domain-containing|protein|os=homo|sapiens|gn=vwde|pe=2|sv=4	vwde_humanvon|willebrand|factor|d|and|egf|domain-containing|protein|os=homo|sapiens|gn=vwde|pe=2|sv=4
EAID_18506|G_strain_contig_23652|N_strain_contig_42997	2.229	-0.102	2.516	0.184	---NA---	---NA---
EAID_37813|G_strain_contig_50802|N_strain_contig_45719	4.171	-1.407	2.494	-3.084	---NA---	---NA---
EAID_19090|G_strain_contig_24704|N_strain_contig_26987	2.502	-0.329	2.491	-0.341	lcap_humanleucyl-cystinyl|aminopeptidase|os=homo|sapiens|gn=lnpep|pe=1|sv=3	ampq_mouseaminopeptidase|q|os=mus|musculus|gn=aqpep|pe=2|sv=3
EAID_11178|G_strain_contig_13787|N_strain_contig_03707	0.725	-1.059	2.487	0.702	---NA---	---NA---
EAID_37321|G_strain_contig_50174|N_strain_contig_48539	0.97	-0.772	2.485	0.743	vav2_humanguanine|nucleotide|exchange|factor|vav2|os=homo|sapiens|gn=vav2|pe=1|sv=2	vav2_humanguanine|nucleotide|exchange|factor|vav2|os=homo|sapiens|gn=vav2|pe=1|sv=2
EAID_18081|G_strain_contig_22874|N_strain_contig_03542	2.229	-0.859	2.476	-0.611	dclk1_mouseserine|threonine-protein|kinase|dclk1|os=mus|musculus|gn=dclk1|pe=1|sv=1	dclk1_mouseserine|threonine-protein|kinase|dclk1|os=mus|musculus|gn=dclk1|pe=1|sv=1
EAID_08361|G_strain_contig_10352|N_strain_contig_37081	0.747	-1.336	2.476	0.394	mdr1_humanmultidrug|resistance|protein|1|os=homo|sapiens|gn=abcb1|pe=1|sv=3	mdr3_mousemultidrug|resistance|protein|3|os=mus|musculus|gn=abcb4|pe=2|sv=2
EAID_32925|G_strain_contig_43232|N_strain_contig_38885	0.888	-1.256	2.472	0.328	acox1_ratperoxisomal|acyl-coenzyme|a|oxidase|1|os=rattus|norvegicus|gn=acox1|pe=1|sv=1	acox1_ratperoxisomal|acyl-coenzyme|a|oxidase|1|os=rattus|norvegicus|gn=acox1|pe=1|sv=1
EAID_29932|G_strain_contig_39215|N_strain_contig_12701	1.47	-0.92	2.471	0.081	lec1_laphac-type|lectin-like|1|os=lapemis|hardwickii|pe=2|sv=1	cl17a_humanc-type|lectin|domain|family|member|a|os=homo|sapiens|gn=clec17a|pe=1|sv=2
EAID_11281|G_strain_contig_13909|N_strain_contig_15117	0.86	-0.861	2.466	0.745	---NA---	---NA---
EAID_24027|G_strain_contig_31700|N_strain_contig_27112	1.315	-0.442	2.455	0.699	---NA---	---NA---
EAID_30749|G_strain_contig_40270|N_strain_contig_11771	2.628	-0.684	2.445	-0.867	---NA---	fcn1_pigficolin-1|os=sus|scrofa|gn=fcn1|pe=1|sv=1
EAID_33076|G_strain_contig_43485|N_strain_contig_39102	1.086	-2.444	2.444	-1.086	rl26_litli60s|ribosomal|protein|l26|os=littorina|littorea|gn=rpl26|pe=2|sv=1	rl26_litli60s|ribosomal|protein|l26|os=littorina|littorea|gn=rpl26|pe=2|sv=1
EAID_11542|G_strain_contig_14231|N_strain_contig_08947	0.969	-0.843	2.443	0.631	mot9_ponabmonocarboxylate|transporter|9|os=pongo|abelii|gn=slc16a9|pe=2|sv=1	mot9_ponabmonocarboxylate|transporter|9|os=pongo|abelii|gn=slc16a9|pe=2|sv=1
EAID_10832|G_strain_contig_13357|N_strain_contig_09643	0.806	-1.116	2.437	0.516	---NA---	---NA---
EAID_39523|G_strain_contig_52946|N_strain_contig_01238	1.497	-0.572	2.422	0.354	abcg1_humanatp-binding|cassette|sub-family|g|member|1|os=homo|sapiens|gn=abcg1|pe=2|sv=3	abcg1_humanatp-binding|cassette|sub-family|g|member|1|os=homo|sapiens|gn=abcg1|pe=2|sv=3
EAID_18801|G_strain_contig_24195|N_strain_contig_23758	1.03	-3.075	2.41	-1.695	---NA---	---NA---
EAID_05929|G_strain_contig_07339|N_strain_contig_10438	0.3	-1.804	2.399	0.296	elov6_chickelongation|of|very|long|chain|fatty|acids|protein|6|os=gallus|gallus|gn=elovl6|pe=2|sv=1	elov6_chickelongation|of|very|long|chain|fatty|acids|protein|6|os=gallus|gallus|gn=elovl6|pe=2|sv=1
EAID_09032|G_strain_contig_11158|N_strain_contig_06790	0.591	-1.161	2.399	0.647	calm4_mousecalmodulin-4|os=mus|musculus|gn=calm4|pe=2|sv=2	calm4_mousecalmodulin-4|os=mus|musculus|gn=calm4|pe=2|sv=2
EAID_04264|G_strain_contig_05249|N_strain_contig_09842	1.167	-0.906	2.394	0.32	egfr_apimeepidermal|growth|factor|receptor|os=apis|mellifera|gn=egfr|pe=2|sv=1	egfr_apimeepidermal|growth|factor|receptor|os=apis|mellifera|gn=egfr|pe=2|sv=1
EAID_14047|G_strain_contig_17357|N_strain_contig_02084	0.785	-0.778	2.382	0.819	---NA---	---NA---
EAID_07501|G_strain_contig_09298|N_strain_contig_16000	1.23	-1.042	2.379	0.107	mcfd2_ratmultiple|coagulation|factor|deficiency|protein|2|homolog|os=rattus|norvegicus|gn=mcfd2|pe=2|sv=1	mcfd2_ratmultiple|coagulation|factor|deficiency|protein|2|homolog|os=rattus|norvegicus|gn=mcfd2|pe=2|sv=1
EAID_10754|G_strain_contig_13269|N_strain_contig_03564	0.254	-1.659	2.378	0.464	bach_humancytosolic|acyl|coenzyme|a|thioester|hydrolase|os=homo|sapiens|gn=acot7|pe=1|sv=3	bach_humancytosolic|acyl|coenzyme|a|thioester|hydrolase|os=homo|sapiens|gn=acot7|pe=1|sv=3
EAID_21587|G_strain_contig_28415|N_strain_contig_00640	1.408	-0.789	2.372	0.176	---NA---	---NA---
EAID_14644|G_strain_contig_18085|N_strain_contig_21121	1.096	-1.283	2.371	-0.007	lbp_bovinlipopolysaccharide-binding|protein|os=bos|taurus|gn=lbp|pe=2|sv=1	lbp_bovinlipopolysaccharide-binding|protein|os=bos|taurus|gn=lbp|pe=2|sv=1
EAID_28365|G_strain_contig_37234|N_strain_contig_01196	0.669	-0.904	2.354	0.781	tsn7_humantetraspanin-7|os=homo|sapiens|gn=tspan7|pe=1|sv=2	tsn7_humantetraspanin-7|os=homo|sapiens|gn=tspan7|pe=1|sv=2
EAID_27085|G_strain_contig_35605|N_strain_contig_31127	4.047	-2.178	2.349	-3.876	---NA---	---NA---
EAID_06571|G_strain_contig_08143|N_strain_contig_11923	0.66	-1.031	2.342	0.651	tlr3_bostrtoll-like|receptor|3|os=boselaphus|tragocamelus|gn=tlr3|pe=2|sv=1	tlr3_bostrtoll-like|receptor|3|os=boselaphus|tragocamelus|gn=tlr3|pe=2|sv=1
EAID_13228|G_strain_contig_16327|N_strain_contig_10757	0.882	-1.357	2.342	0.104	cpt2_humancarnitine|o-palmitoyltransferase|mitochondrial|os=homo|sapiens|gn=cpt2|pe=1|sv=2	cpt2_humancarnitine|o-palmitoyltransferase|mitochondrial|os=homo|sapiens|gn=cpt2|pe=1|sv=2
EAID_09092|G_strain_contig_11228|N_strain_contig_13197	1.079	-1.224	2.34	0.037	cacp_collicarnitine|o-acetyltransferase|os=columba|livia|gn=crat|pe=1|sv=1	cacp_collicarnitine|o-acetyltransferase|os=columba|livia|gn=crat|pe=1|sv=1
EAID_10394|G_strain_contig_12821|N_strain_contig_03846	1.034	-0.647	2.317	0.636	---NA---	---NA---
EAID_19218|G_strain_contig_24901|N_strain_contig_09968	0.906	-1.051	2.309	0.351	---NA---	---NA---
EAID_08263|G_strain_contig_10228|N_strain_contig_12251	1.508	-0.799	2.307	-0.001	ftcd_pigformimidoyltransferase-cyclodeaminase|os=sus|scrofa|gn=ftcd|pe=1|sv=1	ftcd_pigformimidoyltransferase-cyclodeaminase|os=sus|scrofa|gn=ftcd|pe=1|sv=1
EAID_04248|G_strain_contig_05232|N_strain_contig_09041	2.029	-0.774	2.297	-0.507	tm56b_danretransmembrane|protein|56-b|os=danio|rerio|gn=tmem56b|pe=2|sv=1	tm56b_danretransmembrane|protein|56-b|os=danio|rerio|gn=tmem56b|pe=2|sv=1
EAID_39413|G_strain_contig_52812|N_strain_contig_44933	0.166	-1.3	2.276	0.811	gch1_mousegtp|cyclohydrolase|1|os=mus|musculus|gn=gch1|pe=2|sv=1	gch1_mousegtp|cyclohydrolase|1|os=mus|musculus|gn=gch1|pe=2|sv=1
EAID_18254|G_strain_contig_23178|N_strain_contig_18529	1.594	-1.259	2.274	-0.579	---NA---	---NA---
EAID_00134|G_strain_contig_00161|N_strain_contig_05445	0.958	-1.014	2.274	0.302	---NA---	---NA---
EAID_28824|G_strain_contig_37805|N_strain_contig_16338	1.129	-0.894	2.271	0.248	sc6a9_ratsodium-|and|chloride-dependent|glycine|transporter|1|os=rattus|norvegicus|gn=slc6a9|pe=1|sv=2	sc6a9_ratsodium-|and|chloride-dependent|glycine|transporter|1|os=rattus|norvegicus|gn=slc6a9|pe=1|sv=2
EAID_12511|G_strain_contig_15450|N_strain_contig_08887	1.46	-1.386	2.269	-0.577	---NA---	---NA---
EAID_18097|G_strain_contig_22910|N_strain_contig_14832	0.725	-2.218	2.265	-0.678	---NA---	tom70_neucrmitochondrial|import|receptor|subunit|tom-70|os=neurospora|crassa|(strain|atcc|24698|74-or23-1a|cbs|dsm|1257|fgsc|987)|gn=tom-70|pe=2|sv=2
EAID_07190|G_strain_contig_08912|N_strain_contig_10807	0.503	-1.954	2.264	-0.193	plce_human1-acyl-sn-glycerol-3-phosphate|acyltransferase|epsilon|os=homo|sapiens|gn=agpat5|pe=1|sv=3	plce_human1-acyl-sn-glycerol-3-phosphate|acyltransferase|epsilon|os=homo|sapiens|gn=agpat5|pe=1|sv=3
EAID_00641|G_strain_contig_00790|N_strain_contig_27513	3.237	-2.764	2.26	-3.741	---NA---	---NA---
EAID_06835|G_strain_contig_08471|N_strain_contig_05594	0.659	-1.614	2.256	-0.017	---NA---	---NA---
EAID_00222|G_strain_contig_00269|N_strain_contig_47698	1.428	-0.243	2.245	0.575	mys_aeqirmyosin|heavy|striated|muscle|os=aequipecten|irradians|pe=1|sv=1	mys_aeqirmyosin|heavy|striated|muscle|os=aequipecten|irradians|pe=1|sv=1
EAID_15853|G_strain_contig_19580|N_strain_contig_15595	0.6	-1.79	2.245	-0.145	ucp2_cypcamitochondrial|uncoupling|protein|2|os=cyprinus|carpio|gn=ucp2|pe=2|sv=1	ucp2_cypcamitochondrial|uncoupling|protein|2|os=cyprinus|carpio|gn=ucp2|pe=2|sv=1
EAID_33818|G_strain_contig_44729|N_strain_contig_31614	-0.654	-4.57	2.231	-1.685	---NA---	---NA---
EAID_26575|G_strain_contig_34948|N_strain_contig_30461	1.048	-1.318	2.23	-0.137	at2l1_xenlaethanolamine-phosphate|phospho-lyase|os=xenopus|laevis|gn=agxt2l1|pe=2|sv=1	at2l1_xenlaethanolamine-phosphate|phospho-lyase|os=xenopus|laevis|gn=agxt2l1|pe=2|sv=1
EAID_38880|G_strain_contig_52112|N_strain_contig_31553	3.631	-1.992	2.229	-3.394	---NA---	---NA---
EAID_05239|G_strain_contig_06478|N_strain_contig_01167	1.28	-0.97	2.223	-0.027	eki1_humanethanolamine|kinase|1|os=homo|sapiens|gn=etnk1|pe=1|sv=1	eki1_humanethanolamine|kinase|1|os=homo|sapiens|gn=etnk1|pe=1|sv=1
EAID_21838|G_strain_contig_28765|N_strain_contig_09156	0.479	-1.978	2.221	-0.236	---NA---	---NA---
EAID_13636|G_strain_contig_16840|N_strain_contig_14667	0.843	-1.1	2.219	0.276	---NA---	---NA---
EAID_02623|G_strain_contig_03271|N_strain_contig_01299	1.247	-0.934	2.215	0.033	c1glt_caeelglycoprotein-n-acetylgalactosamine|3-beta-galactosyltransferase|1|os=caenorhabditis|elegans|gn=|pe=2|sv=2	c1glt_caeelglycoprotein-n-acetylgalactosamine|3-beta-galactosyltransferase|1|os=caenorhabditis|elegans|gn=|pe=2|sv=2
EAID_03236|G_strain_contig_03996|N_strain_contig_14231	0.72	-0.667	2.212	0.825	pgap1_mousegpi|inositol-deacylase|os=mus|musculus|gn=pgap1|pe=1|sv=3	pgap1_mousegpi|inositol-deacylase|os=mus|musculus|gn=pgap1|pe=1|sv=3
EAID_09192|G_strain_contig_11353|N_strain_contig_06505	1.596	-0.552	2.194	0.046	apra_dicdiautocrine|proliferation|repressor|protein|a|os=dictyostelium|discoideum|gn=apra|pe=1|sv=1	apra_dicdiautocrine|proliferation|repressor|protein|a|os=dictyostelium|discoideum|gn=apra|pe=1|sv=1
EAID_36365|G_strain_contig_48945|N_strain_contig_19554	2.632	-2.193	2.193	-2.632	---NA---	---NA---
EAID_07090|G_strain_contig_08786|N_strain_contig_09838	1.383	-0.602	2.193	0.208	---NA---	ptsp_bommoprothoracicostatic|peptide|os=bombyx|mori|pe=1|sv=2
EAID_23102|G_strain_contig_30481|N_strain_contig_25882	0.799	-1.032	2.193	0.362	nrf6_caeelnose|resistant|to|fluoxetine|protein|6|os=caenorhabditis|elegans|gn=nrf-6|pe=1|sv=3	nrf6_caeelnose|resistant|to|fluoxetine|protein|6|os=caenorhabditis|elegans|gn=nrf-6|pe=1|sv=3
EAID_10746|G_strain_contig_13259|N_strain_contig_21231	-0.153	-2.083	2.187	0.257	fpps_chickfarnesyl|pyrophosphate|synthase|os=gallus|gallus|gn=fdps|pe=1|sv=2	fpps_chickfarnesyl|pyrophosphate|synthase|os=gallus|gallus|gn=fdps|pe=1|sv=2
EAID_21984|G_strain_contig_28955|N_strain_contig_24383	1.779	-2.176	2.176	-1.779	---NA---	stba1_triststejaggregin-b|subunit|alpha|os=trimeresurus|stejnegeri|pe=2|sv=1
EAID_36042|G_strain_contig_48480|N_strain_contig_43437	0.768	-0.988	2.175	0.418	---NA---	---NA---
EAID_08296|G_strain_contig_10269|N_strain_contig_10288	0.578	-1.471	2.17	0.122	oat_humanornithine|mitochondrial|os=homo|sapiens|gn=oat|pe=1|sv=1	oat_humanornithine|mitochondrial|os=homo|sapiens|gn=oat|pe=1|sv=1
EAID_16136|G_strain_contig_19924|N_strain_contig_16167	2.057	-0.389	2.161	-0.286	nfasc_mouseneurofascin|os=mus|musculus|gn=nfasc|pe=1|sv=1	robo1_humanroundabout|homolog|1|os=homo|sapiens|gn=robo1|pe=1|sv=1
EAID_03671|G_strain_contig_04523|N_strain_contig_08565	1.222	-0.899	2.154	0.033	doc11_humandedicator|of|cytokinesis|protein|11|os=homo|sapiens|gn=dock11|pe=1|sv=2	doc10_mousededicator|of|cytokinesis|protein|10|os=mus|musculus|gn=dock10|pe=1|sv=3
EAID_15299|G_strain_contig_18890|N_strain_contig_12537	1.132	-0.386	2.134	0.617	ptpr2_ratreceptor-type|tyrosine-protein|phosphatase|n2|os=rattus|norvegicus|gn=ptprn2|pe=2|sv=1	ptpr2_ratreceptor-type|tyrosine-protein|phosphatase|n2|os=rattus|norvegicus|gn=ptprn2|pe=2|sv=1
EAID_09848|G_strain_contig_12145|N_strain_contig_04763	2.114	0.239	2.128	0.253	f214a_xentrprotein|fam214a|os=xenopus|tropicalis|gn=fam214a|pe=2|sv=1	f214a_xentrprotein|fam214a|os=xenopus|tropicalis|gn=fam214a|pe=2|sv=1
EAID_02413|G_strain_contig_03008|N_strain_contig_09360	1.04	-1.894	2.127	-0.807	mot14_mousemonocarboxylate|transporter|14|os=mus|musculus|gn=slc16a14|pe=2|sv=1	mot14_mousemonocarboxylate|transporter|14|os=mus|musculus|gn=slc16a14|pe=2|sv=1
EAID_17074|G_strain_contig_21058|N_strain_contig_37351	2.222	-0.433	2.126	-0.529	aplp_locmiapolipophorins|os=locusta|migratoria|pe=1|sv=2	aplp_locmiapolipophorins|os=locusta|migratoria|pe=1|sv=2
EAID_30897|G_strain_contig_40460|N_strain_contig_11649	0.896	-0.78	2.123	0.447	ank2_mouseankyrin-2|os=mus|musculus|gn=ank2|pe=1|sv=2	ank2_mouseankyrin-2|os=mus|musculus|gn=ank2|pe=1|sv=2
EAID_35783|G_strain_contig_48050|N_strain_contig_18743	1.615	-1.093	2.102	-0.607	---NA---	thyg_mousethyroglobulin|os=mus|musculus|gn=tg|pe=1|sv=3
EAID_15386|G_strain_contig_18998|N_strain_contig_15287	0.313	-1.942	2.084	-0.171	cpt1a_mousecarnitine|o-palmitoyltransferase|liver|isoform|os=mus|musculus|gn=cpt1a|pe=1|sv=4	cpt1a_mousecarnitine|o-palmitoyltransferase|liver|isoform|os=mus|musculus|gn=cpt1a|pe=1|sv=4
EAID_31886|G_strain_contig_41736|N_strain_contig_37436	1.601	-0.833	2.082	-0.352	gun4_thefuendoglucanase|e-4|os=thermomonospora|fusca|gn=celd|pe=1|sv=2	gun4_thefuendoglucanase|e-4|os=thermomonospora|fusca|gn=celd|pe=1|sv=2
EAID_29668|G_strain_contig_38867|N_strain_contig_39695	2.795	-1.072	2.08	-1.787	---NA---	---NA---
EAID_14942|G_strain_contig_18456|N_strain_contig_17104	0.55	-1.185	2.071	0.336	crocc_humanrootletin|os=homo|sapiens|gn=crocc|pe=1|sv=1	crocc_humanrootletin|os=homo|sapiens|gn=crocc|pe=1|sv=1
EAID_11961|G_strain_contig_14766|N_strain_contig_14092	1.653	-0.272	2.064	0.139	netr_pantrneurotrypsin|os=pan|troglodytes|gn=prss12|pe=3|sv=1	netr_pantrneurotrypsin|os=pan|troglodytes|gn=prss12|pe=3|sv=1
EAID_11770|G_strain_contig_14527|N_strain_contig_17151	0.964	-0.668	2.06	0.428	s5a3b_danresolute|carrier|family|riboflavin|member|3-b|os=danio|rerio|gn=slc52a3b|pe=2|sv=1	s5a3b_danresolute|carrier|family|riboflavin|member|3-b|os=danio|rerio|gn=slc52a3b|pe=2|sv=1
EAID_01136|G_strain_contig_01416|N_strain_contig_02446	1.426	-0.835	2.058	-0.203	---NA---	---NA---
EAID_06604|G_strain_contig_08181|N_strain_contig_15331	0.732	-0.751	2.057	0.574	dmd_mousedystrophin|os=mus|musculus|gn=dmd|pe=1|sv=3	dmd_mousedystrophin|os=mus|musculus|gn=dmd|pe=1|sv=3
EAID_20560|G_strain_contig_26951|N_strain_contig_15139	1.338	-0.868	2.053	-0.153	y1004_dromeextracellular|domains-containing|protein|cg31004|os=drosophila|melanogaster|gn=cg31004|pe=1|sv=1	y1004_dromeextracellular|domains-containing|protein|cg31004|os=drosophila|melanogaster|gn=cg31004|pe=1|sv=1
EAID_15188|G_strain_contig_18766|N_strain_contig_12943	-0.353	-2.405	2.047	-0.005	acly_humanatp-citrate|synthase|os=homo|sapiens|gn=acly|pe=1|sv=3	acly_humanatp-citrate|synthase|os=homo|sapiens|gn=acly|pe=1|sv=3
EAID_16727|G_strain_contig_20636|N_strain_contig_13884	0.433	-1.353	2.025	0.239	cgt_mouse2-hydroxyacylsphingosine|1-beta-galactosyltransferase|os=mus|musculus|gn=ugt8|pe=2|sv=2	cgt_mouse2-hydroxyacylsphingosine|1-beta-galactosyltransferase|os=mus|musculus|gn=ugt8|pe=2|sv=2
EAID_18577|G_strain_contig_23774|N_strain_contig_24482	0.892	-1.888	2.013	-0.767	---NA---	---NA---
EAID_13839|G_strain_contig_17086|N_strain_contig_09592	1.539	-0.439	2.011	0.033	egcse_cyanoendoglycoceramidase|os=cyanea|nozakii|pe=1|sv=1	egcse_cyanoendoglycoceramidase|os=cyanea|nozakii|pe=1|sv=1
EAID_10802|G_strain_contig_13322|N_strain_contig_12397	0.62	-1.237	1.995	0.137	---NA---	---NA---
EAID_12732|G_strain_contig_15726|N_strain_contig_12246	1.437	-1.154	1.992	-0.6	---NA---	---NA---
EAID_18164|G_strain_contig_23021|N_strain_contig_18888	1.419	-1.979	1.979	-1.419	---NA---	---NA---
EAID_05943|G_strain_contig_07358|N_strain_contig_07606	0.984	-0.556	1.969	0.428	clcd_dicdichloride|channel|protein|d|os=dictyostelium|discoideum|gn=clcd|pe=3|sv=1	clcd_dicdichloride|channel|protein|d|os=dictyostelium|discoideum|gn=clcd|pe=3|sv=1
EAID_39533|G_strain_contig_52957|N_strain_contig_47041	0.559	-1.069	1.961	0.333	ogfr_mouseopioid|growth|factor|receptor|os=mus|musculus|gn=ogfr|pe=2|sv=1	ogfr_mouseopioid|growth|factor|receptor|os=mus|musculus|gn=ogfr|pe=2|sv=1
EAID_04805|G_strain_contig_05937|N_strain_contig_10529	0.759	-0.706	1.953	0.488	kpca_ratprotein|kinase|c|alpha|type|os=rattus|norvegicus|gn=prkca|pe=1|sv=3	kpca_humanprotein|kinase|c|alpha|type|os=homo|sapiens|gn=prkca|pe=1|sv=4
EAID_03812|G_strain_contig_04691|N_strain_contig_12103	0.99	-0.641	1.949	0.319	a1a1a_danrealcohol|dehydrogenase	a1a1a_danrealcohol|dehydrogenase
EAID_08795|G_strain_contig_10884|N_strain_contig_25673	0.329	-1.21	1.948	0.409	abhd4_humanabhydrolase|domain-containing|protein|4|os=homo|sapiens|gn=abhd4|pe=2|sv=1	abhd4_humanabhydrolase|domain-containing|protein|4|os=homo|sapiens|gn=abhd4|pe=2|sv=1
EAID_13370|G_strain_contig_16512|N_strain_contig_15951	2.142	-0.634	1.946	-0.83	fxrd2_humanfad-dependent|oxidoreductase|domain-containing|protein|2|os=homo|sapiens|gn=foxred2|pe=1|sv=1	fxrd2_humanfad-dependent|oxidoreductase|domain-containing|protein|2|os=homo|sapiens|gn=foxred2|pe=1|sv=1
EAID_23686|G_strain_contig_31262|N_strain_contig_44610	3.883	0.894	1.925	-1.064	---NA---	---NA---
EAID_30552|G_strain_contig_40017|N_strain_contig_11832	5.617	0.243	1.903	-3.471	---NA---	---NA---
EAID_23053|G_strain_contig_30413|N_strain_contig_10441	-0.074	-2.507	1.898	-0.535	erg1_humansqualene|monooxygenase|os=homo|sapiens|gn=sqle|pe=2|sv=3	erg1_humansqualene|monooxygenase|os=homo|sapiens|gn=sqle|pe=2|sv=3
EAID_11903|G_strain_contig_14693|N_strain_contig_12833	0.965	-0.591	1.897	0.341	mosc2_mousemosc|domain-containing|protein|mitochondrial|os=mus|musculus|gn=marc2|pe=1|sv=1	mosc2_mousemosc|domain-containing|protein|mitochondrial|os=mus|musculus|gn=marc2|pe=1|sv=1
EAID_02699|G_strain_contig_03362|N_strain_contig_06889	0.684	-0.969	1.897	0.244	---NA---	---NA---
EAID_14372|G_strain_contig_17752|N_strain_contig_15953	0.779	-0.948	1.893	0.166	hem1_rat5-aminolevulinate|mitochondrial|os=rattus|norvegicus|gn=alas1|pe=2|sv=2	hem1_rat5-aminolevulinate|mitochondrial|os=rattus|norvegicus|gn=alas1|pe=2|sv=2
EAID_05524|G_strain_contig_06839|N_strain_contig_27879	1.009	-1.031	1.878	-0.162	adh1_geosealcohol|dehydrogenase|os=geobacillus|stearothermophilus|gn=adht|pe=1|sv=2	adh1_geosealcohol|dehydrogenase|os=geobacillus|stearothermophilus|gn=adht|pe=1|sv=2
EAID_19828|G_strain_contig_25857|N_strain_contig_39828	0.418	-1.692	1.868	-0.241	cdr2_mousecerebellar|degeneration-related|protein|2|os=mus|musculus|gn=cdr2|pe=1|sv=2	cdr2_mousecerebellar|degeneration-related|protein|2|os=mus|musculus|gn=cdr2|pe=1|sv=2
EAID_01720|G_strain_contig_02144|N_strain_contig_33298	1.039	-0.788	1.863	0.036	rnoy_cragiribonuclease|oy|os=crassostrea|gigas|pe=1|sv=1	rnoy_cragiribonuclease|oy|os=crassostrea|gigas|pe=1|sv=1
EAID_11925|G_strain_contig_14722|N_strain_contig_07948	0.673	-1.001	1.852	0.177	rdh12_mouseretinol|dehydrogenase|12|os=mus|musculus|gn=rdh12|pe=2|sv=1	rdh12_mouseretinol|dehydrogenase|12|os=mus|musculus|gn=rdh12|pe=2|sv=1
EAID_07203|G_strain_contig_08926|N_strain_contig_02830	1.903	-0.623	1.845	-0.681	---NA---	---NA---
EAID_34906|G_strain_contig_46577|N_strain_contig_04922	1.349	-0.721	1.842	-0.228	egfr_dromeepidermal|growth|factor|receptor|os=drosophila|melanogaster|gn=egfr|pe=1|sv=3	egfr_apimeepidermal|growth|factor|receptor|os=apis|mellifera|gn=egfr|pe=2|sv=1
EAID_28535|G_strain_contig_37451|N_strain_contig_32983	1.006	-1.828	1.828	-1.006	---NA---	---NA---
EAID_24151|G_strain_contig_31862|N_strain_contig_27243	0.788	-1.561	1.822	-0.527	ksha_myctu3-ketosteroid-9-alpha-monooxygenase|oxygenase|subunit|os=mycobacterium|tuberculosis|gn=ksha|pe=1|sv=2	ksha_myctu3-ketosteroid-9-alpha-monooxygenase|oxygenase|subunit|os=mycobacterium|tuberculosis|gn=ksha|pe=1|sv=2
EAID_38050|G_strain_contig_51088|N_strain_contig_28949	2.375	-0.214	1.813	-0.777	sgma_dicdisphingomyelin|phosphodiesterase|a|os=dictyostelium|discoideum|gn=sgma|pe=3|sv=1	sgma_dicdisphingomyelin|phosphodiesterase|a|os=dictyostelium|discoideum|gn=sgma|pe=3|sv=1
EAID_11032|G_strain_contig_13605|N_strain_contig_06538	1.133	-0.954	1.81	-0.276	sgpl1_ratsphingosine-1-phosphate|lyase|1|os=rattus|norvegicus|gn=sgpl1|pe=2|sv=1	sgpl1_ratsphingosine-1-phosphate|lyase|1|os=rattus|norvegicus|gn=sgpl1|pe=2|sv=1
EAID_34592|G_strain_contig_46038|N_strain_contig_46392	1.193	-1.011	1.779	-0.425	---NA---	---NA---
EAID_19277|G_strain_contig_24991|N_strain_contig_29923	1.923	-2.107	1.778	-2.252	---NA---	---NA---
EAID_06071|G_strain_contig_07515|N_strain_contig_12035	1.032	-0.732	1.77	0.005	un112_dromeunc-112-related|protein|os=drosophila|melanogaster|gn=fit1|pe=1|sv=1	un112_dromeunc-112-related|protein|os=drosophila|melanogaster|gn=fit1|pe=1|sv=1
EAID_18974|G_strain_contig_24483|N_strain_contig_30576	0.997	-1.836	1.751	-1.082	---NA---	---NA---
EAID_31533|G_strain_contig_41289|N_strain_contig_15189	0.523	-1.715	1.735	-0.503	plca_human1-acyl-sn-glycerol-3-phosphate|acyltransferase|alpha|os=homo|sapiens|gn=agpat1|pe=2|sv=2	plca_human1-acyl-sn-glycerol-3-phosphate|acyltransferase|alpha|os=homo|sapiens|gn=agpat1|pe=2|sv=2
EAID_01875|G_strain_contig_02344|N_strain_contig_02940	-0.198	-2.519	1.727	-0.595	ttpal_humanalpha-tocopherol|transfer|os=homo|sapiens|gn=ttpal|pe=2|sv=2	ttpal_humanalpha-tocopherol|transfer|os=homo|sapiens|gn=ttpal|pe=2|sv=2
EAID_06194|G_strain_contig_07660|N_strain_contig_01897	1.168	-0.903	1.723	-0.348	plb1_mondophospholipase|membrane-associated|os=monodelphis|domestica|gn=plb1|pe=2|sv=1	plb1_mondophospholipase|membrane-associated|os=monodelphis|domestica|gn=plb1|pe=2|sv=1
EAID_01860|G_strain_contig_02325|N_strain_contig_13400	0.729	-1.107	1.72	-0.117	abcd2_humanatp-binding|cassette|sub-family|d|member|2|os=homo|sapiens|gn=abcd2|pe=1|sv=1	abcd1_humanatp-binding|cassette|sub-family|d|member|1|os=homo|sapiens|gn=abcd1|pe=1|sv=2
EAID_01603|G_strain_contig_01996|N_strain_contig_02152	0.572	-1.113	1.719	0.034	s5a1_rat3-oxo-5-alpha-steroid|4-dehydrogenase|1|os=rattus|norvegicus|gn=srd5a1|pe=1|sv=2	s5a1_rat3-oxo-5-alpha-steroid|4-dehydrogenase|1|os=rattus|norvegicus|gn=srd5a1|pe=1|sv=2
EAID_09280|G_strain_contig_11461|N_strain_contig_08434	0.888	-0.918	1.708	-0.098	---NA---	---NA---
EAID_05579|G_strain_contig_06906|N_strain_contig_01015	1.691	-0.555	1.693	-0.553	---NA---	---NA---
EAID_30750|G_strain_contig_40271|N_strain_contig_35931	1.204	-1.086	1.684	-0.606	ubp16_macfaubiquitin|carboxyl-terminal|hydrolase|16|os=macaca|fascicularis|gn=usp16|pe=2|sv=2	ubp16_macfaubiquitin|carboxyl-terminal|hydrolase|16|os=macaca|fascicularis|gn=usp16|pe=2|sv=2
EAID_23986|G_strain_contig_31647|N_strain_contig_27066	1.616	-2.177	1.678	-2.115	---NA---	---NA---
EAID_22885|G_strain_contig_30186|N_strain_contig_25618	0.739	-1.452	1.676	-0.515	rab2_lymstras-related|protein|rab-2|os=lymnaea|stagnalis|gn=rab2|pe=2|sv=1	rab2_lymstras-related|protein|rab-2|os=lymnaea|stagnalis|gn=rab2|pe=2|sv=1
EAID_15233|G_strain_contig_18817|N_strain_contig_15546	0.43	-1.083	1.676	0.163	pps_bacsu|phosphoenolpyruvate|synthase|os=bacillus|subtilis|(strain|168)|gn=pps|pe=3|sv=1	pps_bacsu|phosphoenolpyruvate|synthase|os=bacillus|subtilis|(strain|168)|gn=pps|pe=3|sv=1
EAID_05006|G_strain_contig_06187|N_strain_contig_02227	0.579	-1.406	1.675	-0.31	pm34_humanperoxisomal|membrane|protein|pmp34|os=homo|sapiens|gn=slc25a17|pe=1|sv=1	pm34_humanperoxisomal|membrane|protein|pmp34|os=homo|sapiens|gn=slc25a17|pe=1|sv=1
EAID_06850|G_strain_contig_08489|N_strain_contig_09522	0.821	-0.843	1.67	0.007	anpra_mouseatrial|natriuretic|peptide|receptor|1|os=mus|musculus|gn=npr1|pe=2|sv=2	anpra_mouseatrial|natriuretic|peptide|receptor|1|os=mus|musculus|gn=npr1|pe=2|sv=2
EAID_04420|G_strain_contig_05441|N_strain_contig_13347	0.522	-1.008	1.661	0.131	---NA---	---NA---
EAID_28391|G_strain_contig_37265|N_strain_contig_30211	0.31	-1.677	1.654	-0.333	rdh13_humanretinol|dehydrogenase|13|os=homo|sapiens|gn=rdh13|pe=1|sv=2	rdh13_humanretinol|dehydrogenase|13|os=homo|sapiens|gn=rdh13|pe=1|sv=2
EAID_08630|G_strain_contig_10678|N_strain_contig_11418	0.573	-1.108	1.652	-0.03	myo6_chickunconventional|myosin-vi|os=gallus|gallus|gn=myo6|pe=1|sv=1	myo6_chickunconventional|myosin-vi|os=gallus|gallus|gn=myo6|pe=1|sv=1
EAID_06166|G_strain_contig_07628|N_strain_contig_09053	1.876	-0.269	1.648	-0.497	clcn7_mouseh(+)|cl(-)|exchange|transporter|7|os=mus|musculus|gn=clcn7|pe=1|sv=1	clcn7_mouseh(+)|cl(-)|exchange|transporter|7|os=mus|musculus|gn=clcn7|pe=1|sv=1
EAID_12716|G_strain_contig_15709|N_strain_contig_10556	0.572	-0.89	1.645	0.183	goli_humane3|ubiquitin-protein|ligase|rnf130|os=homo|sapiens|gn=rnf130|pe=1|sv=1	goli_humane3|ubiquitin-protein|ligase|rnf130|os=homo|sapiens|gn=rnf130|pe=1|sv=1
EAID_12292|G_strain_contig_15180|N_strain_contig_31910	1.891	-0.35	1.643	-0.598	---NA---	---NA---
EAID_01000|G_strain_contig_01253|N_strain_contig_10533	0.402	-1.815	1.641	-0.576	cp4v2_humancytochrome|p450|4v2|os=homo|sapiens|gn=cyp4v2|pe=1|sv=2	cp4v2_humancytochrome|p450|4v2|os=homo|sapiens|gn=cyp4v2|pe=1|sv=2
EAID_18981|G_strain_contig_24495|N_strain_contig_17879	2.496	-0.697	1.64	-1.554	---NA---	---NA---
EAID_07680|G_strain_contig_09521|N_strain_contig_01075	0.126	-1.811	1.639	-0.298	lacb2_bovinbeta-lactamase-like|protein|2|os=bos|taurus|gn=lactb2|pe=2|sv=1	lacb2_bovinbeta-lactamase-like|protein|2|os=bos|taurus|gn=lactb2|pe=2|sv=1
EAID_12618|G_strain_contig_15582|N_strain_contig_33356	0.189	-1.363	1.638	0.087	---NA---	---NA---
EAID_23676|G_strain_contig_31251|N_strain_contig_29012	1.181	-1.292	1.623	-0.85	---NA---	---NA---
EAID_08712|G_strain_contig_10780|N_strain_contig_01521	0.743	-1.889	1.608	-1.025	---NA---	---NA---
EAID_17496|G_strain_contig_21796|N_strain_contig_47828	0.346	-1.858	1.606	-0.598	---NA---	---NA---
EAID_02528|G_strain_contig_03153|N_strain_contig_06088	0.483	-1.502	1.595	-0.389	ppm1d_humanprotein|phosphatase|1d|os=homo|sapiens|gn=ppm1d|pe=1|sv=1	ppm1d_mouseprotein|phosphatase|1d|os=mus|musculus|gn=ppm1d|pe=2|sv=2
EAID_01467|G_strain_contig_01831|N_strain_contig_01660	1.568	-0.606	1.592	-0.582	---NA---	---NA---
EAID_06435|G_strain_contig_07975|N_strain_contig_10898	0.13	-1.566	1.57	-0.127	b3gn5_xentrlactosylceramide|-n-acetyl-beta-d-glucosaminyltransferase|os=xenopus|tropicalis|gn=b3gnt5|pe=2|sv=1	b3gt5_mousebeta-|-galactosyltransferase|5|os=mus|musculus|gn=b3galt5|pe=2|sv=1
EAID_14522|G_strain_contig_17933|N_strain_contig_15180	1.167	-0.528	1.57	-0.125	s15a1_humansolute|carrier|family|15|member|1|os=homo|sapiens|gn=slc15a1|pe=2|sv=1	s15a1_humansolute|carrier|family|15|member|1|os=homo|sapiens|gn=slc15a1|pe=2|sv=1
EAID_30829|G_strain_contig_40373|N_strain_contig_36022	3.135	-1.001	1.566	-2.57	---NA---	---NA---
EAID_22993|G_strain_contig_30324|N_strain_contig_25744	1.846	-0.499	1.566	-0.778	pzp_humanpregnancy|zone|protein|os=homo|sapiens|gn=pzp|pe=1|sv=4	pzp_humanpregnancy|zone|protein|os=homo|sapiens|gn=pzp|pe=1|sv=4
EAID_11257|G_strain_contig_13881|N_strain_contig_01181	2.171	-0.956	1.565	-1.563	---NA---	---NA---
EAID_14808|G_strain_contig_18286|N_strain_contig_41561	0.185	-1.416	1.562	-0.039	abcd3_humanatp-binding|cassette|sub-family|d|member|3|os=homo|sapiens|gn=abcd3|pe=1|sv=1	abcd3_humanatp-binding|cassette|sub-family|d|member|3|os=homo|sapiens|gn=abcd3|pe=1|sv=1
EAID_01048|G_strain_contig_01307|N_strain_contig_16207	3.674	-1.181	1.559	-3.296	---NA---	---NA---
EAID_21170|G_strain_contig_27829|N_strain_contig_23235	-0.065	-1.662	1.547	-0.05	rab10_chickras-related|protein|rab-10|os=gallus|gallus|gn=rab10|pe=2|sv=1	rab10_chickras-related|protein|rab-10|os=gallus|gallus|gn=rab10|pe=2|sv=1
EAID_37879|G_strain_contig_50879|N_strain_contig_21659	0.733	-1.935	1.529	-1.139	traf4_mousetnf|receptor-associated|factor|4|os=mus|musculus|gn=traf4|pe=1|sv=2	traf4_mousetnf|receptor-associated|factor|4|os=mus|musculus|gn=traf4|pe=1|sv=2
EAID_29048|G_strain_contig_38081|N_strain_contig_33666	1.08	-0.764	1.523	-0.321	chs8_ustmachitin|synthase|8|os=ustilago|maydis|(strain|521|fgsc|9021)|gn=chs8|pe=3|sv=1	chs8_ustmachitin|synthase|8|os=ustilago|maydis|(strain|521|fgsc|9021)|gn=chs8|pe=3|sv=1
EAID_27957|G_strain_contig_36704|N_strain_contig_32244	-0.043	-1.589	1.516	-0.031	nsdhl_bovinsterol-4-alpha-carboxylate|3-|decarboxylating|os=bos|taurus|gn=nsdhl|pe=2|sv=1	nsdhl_bovinsterol-4-alpha-carboxylate|3-|decarboxylating|os=bos|taurus|gn=nsdhl|pe=2|sv=1
EAID_22753|G_strain_contig_30010|N_strain_contig_25453	1.064	-0.877	1.51	-0.432	ampn_bovinaminopeptidase|n|os=bos|taurus|gn=anpep|pe=2|sv=4	ampn_bovinaminopeptidase|n|os=bos|taurus|gn=anpep|pe=2|sv=4
EAID_34383|G_strain_contig_45699|N_strain_contig_44181	0.561	-1.786	1.497	-0.85	---NA---	---NA---
EAID_21652|G_strain_contig_28507|N_strain_contig_23914	1.332	-0.904	1.493	-0.742	cp2dk_mesaucytochrome|p450|2d20|os=mesocricetus|auratus|gn=cyp2d20|pe=2|sv=1	cp2dk_mesaucytochrome|p450|2d20|os=mesocricetus|auratus|gn=cyp2d20|pe=2|sv=1
EAID_13784|G_strain_contig_17015|N_strain_contig_15439	0.291	-1.332	1.49	-0.133	abcg4_humanatp-binding|cassette|sub-family|g|member|4|os=homo|sapiens|gn=abcg4|pe=2|sv=2	abcg4_humanatp-binding|cassette|sub-family|g|member|4|os=homo|sapiens|gn=abcg4|pe=2|sv=2
EAID_16411|G_strain_contig_20266|N_strain_contig_03488	1.224	-0.964	1.488	-0.7	osta_xentrorganic|solute|transporter|subunit|alpha|os=xenopus|tropicalis|gn=slc51a|pe=2|sv=2	osta_xentrorganic|solute|transporter|subunit|alpha|os=xenopus|tropicalis|gn=slc51a|pe=2|sv=2
EAID_04452|G_strain_contig_05484|N_strain_contig_02328	0.758	-1.172	1.487	-0.443	CI171_HUMANUncharacterized|protein|C9orf171|OS=Homo|sapiens|GN=C9orf171|PE=2|SV=1	CI171_HUMANUncharacterized|protein|C9orf171|OS=Homo|sapiens|GN=C9orf171|PE=2|SV=1
EAID_15140|G_strain_contig_18708|N_strain_contig_10519	0.725	-0.934	1.473	-0.186	gpv_mouseplatelet|glycoprotein|v|os=mus|musculus|gn=gp5|pe=2|sv=1	gpv_mouseplatelet|glycoprotein|v|os=mus|musculus|gn=gp5|pe=2|sv=1
EAID_07717|G_strain_contig_09569|N_strain_contig_10133	0.782	-0.84	1.455	-0.167	gpc5_mouseglypican-5|os=mus|musculus|gn=gpc5|pe=2|sv=1	gpc5_mouseglypican-5|os=mus|musculus|gn=gpc5|pe=2|sv=1
EAID_23184|G_strain_contig_30592|N_strain_contig_25991	1.415	0.01	1.449	0.044	s13a1_mousesolute|carrier|family|13|member|1|os=mus|musculus|gn=slc13a1|pe=2|sv=2	s13a1_mousesolute|carrier|family|13|member|1|os=mus|musculus|gn=slc13a1|pe=2|sv=2
EAID_37369|G_strain_contig_50240|N_strain_contig_04581	-0.204	-2.004	1.447	-0.353	s22a5_humansolute|carrier|family|22|member|5|os=homo|sapiens|gn=slc22a5|pe=1|sv=1	s22a5_humansolute|carrier|family|22|member|5|os=homo|sapiens|gn=slc22a5|pe=1|sv=1
EAID_23316|G_strain_contig_30771|N_strain_contig_13536	0.97	-0.787	1.441	-0.316	unc89_caeelmuscle|m-line|assembly|protein|unc-89|os=caenorhabditis|elegans|gn=unc-89|pe=1|sv=3	unc89_caeelmuscle|m-line|assembly|protein|unc-89|os=caenorhabditis|elegans|gn=unc-89|pe=1|sv=3
EAID_16923|G_strain_contig_20876|N_strain_contig_16925	1.075	-0.54	1.44	-0.175	nrx4_dromeneurexin-4|os=drosophila|melanogaster|gn=nrx-iv|pe=1|sv=2	nrx4_dromeneurexin-4|os=drosophila|melanogaster|gn=nrx-iv|pe=1|sv=2
EAID_08256|G_strain_contig_10219|N_strain_contig_01274	0.802	-0.866	1.437	-0.232	ids_humaniduronate|2-sulfatase|os=homo|sapiens|gn=ids|pe=1|sv=1	ids_humaniduronate|2-sulfatase|os=homo|sapiens|gn=ids|pe=1|sv=1
EAID_01930|G_strain_contig_02416|N_strain_contig_14320	1.137	-1.185	1.427	-0.896	---NA---	---NA---
EAID_20994|G_strain_contig_27587|N_strain_contig_10025	-0.098	-1.667	1.42	-0.149	---NA---	---NA---
EAID_02743|G_strain_contig_03411|N_strain_contig_12447	0.01	-1.619	1.402	-0.227	pdia1_chickprotein|disulfide-isomerase|os=gallus|gallus|gn=p4hb|pe=1|sv=3	pdia1_chickprotein|disulfide-isomerase|os=gallus|gallus|gn=p4hb|pe=1|sv=3
EAID_09905|G_strain_contig_12216|N_strain_contig_11911	0.863	-1.031	1.4	-0.494	mica2_ratprotein-methionine|sulfoxide|oxidase|mical2|os=rattus|norvegicus|gn=mical2|pe=3|sv=1	mica2_ratprotein-methionine|sulfoxide|oxidase|mical2|os=rattus|norvegicus|gn=mical2|pe=3|sv=1
EAID_20010|G_strain_contig_26142|N_strain_contig_21593	3.572	-0.578	1.397	-2.753	hbd_braja3-hydroxybutyryl-|dehydrogenase|os=bradyrhizobium|japonicum|(strain|usda|110)|gn=hbda|pe=3|sv=1	hbd_braja3-hydroxybutyryl-|dehydrogenase|os=bradyrhizobium|japonicum|(strain|usda|110)|gn=hbda|pe=3|sv=1
EAID_28843|G_strain_contig_37827|N_strain_contig_33405	0.043	-1.604	1.396	-0.252	srp72_humansignal|recognition|particle|72|kda|protein|os=homo|sapiens|gn=srp72|pe=1|sv=3	srp72_humansignal|recognition|particle|72|kda|protein|os=homo|sapiens|gn=srp72|pe=1|sv=3
EAID_03173|G_strain_contig_03927|N_strain_contig_16442	0.556	-1.072	1.396	-0.233	cnpd1_chickprotein|cnppd1|os=gallus|gallus|gn=cnppd1|pe=2|sv=1	cnpd1_chickprotein|cnppd1|os=gallus|gallus|gn=cnppd1|pe=2|sv=1
EAID_22929|G_strain_contig_30243|N_strain_contig_25663	0.734	-1.057	1.396	-0.395	ksyk_chicktyrosine-protein|kinase|syk|os=gallus|gallus|gn=syk|pe=1|sv=2	ksyk_chicktyrosine-protein|kinase|syk|os=gallus|gallus|gn=syk|pe=1|sv=2
EAID_14492|G_strain_contig_17892|N_strain_contig_07610	1.051	-0.591	1.393	-0.249	s23a2_xentrsolute|carrier|family|23|member|2|os=xenopus|tropicalis|gn=slc23a2|pe=2|sv=1	s23a2_xentrsolute|carrier|family|23|member|2|os=xenopus|tropicalis|gn=slc23a2|pe=2|sv=1
EAID_14295|G_strain_contig_17660|N_strain_contig_11939	1.529	-1.179	1.374	-1.333	folc_crigrfolylpolyglutamate|mitochondrial|os=cricetulus|griseus|gn=fpgs|pe=2|sv=1	folc_crigrfolylpolyglutamate|mitochondrial|os=cricetulus|griseus|gn=fpgs|pe=2|sv=1
EAID_08841|G_strain_contig_10933|N_strain_contig_00643	0.935	-0.721	1.371	-0.284	pdxk_humanpyridoxal|kinase|os=homo|sapiens|gn=pdxk|pe=1|sv=1	pdxk_humanpyridoxal|kinase|os=homo|sapiens|gn=pdxk|pe=1|sv=1
EAID_32504|G_strain_contig_42539|N_strain_contig_38293	0.045	-1.549	1.368	-0.226	---NA---	---NA---
EAID_14955|G_strain_contig_18474|N_strain_contig_47866	0.484	-1.342	1.368	-0.458	aig1_humanandrogen-induced|gene|1|protein|os=homo|sapiens|gn=aig1|pe=1|sv=2	aig1_humanandrogen-induced|gene|1|protein|os=homo|sapiens|gn=aig1|pe=1|sv=2
EAID_29914|G_strain_contig_39192|N_strain_contig_34795	3.464	-1.355	1.36	-3.459	---NA---	---NA---
EAID_08910|G_strain_contig_11014|N_strain_contig_39577	2.362	-2.049	1.359	-3.053	---NA---	---NA---
EAID_22198|G_strain_contig_29238|N_strain_contig_24695	1.04	-1.756	1.354	-1.441	rl23_caeel60s|ribosomal|protein|l23|os=caenorhabditis|elegans|gn=rpl-23|pe=2|sv=1	rl23_caeel60s|ribosomal|protein|l23|os=caenorhabditis|elegans|gn=rpl-23|pe=2|sv=1
EAID_10273|G_strain_contig_12673|N_strain_contig_11472	0.807	-0.782	1.352	-0.237	asm_mousesphingomyelin|phosphodiesterase|os=mus|musculus|gn=smpd1|pe=2|sv=2	asm_mousesphingomyelin|phosphodiesterase|os=mus|musculus|gn=smpd1|pe=2|sv=2
EAID_13605|G_strain_contig_16798|N_strain_contig_22095	0.634	-0.737	1.347	-0.024	cp2di_ratcytochrome|p450|2d18|os=rattus|norvegicus|gn=cyp2d18|pe=2|sv=1	cp2r1_mousevitamin|d|25-hydroxylase|os=mus|musculus|gn=cyp2r1|pe=2|sv=1
EAID_28867|G_strain_contig_37859|N_strain_contig_33435	0.997	-1.328	1.339	-0.986	---NA---	---NA---
EAID_14235|G_strain_contig_17585|N_strain_contig_10794	-0.27	-1.868	1.332	-0.266	enpl_canfaendoplasmin|os=canis|familiaris|gn=hsp90b1|pe=1|sv=1	enpl_canfaendoplasmin|os=canis|familiaris|gn=hsp90b1|pe=1|sv=1
EAID_26062|G_strain_contig_34306|N_strain_contig_11518	-0.356	-1.341	1.329	0.344	---NA---	---NA---
EAID_18729|G_strain_contig_24067|N_strain_contig_19385	2.237	-1.291	1.326	-2.202	alg1_humanchitobiosyldiphosphodolichol|beta-mannosyltransferase|os=homo|sapiens|gn=alg1|pe=1|sv=2	alg1_humanchitobiosyldiphosphodolichol|beta-mannosyltransferase|os=homo|sapiens|gn=alg1|pe=1|sv=2
EAID_26147|G_strain_contig_34415|N_strain_contig_29945	0.916	-1.163	1.323	-0.756	rfp4a_danrerab11|family-interacting|protein|4a|os=danio|rerio|gn=rab11fip4a|pe=2|sv=1	rfp4a_danrerab11|family-interacting|protein|4a|os=danio|rerio|gn=rab11fip4a|pe=2|sv=1
EAID_17502|G_strain_contig_21805|N_strain_contig_13577	1.906	-1.519	1.322	-2.103	sgtb_humansmall|glutamine-rich|tetratricopeptide|repeat-containing|protein|beta|os=homo|sapiens|gn=sgtb|pe=1|sv=1	sgtb_humansmall|glutamine-rich|tetratricopeptide|repeat-containing|protein|beta|os=homo|sapiens|gn=sgtb|pe=1|sv=1
EAID_39803|G_strain_contig_53285|N_strain_contig_28176	4.315	-4.046	1.311	-7.05	---NA---	---NA---
EAID_21870|G_strain_contig_28810|N_strain_contig_24229	1.898	-1.309	1.309	-1.898	---NA---	---NA---
EAID_28170|G_strain_contig_36983|N_strain_contig_32541	2.986	-6.757	1.304	-8.438	---NA---	---NA---
EAID_33734|G_strain_contig_44599|N_strain_contig_48281	0.36	-1.478	1.304	-0.534	2a5a_mouseserine|threonine-protein|phosphatase|2a|56|kda|regulatory|subunit|alpha|isoform|os=mus|musculus|gn=ppp2r5a|pe=1|sv=1	2a5a_mouseserine|threonine-protein|phosphatase|2a|56|kda|regulatory|subunit|alpha|isoform|os=mus|musculus|gn=ppp2r5a|pe=1|sv=1
EAID_05012|G_strain_contig_06193|N_strain_contig_27634	2.24	-1.351	1.301	-2.29	---NA---	---NA---
EAID_07444|G_strain_contig_09227|N_strain_contig_06035	0.662	-1.095	1.296	-0.46	---NA---	---NA---
EAID_39665|G_strain_contig_53123|N_strain_contig_27564	2.595	-2.932	1.294	-4.233	---NA---	---NA---
EAID_32416|G_strain_contig_42410|N_strain_contig_04995	0.176	-1.301	1.293	-0.184	rb18b_danreras-related|protein|rab-18-b|os=danio|rerio|gn=rab18b|pe=2|sv=1	rb18b_danreras-related|protein|rab-18-b|os=danio|rerio|gn=rab18b|pe=2|sv=1
EAID_16610|G_strain_contig_20499|N_strain_contig_14431	1.615	-0.934	1.291	-1.258	nep_humanneprilysin|os=homo|sapiens|gn=mme|pe=1|sv=2	mmel1_ratmembrane|metallo-endopeptidase-like|1|os=rattus|norvegicus|gn=mmel1|pe=1|sv=1
EAID_37906|G_strain_contig_50910|N_strain_contig_05277	0.461	-1.887	1.281	-1.066	syj2b_humansynaptojanin-2-binding|protein|os=homo|sapiens|gn=synj2bp|pe=1|sv=2	syj2b_humansynaptojanin-2-binding|protein|os=homo|sapiens|gn=synj2bp|pe=1|sv=2
EAID_12512|G_strain_contig_15451|N_strain_contig_08886	0.886	-1.558	1.277	-1.167	---NA---	---NA---
EAID_06927|G_strain_contig_08585|N_strain_contig_03559	0.778	-0.828	1.275	-0.332	f92ab_xenlaprotein|fam92a1-b|os=xenopus|laevis|gn=fam92a1-b|pe=2|sv=1	f92ab_xenlaprotein|fam92a1-b|os=xenopus|laevis|gn=fam92a1-b|pe=2|sv=1
EAID_03756|G_strain_contig_04621|N_strain_contig_10856	-0.05	-1.809	1.27	-0.489	sptc2_mouseserine|palmitoyltransferase|2|os=mus|musculus|gn=sptlc2|pe=2|sv=2	sptc2_mouseserine|palmitoyltransferase|2|os=mus|musculus|gn=sptlc2|pe=2|sv=2
EAID_14592|G_strain_contig_18017|N_strain_contig_12271	0.644	-0.745	1.269	-0.12	sptc2_mouseserine|palmitoyltransferase|2|os=mus|musculus|gn=sptlc2|pe=2|sv=2	sptc2_mouseserine|palmitoyltransferase|2|os=mus|musculus|gn=sptlc2|pe=2|sv=2
EAID_38494|G_strain_contig_51634|N_strain_contig_02173	0.984	-0.635	1.248	-0.371	kcnk5_humanpotassium|channel|subfamily|k|member|5|os=homo|sapiens|gn=kcnk5|pe=1|sv=1	kcnk5_humanpotassium|channel|subfamily|k|member|5|os=homo|sapiens|gn=kcnk5|pe=1|sv=1
EAID_18564|G_strain_contig_23754|N_strain_contig_24854	0.69	-0.863	1.241	-0.312	---NA---	---NA---
EAID_02174|G_strain_contig_02717|N_strain_contig_45468	1.281	-0.932	1.24	-0.974	nagt1_humansodium-dependent|glucose|transporter|1|os=homo|sapiens|gn=naglt1|pe=2|sv=1	nagt1_humansodium-dependent|glucose|transporter|1|os=homo|sapiens|gn=naglt1|pe=2|sv=1
EAID_18782|G_strain_contig_24159|N_strain_contig_45860	2.279	-2.144	1.239	-3.184	enog_chickgamma-enolase|os=gallus|gallus|gn=eno2|pe=2|sv=1	enog_chickgamma-enolase|os=gallus|gallus|gn=eno2|pe=2|sv=1
EAID_13651|G_strain_contig_16858|N_strain_contig_07070	1.531	-1.565	1.239	-1.856	---NA---	---NA---
EAID_37273|G_strain_contig_50111|N_strain_contig_01518	0.522	-1.225	1.233	-0.513	hexb_mousebeta-hexosaminidase|subunit|beta|os=mus|musculus|gn=hexb|pe=2|sv=2	hexb_ratbeta-hexosaminidase|subunit|beta|os=rattus|norvegicus|gn=hexb|pe=2|sv=1
EAID_34928|G_strain_contig_46608|N_strain_contig_19607	1.115	-1.212	1.212	-1.115	mcm6_dromedna|replication|licensing|factor|mcm6|os=drosophila|melanogaster|gn=mcm6|pe=1|sv=1	mcm6_bovindna|replication|licensing|factor|mcm6|os=bos|taurus|gn=mcm6|pe=2|sv=1
EAID_20287|G_strain_contig_26561|N_strain_contig_22022	1.06	-1.333	1.207	-1.186	---NA---	---NA---
EAID_03416|G_strain_contig_04209|N_strain_contig_06280	0.223	-1.532	1.198	-0.557	---NA---	---NA---
EAID_39689|G_strain_contig_53150|N_strain_contig_08955	0.649	-0.953	1.194	-0.409	ttl10_ratprotein|polyglycylase|ttll10|os=rattus|norvegicus|gn=ttll10|pe=2|sv=2	ttl10_ratprotein|polyglycylase|ttll10|os=rattus|norvegicus|gn=ttll10|pe=2|sv=2
EAID_22801|G_strain_contig_30070|N_strain_contig_25517	-0.062	-1.445	1.187	-0.197	tm183_bovintransmembrane|protein|183|os=bos|taurus|gn=tmem183|pe=2|sv=1	tm183_bovintransmembrane|protein|183|os=bos|taurus|gn=tmem183|pe=2|sv=1
EAID_16180|G_strain_contig_19985|N_strain_contig_11903	0.311	-1.052	1.174	-0.189	pacn2_mouseprotein|kinase|c|and|casein|kinase|substrate|in|neurons|protein|2|os=mus|musculus|gn=pacsin2|pe=1|sv=1	pacn2_mouseprotein|kinase|c|and|casein|kinase|substrate|in|neurons|protein|2|os=mus|musculus|gn=pacsin2|pe=1|sv=1
EAID_20124|G_strain_contig_26314|N_strain_contig_48680	1.541	-1.79	1.172	-2.159	if4a_caeeleukaryotic|initiation|factor|4a|os=caenorhabditis|elegans|gn=inf-1|pe=2|sv=1	if4a_caeeleukaryotic|initiation|factor|4a|os=caenorhabditis|elegans|gn=inf-1|pe=2|sv=1
EAID_33488|G_strain_contig_44195|N_strain_contig_39704	0.886	-1.161	1.161	-0.886	acbd6_bovinacyl-|-binding|domain-containing|protein|6|os=bos|taurus|gn=acbd6|pe=2|sv=1	acbd6_bovinacyl-|-binding|domain-containing|protein|6|os=bos|taurus|gn=acbd6|pe=2|sv=1
EAID_31702|G_strain_contig_41501|N_strain_contig_37204	1.123	0.267	1.151	0.295	---NA---	---NA---
EAID_04054|G_strain_contig_04982|N_strain_contig_01289	-0.528	-2.173	1.146	-0.499	mvd1_mousediphosphomevalonate|decarboxylase|os=mus|musculus|gn=mvd|pe=1|sv=2	mvd1_mousediphosphomevalonate|decarboxylase|os=mus|musculus|gn=mvd|pe=1|sv=2
EAID_20512|G_strain_contig_26877|N_strain_contig_08466	2.888	0.287	1.144	-1.456	cp17a_felcasteroid|17-alpha-hydroxylase|lyase|os=felis|catus|gn=cyp17a1|pe=2|sv=1	cp17a_felcasteroid|17-alpha-hydroxylase|lyase|os=felis|catus|gn=cyp17a1|pe=2|sv=1
EAID_16452|G_strain_contig_20315|N_strain_contig_15728	0.43	-0.93	1.144	-0.215	aat1_macfaamy-1-associating|protein|expressed|in|testis|1|os=macaca|fascicularis|gn=aat1|pe=2|sv=2	aat1_macfaamy-1-associating|protein|expressed|in|testis|1|os=macaca|fascicularis|gn=aat1|pe=2|sv=2
EAID_11721|G_strain_contig_14470|N_strain_contig_41351	2.189	-1.159	1.138	-2.21	ncbp2_arathnuclear|cap-binding|protein|subunit|2|os=arabidopsis|thaliana|gn=cbp20|pe=1|sv=1	ncbp2_arathnuclear|cap-binding|protein|subunit|2|os=arabidopsis|thaliana|gn=cbp20|pe=1|sv=1
EAID_38133|G_strain_contig_51189|N_strain_contig_47438	0.63	-0.917	1.134	-0.413	ttll3_humantubulin|monoglycylase|ttll3|os=homo|sapiens|gn=ttll3|pe=1|sv=2	ttll3_humantubulin|monoglycylase|ttll3|os=homo|sapiens|gn=ttll3|pe=1|sv=2
EAID_22041|G_strain_contig_29033|N_strain_contig_24467	1.188	-2.046	1.132	-2.102	rs12_erygr40s|ribosomal|protein|s12|os=erysiphe|graminis|hordei|gn=rps12|pe=3|sv=1	rs12_erygr40s|ribosomal|protein|s12|os=erysiphe|graminis|hordei|gn=rps12|pe=3|sv=1
EAID_12959|G_strain_contig_16003|N_strain_contig_02668	1.938	-0.563	1.13	-1.371	coma1_humancollagen|alpha-1|chain|os=homo|sapiens|gn=col22a1|pe=1|sv=2	coma1_humancollagen|alpha-1|chain|os=homo|sapiens|gn=col22a1|pe=1|sv=2
EAID_00479|G_strain_contig_00592|N_strain_contig_01331	0.213	-1.633	1.122	-0.724	zcchv_humanzinc|finger|ccch-type|antiviral|protein|1|os=homo|sapiens|gn=zc3hav1|pe=1|sv=3	zcchv_humanzinc|finger|ccch-type|antiviral|protein|1|os=homo|sapiens|gn=zc3hav1|pe=1|sv=3
EAID_09228|G_strain_contig_11395|N_strain_contig_02280	0.536	-0.811	1.112	-0.236	---NA---	---NA---
EAID_06507|G_strain_contig_08065|N_strain_contig_02647	1.907	0.11	1.106	-0.691	miox_mouseinositol|oxygenase|os=mus|musculus|gn=miox|pe=1|sv=2	miox_mouseinositol|oxygenase|os=mus|musculus|gn=miox|pe=1|sv=2
EAID_32270|G_strain_contig_42226|N_strain_contig_12203	0.223	-1.367	1.093	-0.497	uba5_bovinubiquitin-like|modifier-activating|enzyme|5|os=bos|taurus|gn=uba5|pe=2|sv=1	uba5_bovinubiquitin-like|modifier-activating|enzyme|5|os=bos|taurus|gn=uba5|pe=2|sv=1
EAID_16038|G_strain_contig_19804|N_strain_contig_16631	0.812	-0.884	1.091	-0.605	can5_mousecalpain-5|os=mus|musculus|gn=capn5|pe=2|sv=1	can5_mousecalpain-5|os=mus|musculus|gn=capn5|pe=2|sv=1
EAID_32971|G_strain_contig_43302|N_strain_contig_26279	1.478	-2.259	1.09	-2.647	---NA---	---NA---
EAID_13106|G_strain_contig_16177|N_strain_contig_12014	0.683	-0.82	1.063	-0.44	pg2ip_mousepgap2-interacting|protein|os=mus|musculus|gn=cwh43|pe=1|sv=1	pg2ip_mousepgap2-interacting|protein|os=mus|musculus|gn=cwh43|pe=1|sv=1
EAID_19941|G_strain_contig_26027|N_strain_contig_21471	2.516	-1.606	1.056	-3.066	lipr1_ratpancreatic|lipase-related|protein|1|os=rattus|norvegicus|gn=pnliprp1|pe=2|sv=1	lipr1_ratpancreatic|lipase-related|protein|1|os=rattus|norvegicus|gn=pnliprp1|pe=2|sv=1
EAID_12129|G_strain_contig_14975|N_strain_contig_13129	1.165	-1.314	1.048	-1.431	ctr2_humanlow|affinity|cationic|amino|acid|transporter|2|os=homo|sapiens|gn=slc7a2|pe=1|sv=2	ctr2_humanlow|affinity|cationic|amino|acid|transporter|2|os=homo|sapiens|gn=slc7a2|pe=1|sv=2
EAID_15011|G_strain_contig_18542|N_strain_contig_09908	-0.309	-1.924	1.042	-0.573	ergi1_danreendoplasmic|reticulum-golgi|intermediate|compartment|protein|1|os=danio|rerio|gn=ergic1|pe=2|sv=1	ergi1_danreendoplasmic|reticulum-golgi|intermediate|compartment|protein|1|os=danio|rerio|gn=ergic1|pe=2|sv=1
EAID_09855|G_strain_contig_12153|N_strain_contig_09178	0.644	-1.585	1.04	-1.189	---NA---	spa6l_ratspermatogenesis|associated|6-like|protein|os=rattus|norvegicus|gn=spata6l|pe=2|sv=1
EAID_14322|G_strain_contig_17690|N_strain_contig_05858	0.634	-1.243	1.027	-0.85	cp2d4_ratcytochrome|p450|2d4|os=rattus|norvegicus|gn=cyp2d4|pe=2|sv=2	cp2d4_ratcytochrome|p450|2d4|os=rattus|norvegicus|gn=cyp2d4|pe=2|sv=2
EAID_03858|G_strain_contig_04744|N_strain_contig_03693	0.58	-1.125	1.027	-0.678	sntb1_humanbeta-1-syntrophin|os=homo|sapiens|gn=sntb1|pe=1|sv=3	sntb1_humanbeta-1-syntrophin|os=homo|sapiens|gn=sntb1|pe=1|sv=3
EAID_35344|G_strain_contig_47307|N_strain_contig_42415	1.315	-1.025	1.025	-1.315	---NA---	---NA---
EAID_16950|G_strain_contig_20906|N_strain_contig_17003	1.014	-1.098	1.016	-1.097	nrcam_ratneuronal|cell|adhesion|molecule|os=rattus|norvegicus|gn=nrcam|pe=1|sv=2	nrcam_ratneuronal|cell|adhesion|molecule|os=rattus|norvegicus|gn=nrcam|pe=1|sv=2
EAID_13534|G_strain_contig_16712|N_strain_contig_23281	0.735	-1.107	1.009	-0.833	vglu3_humanvesicular|glutamate|transporter|3|os=homo|sapiens|gn=slc17a8|pe=1|sv=1	vglu3_humanvesicular|glutamate|transporter|3|os=homo|sapiens|gn=slc17a8|pe=1|sv=1
EAID_23814|G_strain_contig_31426|N_strain_contig_11168	1.421	-0.407	0.988	-0.841	---NA---	---NA---
EAID_06968|G_strain_contig_08631|N_strain_contig_04366	1.518	-0.356	0.984	-0.89	nlgnx_humanneuroligin-|x-linked|os=homo|sapiens|gn=nlgn4x|pe=1|sv=1	nlgnx_humanneuroligin-|x-linked|os=homo|sapiens|gn=nlgn4x|pe=1|sv=1
EAID_22844|G_strain_contig_30130|N_strain_contig_25567	2.024	-1.34	0.97	-2.394	rs31_xenla40s|ribosomal|protein|s3-a|os=xenopus|laevis|gn=rps3-a|pe=2|sv=2	rs3_rat40s|ribosomal|protein|s3|os=rattus|norvegicus|gn=rps3|pe=2|sv=1
EAID_27421|G_strain_contig_36034|N_strain_contig_03941	0.628	-1.128	0.966	-0.79	CD034_PONABUncharacterized|protein|C4orf34|homolog|OS=Pongo|abelii|PE=4|SV=1	CD034_PONABUncharacterized|protein|C4orf34|homolog|OS=Pongo|abelii|PE=4|SV=1
EAID_11926|G_strain_contig_14723|N_strain_contig_07949	1.131	-0.288	0.961	-0.458	rdh12_mouseretinol|dehydrogenase|12|os=mus|musculus|gn=rdh12|pe=2|sv=1	rdh12_mouseretinol|dehydrogenase|12|os=mus|musculus|gn=rdh12|pe=2|sv=1
EAID_10063|G_strain_contig_12408|N_strain_contig_19834	1.353	-2.908	0.958	-3.302	---NA---	---NA---
EAID_05961|G_strain_contig_07380|N_strain_contig_21524	0.663	-0.906	0.958	-0.611	ap3s1_mouseap-3|complex|subunit|sigma-1|os=mus|musculus|gn=ap3s1|pe=1|sv=2	ap3s1_mouseap-3|complex|subunit|sigma-1|os=mus|musculus|gn=ap3s1|pe=1|sv=2
EAID_08932|G_strain_contig_11039|N_strain_contig_11721	0.449	-1.103	0.956	-0.597	tekt2_humantektin-2|os=homo|sapiens|gn=tekt2|pe=1|sv=1	tekt2_humantektin-2|os=homo|sapiens|gn=tekt2|pe=1|sv=1
EAID_27293|G_strain_contig_35876|N_strain_contig_31410	2.764	-0.952	0.952	-2.764	---NA---	---NA---
EAID_33730|G_strain_contig_44593|N_strain_contig_40034	2.095	-1.065	0.948	-2.212	act1_absglactin-1|os=absidia|glauca|gn=act1|pe=3|sv=1	act1_absglactin-1|os=absidia|glauca|gn=act1|pe=3|sv=1
EAID_12269|G_strain_contig_15151|N_strain_contig_06235	0.741	-0.757	0.943	-0.555	large_mouseglycosyltransferase-like|protein|large1|os=mus|musculus|gn=large|pe=1|sv=1	large_mouseglycosyltransferase-like|protein|large1|os=mus|musculus|gn=large|pe=1|sv=1
EAID_27396|G_strain_contig_36003|N_strain_contig_13696	0.67	-1.131	0.938	-0.863	---NA---	---NA---
EAID_02342|G_strain_contig_02926|N_strain_contig_45655	0.414	-1.758	0.934	-1.238	susd2_mousesushi|domain-containing|protein|2|os=mus|musculus|gn=susd2|pe=1|sv=1	susd2_mousesushi|domain-containing|protein|2|os=mus|musculus|gn=susd2|pe=1|sv=1
EAID_17449|G_strain_contig_21715|N_strain_contig_26407	2.531	-2.33	0.919	-3.941	---NA---	---NA---
EAID_38891|G_strain_contig_52125|N_strain_contig_46314	0.517	-1.006	0.894	-0.629	acox1_bovinperoxisomal|acyl-coenzyme|a|oxidase|1|os=bos|taurus|gn=acox1|pe=2|sv=1	acox1_bovinperoxisomal|acyl-coenzyme|a|oxidase|1|os=bos|taurus|gn=acox1|pe=2|sv=1
EAID_36937|G_strain_contig_49672|N_strain_contig_33178	0.469	-1.719	0.882	-1.307	lrrf2_ratleucine-rich|repeat|flightless-interacting|protein|2|os=rattus|norvegicus|gn=lrrfip2|pe=2|sv=1	lrrf2_ratleucine-rich|repeat|flightless-interacting|protein|2|os=rattus|norvegicus|gn=lrrfip2|pe=2|sv=1
EAID_15683|G_strain_contig_19357|N_strain_contig_16603	0.39	-1.142	0.877	-0.655	xdh_dromexanthine|dehydrogenase|os=drosophila|melanogaster|gn=ry|pe=2|sv=2	xdh_dromexanthine|dehydrogenase|os=drosophila|melanogaster|gn=ry|pe=2|sv=2
EAID_06634|G_strain_contig_08220|N_strain_contig_02866	-0.021	-1.922	0.873	-1.028	---NA---	---NA---
EAID_31604|G_strain_contig_41379|N_strain_contig_37052	0.557	-1.052	0.872	-0.736	---NA---	---NA---
EAID_26687|G_strain_contig_35105|N_strain_contig_42757	2.745	-0.52	0.858	-2.408	---NA---	---NA---
EAID_33720|G_strain_contig_44579|N_strain_contig_05034	2.779	-0.932	0.854	-2.857	rt10_klula37s|ribosomal|protein|mitochondrial|os=kluyveromyces|lactis|(strain|atcc|8585|cbs|2359|dsm|70799|nbrc|1267|nrrl|y-1140|wm37)|gn=rsm10|pe=3|sv=1	---NA---
EAID_09198|G_strain_contig_11359|N_strain_contig_21823	0.426	-1.656	0.849	-1.233	mb213_humanprotein|mab-21-like|3|os=homo|sapiens|gn=mab21l3|pe=2|sv=2	---NA---
EAID_34045|G_strain_contig_45083|N_strain_contig_04688	0.677	-0.781	0.849	-0.608	aur1_schpoinositol|phosphorylceramide|synthase|catalytic|subunit|aur1|os=schizosaccharomyces|pombe|(strain|972|atcc|24843)|gn=aur1|pe=1|sv=1	aur1_schpoinositol|phosphorylceramide|synthase|catalytic|subunit|aur1|os=schizosaccharomyces|pombe|(strain|972|atcc|24843)|gn=aur1|pe=1|sv=1
EAID_14134|G_strain_contig_17457|N_strain_contig_13340	1.421	-1.114	0.845	-1.69	hhat_mouseprotein-cysteine|n-palmitoyltransferase|hhat|os=mus|musculus|gn=hhat|pe=2|sv=1	hhat_mouseprotein-cysteine|n-palmitoyltransferase|hhat|os=mus|musculus|gn=hhat|pe=2|sv=1
EAID_26740|G_strain_contig_35173|N_strain_contig_30685	4.02	-0.9	0.839	-4.08	sspo_ratsco-spondin|os=rattus|norvegicus|gn=sspo|pe=2|sv=1	sspo_ratsco-spondin|os=rattus|norvegicus|gn=sspo|pe=2|sv=1
EAID_20310|G_strain_contig_26589|N_strain_contig_22055	1.577	-0.883	0.828	-1.631	rl17_bommo60s|ribosomal|protein|l17|os=bombyx|mori|gn=|17|pe=2|sv=1	rl17_bommo60s|ribosomal|protein|l17|os=bombyx|mori|gn=|17|pe=2|sv=1
EAID_32233|G_strain_contig_42174|N_strain_contig_46976	1.7	-1.714	0.828	-2.587	cp2j6_mousecytochrome|p450|2j6|os=mus|musculus|gn=cyp2j6|pe=2|sv=2	cp2j6_mousecytochrome|p450|2j6|os=mus|musculus|gn=cyp2j6|pe=2|sv=2
EAID_28266|G_strain_contig_37108|N_strain_contig_32650	1.403	-0.392	0.819	-0.975	---NA---	---NA---
EAID_18777|G_strain_contig_24148|N_strain_contig_44951	2.504	-1.073	0.809	-2.769	mppb_bovinmitochondrial-processing|peptidase|subunit|beta|os=bos|taurus|gn=pmpcb|pe=2|sv=1	mppb_bovinmitochondrial-processing|peptidase|subunit|beta|os=bos|taurus|gn=pmpcb|pe=2|sv=1
EAID_00400|G_strain_contig_00497|N_strain_contig_45285	0.616	-1.795	0.805	-1.607	---NA---	---NA---
EAID_10357|G_strain_contig_12774|N_strain_contig_10893	1.194	-1.72	0.804	-2.109	cp2a6_humancytochrome|p450|2a6|os=homo|sapiens|gn=cyp2a6|pe=1|sv=3	cp2a6_humancytochrome|p450|2a6|os=homo|sapiens|gn=cyp2a6|pe=1|sv=3
EAID_15204|G_strain_contig_18786|N_strain_contig_20387	0.085	-1.307	0.783	-0.61	arfg2_xentradp-ribosylation|factor|gtpase-activating|protein|2|os=xenopus|tropicalis|gn=arfgap2|pe=2|sv=1	arfg2_xentradp-ribosylation|factor|gtpase-activating|protein|2|os=xenopus|tropicalis|gn=arfgap2|pe=2|sv=1
EAID_20161|G_strain_contig_26368|N_strain_contig_21828	2.469	-0.011	0.78	-1.699	gpx4_helanprobable|phospholipid|hydroperoxide|glutathione|peroxidase|os=helianthus|annuus|gn=gpxha-2|pe=2|sv=1	gpx4_helanprobable|phospholipid|hydroperoxide|glutathione|peroxidase|os=helianthus|annuus|gn=gpxha-2|pe=2|sv=1
EAID_07592|G_strain_contig_09414|N_strain_contig_32568	2.375	-1.053	0.765	-2.663	pomt2_dromeprotein|o-mannosyl-transferase|2|os=drosophila|melanogaster|gn=tw|pe=2|sv=1	pomt2_dromeprotein|o-mannosyl-transferase|2|os=drosophila|melanogaster|gn=tw|pe=2|sv=1
EAID_10578|G_strain_contig_13047|N_strain_contig_02859	1.136	-1.226	0.758	-1.605	mdr1b_mousemultidrug|resistance|protein|1b|os=mus|musculus|gn=abcb1b|pe=1|sv=1	mdr1b_mousemultidrug|resistance|protein|1b|os=mus|musculus|gn=abcb1b|pe=1|sv=1
EAID_09118|G_strain_contig_11258|N_strain_contig_11083	1.213	-0.503	0.73	-0.986	cbpb_astflcarboxypeptidase|b|os=astacus|fluviatilis|pe=1|sv=1	cbpb_astflcarboxypeptidase|b|os=astacus|fluviatilis|pe=1|sv=1
EAID_04608|G_strain_contig_05689|N_strain_contig_03292	-0.006	-1.728	0.72	-1.002	pls1_ratphospholipid|scramblase|1|os=rattus|norvegicus|gn=plscr1|pe=1|sv=1	pls1_ratphospholipid|scramblase|1|os=rattus|norvegicus|gn=plscr1|pe=1|sv=1
EAID_14631|G_strain_contig_18068|N_strain_contig_36799	1.513	-0.844	0.694	-1.664	---NA---	---NA---
EAID_00870|G_strain_contig_01091|N_strain_contig_22096	0.133	-1.516	0.688	-0.961	tm208_danretransmembrane|protein|208|os=danio|rerio|gn=tmem208|pe=2|sv=1	tm208_danretransmembrane|protein|208|os=danio|rerio|gn=tmem208|pe=2|sv=1
EAID_08733|G_strain_contig_10805|N_strain_contig_31564	1.86	-2.955	0.685	-4.13	vwde_mousevon|willebrand|factor|d|and|egf|domain-containing|protein|os=mus|musculus|gn=vwde|pe=2|sv=2	vwde_mousevon|willebrand|factor|d|and|egf|domain-containing|protein|os=mus|musculus|gn=vwde|pe=2|sv=2
EAID_23161|G_strain_contig_30562|N_strain_contig_46080	1.653	-1.036	0.683	-2.006	rl7_neucr60s|ribosomal|protein|l7|os=neurospora|crassa|(strain|atcc|24698|74-or23-1a|cbs|dsm|1257|fgsc|987)|gn=rpl-7|pe=3|sv=2	rl7_neucr60s|ribosomal|protein|l7|os=neurospora|crassa|(strain|atcc|24698|74-or23-1a|cbs|dsm|1257|fgsc|987)|gn=rpl-7|pe=3|sv=2
EAID_31073|G_strain_contig_40686|N_strain_contig_36398	0.654	-1.08	0.679	-1.055	tnks2_humantankyrase-2|os=homo|sapiens|gn=tnks2|pe=1|sv=1	tnks2_humantankyrase-2|os=homo|sapiens|gn=tnks2|pe=1|sv=1
EAID_22976|G_strain_contig_30304|N_strain_contig_25729	1.593	-1.551	0.675	-2.469	rssa_malgo40s|ribosomal|protein|s0|os=malassezia|globosa|(strain|atcc|mya-4612|cbs|7966)|gn=rps0|pe=3|sv=1	rssa_malgo40s|ribosomal|protein|s0|os=malassezia|globosa|(strain|atcc|mya-4612|cbs|7966)|gn=rps0|pe=3|sv=1
EAID_24941|G_strain_contig_32894|N_strain_contig_28295	1.342	-0.67	0.655	-1.357	abp1_humanamiloride-sensitive|amine|oxidase	abp1_humanamiloride-sensitive|amine|oxidase
EAID_39870|G_strain_contig_53367|N_strain_contig_08077	1.831	-2.531	0.646	-3.717	lec_thrjalectoxin-thr1|os=thrasops|jacksonii|pe=2|sv=1	lec_thrjalectoxin-thr1|os=thrasops|jacksonii|pe=2|sv=1
EAID_11756|G_strain_contig_14508|N_strain_contig_08435	0.961	-0.931	0.645	-1.246	nlgnx_humanneuroligin-|x-linked|os=homo|sapiens|gn=nlgn4x|pe=1|sv=1	nlgnx_humanneuroligin-|x-linked|os=homo|sapiens|gn=nlgn4x|pe=1|sv=1
EAID_06027|G_strain_contig_07458|N_strain_contig_33679	2.018	-1.514	0.645	-2.887	---NA---	---NA---
EAID_21330|G_strain_contig_28056|N_strain_contig_23458	1.598	-1.067	0.639	-2.025	rl15_sinkn60s|ribosomal|protein|l15|os=siniperca|kneri|gn=rpl15|pe=2|sv=3	rl15_sinkn60s|ribosomal|protein|l15|os=siniperca|kneri|gn=rpl15|pe=2|sv=3
EAID_23866|G_strain_contig_31493|N_strain_contig_44905	2.905	-0.413	0.613	-2.704	---NA---	---NA---
EAID_07355|G_strain_contig_09118|N_strain_contig_26755	2.668	-2.105	0.607	-4.166	plmn_horseplasminogen|os=equus|caballus|gn=plg|pe=1|sv=1	plmn_horseplasminogen|os=equus|caballus|gn=plg|pe=1|sv=1
EAID_00679|G_strain_contig_00852|N_strain_contig_33234	1.639	-0.466	0.591	-1.514	---NA---	---NA---
EAID_27254|G_strain_contig_35829|N_strain_contig_31361	0.949	-0.523	0.567	-0.906	cp2u1_mousecytochrome|p450|2u1|os=mus|musculus|gn=cyp2u1|pe=2|sv=2	cp2u1_mousecytochrome|p450|2u1|os=mus|musculus|gn=cyp2u1|pe=2|sv=2
EAID_14297|G_strain_contig_17662|N_strain_contig_11967	1.154	-0.353	0.561	-0.945	eogt_chickegf|domain-specific|o-linked|n-acetylglucosamine|transferase|os=gallus|gallus|gn=eogt|pe=2|sv=2	eogt_chickegf|domain-specific|o-linked|n-acetylglucosamine|transferase|os=gallus|gallus|gn=eogt|pe=2|sv=2
EAID_21992|G_strain_contig_28966|N_strain_contig_24394	1.361	-1.576	0.54	-2.397	---NA---	---NA---
EAID_10948|G_strain_contig_13501|N_strain_contig_44376	0.637	-1.077	0.536	-1.177	exoc2_ratexocyst|complex|component|2|os=rattus|norvegicus|gn=exoc2|pe=1|sv=1	exoc2_humanexocyst|complex|component|2|os=homo|sapiens|gn=exoc2|pe=1|sv=1
EAID_38079|G_strain_contig_51124|N_strain_contig_01256	0.704	-1.363	0.521	-1.547	plxa4_humanplexin-a4|os=homo|sapiens|gn=plxna4|pe=1|sv=4	plxa1_humanplexin-a1|os=homo|sapiens|gn=plxna1|pe=1|sv=3
EAID_28066|G_strain_contig_36850|N_strain_contig_32387	1.715	-1.477	0.52	-2.673	entk_mouseenteropeptidase|os=mus|musculus|gn=tmprss15|pe=2|sv=1	entk_mouseenteropeptidase|os=mus|musculus|gn=tmprss15|pe=2|sv=1
EAID_15503|G_strain_contig_19147|N_strain_contig_33374	1.259	0.6	0.509	-0.149	sc6a9_mousesodium-|and|chloride-dependent|glycine|transporter|1|os=mus|musculus|gn=slc6a9|pe=2|sv=3	sc6a9_mousesodium-|and|chloride-dependent|glycine|transporter|1|os=mus|musculus|gn=slc6a9|pe=2|sv=3
EAID_36728|G_strain_contig_49400|N_strain_contig_10585	2.383	-3.469	0.505	-5.347	---NA---	---NA---
EAID_12264|G_strain_contig_15145|N_strain_contig_09471	0.097	-1.259	0.502	-0.853	dhrs4_pigdehydrogenase|reductase|sdr|family|member|4|os=sus|scrofa|gn=dhrs4|pe=1|sv=2	dhrs4_pigdehydrogenase|reductase|sdr|family|member|4|os=sus|scrofa|gn=dhrs4|pe=1|sv=2
EAID_16599|G_strain_contig_20487|N_strain_contig_16877	0.195	-1.32	0.502	-1.013	gcp60_ratgolgi|resident|protein|gcp60|os=rattus|norvegicus|gn=acbd3|pe=2|sv=3	gcp60_humangolgi|resident|protein|gcp60|os=homo|sapiens|gn=acbd3|pe=1|sv=4
EAID_16723|G_strain_contig_20631|N_strain_contig_15104	1.533	-1.076	0.467	-2.142	cp2u1_ratcytochrome|p450|2u1|os=rattus|norvegicus|gn=cyp2u1|pe=1|sv=1	cp2di_ratcytochrome|p450|2d18|os=rattus|norvegicus|gn=cyp2d18|pe=2|sv=1
EAID_35063|G_strain_contig_46824|N_strain_contig_41973	2.458	-1.753	0.443	-3.768	oit3_ratoncoprotein-induced|transcript|3|protein|os=rattus|norvegicus|gn=oit3|pe=2|sv=1	oit3_ratoncoprotein-induced|transcript|3|protein|os=rattus|norvegicus|gn=oit3|pe=2|sv=1
EAID_14442|G_strain_contig_17830|N_strain_contig_03649	-0.182	-1.842	0.441	-1.219	npt2a_rabitsodium-dependent|phosphate|transport|protein|2a|os=oryctolagus|cuniculus|gn=slc34a1|pe=2|sv=1	npt2a_rabitsodium-dependent|phosphate|transport|protein|2a|os=oryctolagus|cuniculus|gn=slc34a1|pe=2|sv=1
EAID_05798|G_strain_contig_07178|N_strain_contig_35611	0.491	-1.119	0.423	-1.187	---NA---	---NA---
EAID_38379|G_strain_contig_51490|N_strain_contig_35789	2.78	0.051	0.421	-2.308	---NA---	---NA---
EAID_27793|G_strain_contig_36493|N_strain_contig_32027	0.697	-0.99	0.395	-1.292	tom7_humanmitochondrial|import|receptor|subunit|tom7|homolog|os=homo|sapiens|gn=tomm7|pe=1|sv=1	tom7_humanmitochondrial|import|receptor|subunit|tom7|homolog|os=homo|sapiens|gn=tomm7|pe=1|sv=1
EAID_35044|G_strain_contig_46802|N_strain_contig_41959	2.613	-0.765	0.395	-2.983	tcpd_schpot-complex|protein|1|subunit|delta|os=schizosaccharomyces|pombe|(strain|972|atcc|24843)|gn=cct4|pe=2|sv=2	tcpd_schpot-complex|protein|1|subunit|delta|os=schizosaccharomyces|pombe|(strain|972|atcc|24843)|gn=cct4|pe=2|sv=2
EAID_19400|G_strain_contig_25195|N_strain_contig_20744	1.749	-0.725	0.379	-2.095	mg101_ustmamitochondrial|genome|maintenance|protein|mgm101|os=ustilago|maydis|(strain|521|fgsc|9021)|gn=mgm101|pe=3|sv=1	mg101_debhamitochondrial|genome|maintenance|protein|mgm101|os=debaryomyces|hansenii|(strain|atcc|36239|cbs|767|jcm|1990|nbrc|0083|igc|2968)|gn=mgm101|pe=3|sv=2
EAID_16367|G_strain_contig_20216|N_strain_contig_16795	0.959	-1.114	0.375	-1.698	---NA---	---NA---
EAID_38126|G_strain_contig_51182|N_strain_contig_48187	2.051	-1.102	0.351	-2.802	act5c_anogaactin-5c|os=anopheles|gambiae|gn=act5c|pe=2|sv=1	act5c_anogaactin-5c|os=anopheles|gambiae|gn=act5c|pe=2|sv=1
EAID_19486|G_strain_contig_25345|N_strain_contig_34279	2.165	-0.443	0.348	-2.261	sub2_schpoatp-dependent|rna|helicase|uap56|os=schizosaccharomyces|pombe|(strain|972|atcc|24843)|gn=uap56|pe=1|sv=3	sub2_schpoatp-dependent|rna|helicase|uap56|os=schizosaccharomyces|pombe|(strain|972|atcc|24843)|gn=uap56|pe=1|sv=3
EAID_08187|G_strain_contig_10141|N_strain_contig_48057	1.262	-0.486	0.341	-1.407	---NA---	---NA---
EAID_29526|G_strain_contig_38692|N_strain_contig_34302	1.285	-0.723	0.331	-1.677	slpi_mouseantileukoproteinase|os=mus|musculus|gn=slpi|pe=2|sv=1	slpi_mouseantileukoproteinase|os=mus|musculus|gn=slpi|pe=2|sv=1
EAID_32425|G_strain_contig_42422|N_strain_contig_06634	1.624	-2.055	0.328	-3.351	plcl_mytgaperlucin-like|protein|os=mytilus|galloprovincialis|pe=1|sv=1	xa1_deiacagkisacutacin|subunit|a|os=deinagkistrodon|acutus|pe=1|sv=2
EAID_16601|G_strain_contig_20489|N_strain_contig_13547	-0.128	-1.532	0.315	-1.089	acly_mouseatp-citrate|synthase|os=mus|musculus|gn=acly|pe=1|sv=1	acly_mouseatp-citrate|synthase|os=mus|musculus|gn=acly|pe=1|sv=1
EAID_20019|G_strain_contig_26154|N_strain_contig_21606	2.514	-0.179	0.308	-2.384	catd_ratcathepsin|d|os=rattus|norvegicus|gn=ctsd|pe=1|sv=1	catd_ratcathepsin|d|os=rattus|norvegicus|gn=ctsd|pe=1|sv=1
EAID_36103|G_strain_contig_48584|N_strain_contig_43537	3.265	-0.691	0.3	-3.657	---NA---	---NA---
EAID_10809|G_strain_contig_13330|N_strain_contig_28540	0.862	-0.719	0.279	-1.301	pctl_humanpctp-like|protein|os=homo|sapiens|gn=stard10|pe=1|sv=2	pctl_humanpctp-like|protein|os=homo|sapiens|gn=stard10|pe=1|sv=2
EAID_09275|G_strain_contig_11456|N_strain_contig_24912	2.488	-1.762	0.264	-3.986	---NA---	---NA---
EAID_02525|G_strain_contig_03150|N_strain_contig_01229	2.103	-1.114	0.262	-2.956	---NA---	---NA---
EAID_28443|G_strain_contig_37337|N_strain_contig_32861	2.021	-1.447	0.261	-3.207	---NA---	---NA---
EAID_09025|G_strain_contig_11150|N_strain_contig_02693	0.636	-0.868	0.25	-1.254	tnks1_humantankyrase-1|os=homo|sapiens|gn=tnks|pe=1|sv=2	tnks1_humantankyrase-1|os=homo|sapiens|gn=tnks|pe=1|sv=2
EAID_21013|G_strain_contig_27609|N_strain_contig_04642	1.197	-0.542	0.233	-1.506	notc2_humanneurogenic|locus|notch|homolog|protein|2|os=homo|sapiens|gn=notch2|pe=1|sv=3	fbp1_strpufibropellin-1|os=strongylocentrotus|purpuratus|gn=egf1|pe=1|sv=2
EAID_03094|G_strain_contig_03835|N_strain_contig_02638	1.956	-2.058	0.228	-3.786	clecb_phiolc-type|lectin|subunit|b|os=philodryas|olfersii|pe=2|sv=1	clecb_phiolc-type|lectin|subunit|b|os=philodryas|olfersii|pe=2|sv=1
EAID_13369|G_strain_contig_16510|N_strain_contig_27635	2.07	-0.733	0.224	-2.579	---NA---	---NA---
EAID_17003|G_strain_contig_20972|N_strain_contig_21171	0.219	-1.374	0.196	-1.397	dps1_mousedecaprenyl-diphosphate|synthase|subunit|1|os=mus|musculus|gn=pdss1|pe=1|sv=1	dps1_mousedecaprenyl-diphosphate|synthase|subunit|1|os=mus|musculus|gn=pdss1|pe=1|sv=1
EAID_07500|G_strain_contig_09297|N_strain_contig_24029	-0.531	-1.956	0.181	-1.244	mcfd2_ponabmultiple|coagulation|factor|deficiency|protein|2|homolog|os=pongo|abelii|gn=mcfd2|pe=2|sv=1	mcfd2_ponabmultiple|coagulation|factor|deficiency|protein|2|homolog|os=pongo|abelii|gn=mcfd2|pe=2|sv=1
EAID_14109|G_strain_contig_17430|N_strain_contig_00916	3.452	-1.333	0.174	-4.611	---NA---	---NA---
EAID_30045|G_strain_contig_39365|N_strain_contig_34960	2.053	-3.422	0.173	-5.302	---NA---	---NA---
EAID_10196|G_strain_contig_12576|N_strain_contig_25030	0.549	-1.131	0.145	-1.535	y381_ricfe|ankyrin|repeat|protein|rf_0381|os=rickettsia|felis|(strain|atcc|vr-1525|urrwxcal2)|gn=rf_0381|pe=4|sv=1	y381_ricfe|ankyrin|repeat|protein|rf_0381|os=rickettsia|felis|(strain|atcc|vr-1525|urrwxcal2)|gn=rf_0381|pe=4|sv=1
EAID_22087|G_strain_contig_29091|N_strain_contig_24534	0.725	-1.706	0.129	-2.303	mys_aeqirmyosin|heavy|striated|muscle|os=aequipecten|irradians|pe=1|sv=1	mys_aeqirmyosin|heavy|striated|muscle|os=aequipecten|irradians|pe=1|sv=1
EAID_32143|G_strain_contig_42066|N_strain_contig_37802	0.12	-2.245	0.125	-2.239	wdr55_danrewd|repeat-containing|protein|55|os=danio|rerio|gn=wdr55|pe=2|sv=2	wdr55_danrewd|repeat-containing|protein|55|os=danio|rerio|gn=wdr55|pe=2|sv=2
EAID_04270|G_strain_contig_05256|N_strain_contig_06546	2.099	-1.009	0.082	-3.027	---NA---	---NA---
EAID_37040|G_strain_contig_49800|N_strain_contig_15959	2.412	-0.877	0.048	-3.241	von|willebrand|factor|type|egf|and|pentraxin|domain-containing|protein|1|os=rattus|norvegicus|gn=svep1|pe=1|sv=1	von|willebrand|factor|type|egf|and|pentraxin|domain-containing|protein|1|os=rattus|norvegicus|gn=svep1|pe=1|sv=1
[truncated: 142 more rows]

## Sheet: cluster3
target_ids	Glow.Ghigh	Nlow.Nhigh	Nhigh.Ghigh	Nlow.Glow	Seq_Description_Gstrain	Seq_Description_Nstrain
[truncated: 169 more rows]
