# Supplementary material for: Population‐specific transcriptional differences associated with freeze tolerance in a terrestrial worm
Source: Ecol Evol. 2018 Mar 11;8(7):3774–86. doi: 10.1002/ece3.3602 (PMC5901168; doi:10.1002/ece3.3602)
Supplement: Supplementary file 5 [file ECE3-8-3774-s005.xlsx]

## Sheet: Sheet1
Table S4 KEGG pathways that show significant interaction between freeze treatment and population
GF; Germany frozen at -5 ºC, GC: Germany strain control/unfrozen condition +2 ºC. GRF: Greenland frozen at -5ºC; GRC: Greenland control/unfrozen at +2ºC.
Pathway name and KEGG code	p value
GRC:GC up regulated
ko04146 Peroxisome	0.000268006
ko00564 Glycerophospholipid metabolism	0.00226821
ko04660 T cell receptor signaling pathway	0.00443793
ko04722 Neurotrophin signaling pathway	0.00575716
ko01110 Biosynthesis of secondary metabolites	0.00608567
ko04975 Fat digestion and absorption	0.00855433
ko04530 Tight junction	0.0148934
ko04912 GnRH signaling pathway	0.0154034
ko04012 ErbB signaling pathway	0.015692
ko01040 Biosynthesis of unsaturated fatty acids	0.0219131
ko04540 Gap junction	0.0222206
ko01212 Fatty acid metabolism	0.0226131
ko00260 Glycine, serine and threonine metabolism	0.0243893
ko04144 Endocytosis	0.0251431
ko00565 Ether lipid metabolism	0.0273836
ko04070 Phosphatidylinositol signaling system	0.027821
ko00561 Glycerolipid metabolism	0.0297074
ko04917 Prolactin signaling pathway	0.030563
ko00062 Fatty acid elongation	0.030858
ko04662 B cell receptor signaling pathway	0.0326705
ko00590 Arachidonic acid metabolism	0.0347629
ko04620 Toll-like receptor signaling pathway	0.0381337
ko00380 Tryptophan metabolism	0.0390783
ko04071 Sphingolipid signaling pathway	0.0391919
ko04013 MAPK signaling pathway - fly	0.0395428
ko04380 Osteoclast differentiation	0.0409672
ko04550 Signaling pathways regulating pluripotency of stem cells	0.0428154
GRC:GC down regulated
ko03010 Ribosome	0.00468956
ko03050 Proteasome	0.0178518
ko03460 Fanconi anemia pathway	0.0404505
ko00230 Purine metabolism	0.0454874
GRF:GF up regulated
ko04146 Peroxisome	0.002664
ko04722 Neurotrophin signaling pathway	0.00923354
ko04660 T cell receptor signaling pathway	0.010917
ko00310 Lysine degradation	0.0151244
ko04013 MAPK signaling pathway - fly	0.0155918
ko00020 Citrate cycle (TCA cycle)	0.0185899
ko04144 Endocytosis	0.0187359
ko04662 B cell receptor signaling pathway	0.0198602
ko04530 Tight junction	0.0228017
ko04020 Calcium signaling pathway	0.0280389
ko04723 Retrograde endocannabinoid signaling	0.0297697
ko00590 Arachidonic acid metabolism	0.0344518
ko00380 Tryptophan metabolism	0.0348259
ko04012 ErbB signaling pathway	0.0382018
ko04915 Estrogen signaling pathway	0.0387262
ko04620 Toll-like receptor signaling pathway	0.0410365
ko04070 Phosphatidylinositol signaling system	0.0412775
ko04152 AMPK signaling pathway	0.0430507
ko00260 Glycine, serine and threonine metabolism	0.044001
ko04666 Fc gamma R-mediated phagocytosis	0.0453506
ko04310 Wnt signaling pathway	0.0453657
ko00630 Glyoxylate and dicarboxylate metabolism	0.0465724
ko04380 Osteoclast differentiation	0.0466243
ko00190 Oxidative phosphorylation	0.0480596
GRF:GF down regulated
ko03010 Ribosome	0.0254604
